# Supplementary material for: Broad-spectrum fungal resistance in sorghum is conferred through the complex regulation of an immune receptor gene embedded in a natural antisense transcript
Source: Plant Cell. 2022 Jan 9;34(5):1641–65. doi: 10.1093/plcell/koab305 (PMC9048912; doi:10.1093/plcell/koab305)
Supplement: koab305_Supplementary_Data [file koab305_supplementary_data.zip]

Archive with 7 entries (7 files):
- tpc.21.00809_SupplementalDS18.xlsx
- tpc.21.00809_SupplementalFigures.pdf
- tpc.21.00809_SupplementalFile1.pdf
- tpc.21.00809_SupplementalFile2.txt
- tpc.21.00809_SupplementalFile3.txt
- tpc.21.00809_SupplementalFile4.pdf
- tpc.21.00809_SupplementalFile5.xlsx
