# Supplementary material for: Broad-spectrum fungal resistance in sorghum is conferred through the complex regulation of an immune receptor gene embedded in a natural antisense transcript
Source: Plant Cell. 2022 Jan 9;34(5):1641–65. doi: 10.1093/plcell/koab305 (PMC9048912; doi:10.1093/plcell/koab305)
Supplement: koab305_Supplementary_Data [file koab305_supplementary_data.zip › tpc.21.00809_SupplementalDS18.xlsx]

## Sheet: Data Set S1
Supplemental Data. Lee, Fu et al (2022). Broad spectrum fungal resistance in sorghum is conferred through the complex regulation of an immune receptor gene embedded in a natural antisense transcript. Plant Cell.
Supplemental Data Set S1. Sorghum natural variants used in the study.
Sorghum Panel Name	Synonyms	GRIN Accession Number	IMPROVEMENT STATUS	Taxon (Race or WG)	Origin		Anthracnose	Deletion in CARG (10,793,252)	SNP in ARG1 (10,797,005~6)	Deletion in ARG1 (10,797,726~7)
SAP-16	Ajabsido	PI 656015	Cultivar		Sudan	SRS361620	S	AGGCGACCT	ACTTCAA	ACACTCTT
SAP-27	BTx378	PI 655991	Breeding material		USA	SRS361463	R	A	ACTAGAA	ACACTCTT
SAP-32	BTx623	PI 564163	Improved varieties	Complex	USA breeding program	DRS000670	S	AGGCGACCT	ACTTCAA	ACACTCTT
SAP-34	BTx631	PI 552861	Breeding material		USA	SRS361632	S	AGGCGACCT	ACTTCAA	ACACTCTT
SAP-37	BTx642	PI 656029	Breeding material		USA	SRS361660	S	AGGCGACCT	ACTTCAA	ACACTCTT
SAP-65	ICSV745	PI 576130	Improved varieties	Complex	India breeding program	SRS378435	S	AGGCGACCT	ACTTCAA	ACACTCTT
SAP-73	Keller	PI 653617	Improved varieties	-	USA breeding program	SRS266353	S	AGGCGACCT	ACTTCAA	ACACTCTT
SAP-74	KS115	PI 613536	Improved varieties	Durra-caudatum	USA breeding program	SRS378440	R	A	ACTAGAA	ACACTCTT
SAP-79	M35-1	PI 656047	Landraces	Durra	India breeding program	SRS378442	S	AGGCGACCT	ACTTCAA	ACACTCTT
SAP-80	Macia	PI 565121	Improved varieties	Complex (caudatum)	Mozambique	SRS378443	S	AGGCGACCT	ACTTCAA	ACACTCTT
SAP-105	Rio	PI 651496	Improved varieties	Kafir	USA breeding program	SRS190896	S	AGGCGACCT	ACTTCAA	ACACTCTT
SAP-108	RTAM428	PI 656009	Breeding material		USA	this study	S	AGGCGACCT	ACTTCAA	ACACTCTT
SAP-127	SC103-14E	PI 533752	Landraces	Guinea-caudatum	South Africa	SRS378451	S	AGGCGACCT	ACTTCAA	ACACTCTT
SAP-140	SC108C	PI 533792	Landraces	Caudatum	Ethiopia	SRS378452	S	AGGCGACCT	ACTTCAA	ACACTCTT
SAP-143	SC110	PI 533794	Breeding material	Zerazera	Ethiopia	SRS438588	S	AGGCGACCT	ACTTCAA	ACACTCTT
SAP-144	SC1103	PI 576434	Breeding material		Nigeria	SRS361645	S	AGGCGACCT	ACTTCAA	ACACTCTT
SAP-192	SC155	PI 534155	Breeding material	Durra-bicolor	Ethiopia	SRS361608	S	AGGCGACCT	ACTTCAA	ACACTCTT
SAP-195	SC170-6-8	PI 534157	Landraces	Caudatum	Ethiopia	SRS378453	S	AGGCGACCT	ACTTCAA	ACACTCTT
SAP-208	SC23	PI 534128	Landraces	Durra	Ethiopia	SRR998971	S	AGGCGACCT	ACTTCAA	ACACTCTT
SAP-213	SC283	PI 533869	Breeding material	Working group Conspicuum	Tanzania	this study	R	A	ACTAGAA	ACACTCTT
SAP-216	SC301	PI 656094	Breeding material		USA	SRS438583	S	AGGCGACCT	ACTTCAA	ACACTCTT
SAP-233	SC35C	PI 534133	Landraces	Durra	Ethiopia	SRS378457	R	A	ACTAGAA	ACACTCTT
IS 2501	SC52	PI 152615	Landraces	Caudatum-guineense	Sudan	SRS438587	S	AGGCGACCT	ACTTCAA	ACACTCTT
IS 2541	SC55	PI 152662	Landraces	Caudatum (Caudatum-guineense)	Sudan	SRS438591	S	AGGCGACCT	ACTTCAA	ACACTCTT
SAP-268	SC56-14E	PI 533910	Landraces	Caudatum-nigricans	Sudan	SRS378458	S	AGGCGACCT	ACTTCAA	ACACTCTT
SAP-272	SC566	PI 533871	Breeding material	Caudatum	Nigeria	SRS438590	S	AGGCGACCT	ACTTCAA	ACACTCTT
SAP-304	SC650	PI 576340	Breeding material		South Africa	SRS438589	S	AGGCGACCT	ACTTCAA	ACACTCTT
SAP-348	SC971	PI 656111	Breeding material		USA	SRS361618	S	AGGCGACCT	ACTTCAA	ACACTCTT
SAP-360	SRN39	PI 656027	Cultivar		USA		S	AGGCGACCT	ACTTCAA	ACACTCTT
SAP-393	SC326-6	PI 656069	Landraces	Caudatum-bicolor	USA/Ethiopia	SRS378456	S	AGGCGACCT	ACTTCAA	ACACTCTT
SAP-416	SC62C	PI 534138	Landraces	Complex	Kenya	SRS378459	S	AGGCGACCT	ACTTCAA	ACACTCTT
ICSV 145	555 (IS18475)	PI 522247	Cultivar	durra-caudatum	India	this study	S	AGGCGACCT	ACTTCAA	ACACTCTT
-	IS9830	PI 563310	Cultivar	Caudatum	Sudan	this study	S	AGGCGACCT	ACTTCAA	ACACTCTT
-	PQ434		Wild Sorghum		USA	this study	S	AGGCGACCT	ACTTCAA	ACACTCTT
-	Ai4	PI 564019	Improved varieties	Complex	China breeding program	SRS377747	S	AGGCGACCT	ATACTTC	ACA−−CTT
-	RTx7000		Improved varieties	Kafir-caudatum	USA breeding program	SRS378449	S	AGGCGACCT	ACTTCAA	ACACTCTT
-	Ji2731	PI 563933	Improved varieties	-	China breeding program	SRS266352	S	AGGCGACCT	ACTTCAA	ACACTCTT
-	Tetron	PI 570297	Landrace	Guinea-caudatum (Caudatum-guineense)	Sudan	this study	S	AGGCGACCT	ACTTCAA	ACACTCTT
-	KP33-2		Breeding material		USA	this study	S	AGGCGACCT	ACTTCAA	ACACTCTT
-	ZERA-ZERA (ZZZ)	PI 569896	Cultivated material	Caudatum (Zerazera)	Sudan	this study	S	AGGCGACCT	ACTTCAA	ACACTCTT
-	GADIABA DIE	PI 585749	Landraces		Sudan	this study	R	A	ACTAGAA	ACACTCTT
-	IS27814	PI 586439	Cultivated material	Kafir (Caffrorum-durra)	Hungary	this study	R	A	ACTAGAA	ACACTCTT
SAP-356	SHANQUI RED (SQR)	PI 656025	Landrace		China	this study	S	AGGCGACCT	ATACTTC	ACA−−CTT
SAP-360	SRN39	PI 656027	Cultivar		USA	this study	S	AGGCGACCT	ACTTCAA	ACACTCTT
-	Kinto Oule	PI 525695	Cultivated material	Margaritiferum	Mali	this study	S	AGGCGACCT	ACTTCAA	ACACTCTT
-	IS12381	PI 563516	Cultivated material		Mali		S	AGGCGACCT	ACTTCAA	ACACTCTT

## Sheet: Data Set S2
Supplemental Data. Lee, Fu et al (2022). Broad spectrum fungal resistance in sorghum is conferred through the complex regulation of an immune receptor gene embedded in a natural antisense transcript. Plant Cell.
Supplemental Data Set S2. Responses of sorghum cultivars to different isolates of Colletotrichum sublineola.
Isolate	location	SC283	TAM428
Csgl1	Indiana, USA	R	S
Csgl2	USA	R	S
Cs Bachi	Nigeria	R	R
Csgm104	Nigeria	R	R
Cs Parazo	Nigeria	R	R
Cs Pen	Nigeria	R	S
Cs Georgia	USA	R	S
Cs Jos	Nigeria	R	M
Cs Jamaare	Nigeria	R	S
Cs Zaria	Nigeria	R	S
Cs Bako	Ethiopia	R	S
Resistance is when there is no fungal growth and expanding chlorotic areas at different time points after inoculation with Colletotrichum sublineola. Inoculation of the TAM428 often results in systemic progress of disease and complete death of whole plants if conditions for disease are maintained optimal. SC283 displays HR but no fungal growth even after extended inoculation under humid condition…

## Sheet: Data Set S3
Supplemental Data. Lee, Fu et al (2022). Broad spectrum fungal resistance in sorghum is conferred through the complex regulation of an immune receptor gene embedded in a natural antisense transcript. Plant Cell.
Supplemental Data Set S3. Phenotyping of Recombinant Inbred Populations (RILs) and parents for Colletotrichum sublineola (Cs) resistance.
		Phenotyping
	Lines	1	2	3	4	5	6	7	8
	SSD1	R	R	R-	R	R-	R	R	R-	R bulk	Scoring
	SSD3	R	R	R	R	R	R	R	R		Phenotype	Scale	Plant parts affected
	SSD4	R	R-	R	R	R-	R-	R	R-		Resistant	R	Free from infection, no anthracnose
	SSD7	R	R-	R	R	R-	R	R	R			R-	A few lesions on only the lower leaves but no anthracnose
	SSD8	R	R-	R	R	R	R-	R	R		Susceptible	MS	Moderately susceptible; Lite infection of lower leaves
	SSD9	R	R	R-	R-	R	R	R	R			S-	Lower most leaves contains some anthracnose lesions
	SSD11	R	R-	R-	R	R	R	R-	R			S	Anthracnose lesions found on lower and middle leaves and leaves yellowed and dried up
	SSD12	R	R	R	R	R	R	R	R			S+	Severe infection and entire leaves to turn yellow
	SSD15	R	R	R	R	R	R	R	R			-	Not tested
	SSD16	R	R	R	R	R	R	R	R-
	SSD17	R	R	R	R	R-	R	R	R-
	SSD21	R	R-	R	R	R	R	R	R-
	SSD22	R	R	R	R	R	R	R	R-
	SSD23	R	R	R	R	R	R	R	R-
	SSD24	R	R	R	R	R	R	R	R-
	SSD25	R	R	R	R	R	R	R	R
	SSD26	R	R	R	R	R	R	R	R
	SSD30	R	R	R	R	R	R	R-	R
	SSD31	R	R	R	R	R	R	R	R
	SSD33	R	R-	R	R	R	R	R	R
	SSD36	R	R-	R	R	R	R	R	R
	SSD37	R	R	R	R	R	R	R	R
	SSD40	R	R	R	R	R	R	R	R
	SSD51	R	R	R	R	R	R	R	R
	SSD55	R	R	R	R	R	R	R	R
	SSD70	R	R	R	R	R	R	R	R
	SSD73	R	R	R	R	R	R	R	R
	SSD75	R	R	R	R	R	R	R	R
	SSD77	R	R	R	R	R	R	R	R
	SSD80	R	R	R	R	R	R	R	R-
	SSD87	R	R	R	R	R	R	R	R
	SSD96	R	R	R	R	R	R	R	R
	SSD97	R	R	R	R	R	R	R	R
	SSD100	R	R	R	R	R	R	R	R
	SSD101	R	R	R	R-	R	R	R-	R-
	SSD102	R	R	R	R	R	R	R	R
	SSD105	R	R	R	R	R	R	R	R
	SSD107	R	R	R	R	R	R	R	R-
	SSD109	R	R	R	R	R	R	R	R
	SSD111	R	R	R	R	R	R	R	R
	SSD113	R	R	R	R	R	R	R	R
	SSD125	R	R	R	R	R	R	R	R
	SSD131	R	R	R	R	R	R	R	R
	SSD132	R	R	R-	R	R	R	R-	R
	SSD133	R	R-	R	R	R	R	R	R
	SSD135	R	R	R	R	R	R	R	R
	SSD144	R	R	R	R	R	R	R	R
	SSD148	R	R	R	R	R	R	R	R
	SSD150	R	R	R	R	R	R	R	R
	SSD200	R	R	R	R	R	R	R	R
	SSD2	S	S	S	S	S	S	S	S-	S bulk
	SSD5	MS	S	S	MS	S	S	S	S+
	SSD10	S	S+	S	S	S	S	S+	S+
	SSD29	S	S	S	S	S	S	S	S
	SSD32	S	S	S	S	S	S	S	S-
	SSD34	S	S	S	S	S	S	S-	S
	SSD38	S	S	S	S	S	S	S	S+
	SSD41	S	S	S	S	S	S	S	S
	SSD44	S	S-	S	S	S	S	S	S+
	SSD46	S	S	S	S	S	S	S+	S+
	SSD47	S	S-	S	S	S	S	S	S+
	SSD49	S	S	S	S	S	S	S+	S+
	SSD50	S	S+	S	S	S	S	S	S
	SSD52	S	S	S	S	S	S	S	S
	SSD54	S	S	S	S	S-	S	S	S
	SSD61	S	S+	S	S	S	S	S	S+
	SSD65	S	S+	S	S	S	S	S+	S
	SSD72	S	S	S	S	S	S	S	S-
	SSD74	S	S	S	S	S	S	S	S
	SSD86	S	S	S	S	S	S	S-	S
	SSD89	S	S	S	S	S	S	S	S
	SSD95	S	S	S	S	S	S	S+	S+
	SSD106	S	S	S	S	S	S	S	S+
	SSD112	S	S+	S	S	S	S	S	S
	SSD116	S	S	S-	S-	S	S	S	S+
	SSD120	S	S	S	S	S	S	S	S
	SSD123	S	S+	S	S	S	S	S+	S+
	SSD128	S	S	S	S	S	S	S	S+
	SSD137	S	S	S	S	S	S	S	S
	SSD139	S	S	S	S	S	S	S	S
	SSD140	S	S+	S	S	S	S	S+	S+
	SSD143	S	S	S	S	S	S	S+	S+
	SSD145	S	S+	S	S	S	S	S+	S+
	SSD146	S	S	S	S	S	S	S	S
	SSD153	S	S	S	S	S	S	S	S+
	SSD199	S	S	S	S	S	S	S	S
	SSD202	S-	S	S	S	S	S	S-	S
	SSD209	S	S	S	S	S	S	S	S
	SSD53	S	S+	R-	S	S	S	S	S
	SSD63	S	S	R-	S	S	S	S	S
	SSD108	S	S	R	S	S	S	S-	S-
	SSD114	S	S	S	R	S	S	S	S
	SSD119	S	S	S	R	S	S	S	S+
	SSD129	S	S	S	R	S	S	S	S
	SSD134	S	S-	S	R	S	S	S	S
	SSD138	S	S	S	R	S	S	S	S
	SSD151	S	S-	R-	S	S	S	S-	S
	SSD152	S	S-	R-	S	S	S	S	S
	SSD163	S	R-	S	S	S	S	S	S
	SSD164	S	R-	S	S	S	S	S	S
	SSD149	R	R	R	R	R	R	-	-
	SSD155	R	R	R	R	R	R	-	-
	SSD156	R	R	R	R	R	R	-	-
	SSD158	R	R	R	R	R	R	-	-
	SSD160	R	R	R	R	R	R	-	-
	SSD167	R	R	R	R	R	R	-	-
	SSD168	R	R	R	R	R	R	-	-
	SSD169	R	R	R	R	R-	R	-	-
	SSD171	R	R	R	R	R	R	-	-
	SSD172	R	R	R	R	R	R	-	-
	SSD173	R	R	R	R	R	R	-	-
	SSD181	R	R	R	R	R	R	-	-
	SSD182	R	R	R	R	R	R	-	-
	SSD195	R	R	R	R	R	R	-	-
	SSD206	R	R	R	R	R	R	-	-
	SSD207	R	R	R	R	R	R	-	-
	SSD208	R	R	R	R	R	R	-	-
	SSD165	S	R-	S	S	S	S	-	-
	SSD184	S	R	S	S	S	S	-	-
	SSD193	S	S	S	S	R	S	-	-
	SSD201	S	S	R	S	S	S	-	-
	SSD60	R	R	R	R	R	R	-	-
	SSD126	R	R	R	2SR	R	R	-	-
	SSD136	MS	S	S	R	S	S	-	-
	SSD59	R	-	R	R	-	R	-	-
	SSD6	R	R	R	R	R	MS	-	-
	SSD13	S	S	R	-	S	S	-	-
	SSD14	S-	-	-	S	S	S	-	-
	SSD18	S	S	S	-	S	R	-	-
	SSD19	R	R-	R	R	R	R	-	-
	SSD20	S	S	S	S-	R-	-	-	-
	SSD27	S	S	S	R	S	R	-	-
	SSD28	S	S	-	S	S	-	-	-
	SSD35	R	R	R	1S2R	R	R	-	-
	SSD39	S	R	R	1S2R	R	R	-	-
	SSD42	R	R	R	R	S	R	-	-
	SSD43	R	R	-	-	R	R	-	-
	SSD45	S	S	S	S	R-	S	-	-
	SSD48	S	S-	S	S	-	-	-	-
	SSD56	S	S+	-	1S2R	S	S	-	-
	SSD57	S	S+	S	R	S	S	-	-
	SSD58	R	-	-	1S2R	R-	R	-	-
	SSD62	R	-	-	R	R	R	-	-
	SSD64	S	S+	S	-	-	S	-	-
	SSD66	R	R	-	-	R	R	-	-
	SSD67	S	S	S	R	S-	-	-	-
	SSD68	-	-	R	R	R	R	-	-
	SSD69	-	S	S	-	S	S	-	-
	SSD71	S	R	R	R	R	R	-	-
	SSD76	S	S-	R	S	S	S	-	-
	SSD78	R	S	S	S	S	S	-	-
	SSD79	MS	S	S	S	S	-	-	-
	SSD81	S-	R	R	R	R	R	-	-
	SSD82	MS	S	R	R	R	R	-	-
	SSD83	S-	S	S	R	-	S	-	-
	SSD84	R	S	R	R	R	R	-	-
	SSD85	S	S	S	S	S	R	-	-
	SSD88	R	S	S	S-	S	-	-	-
	SSD90	R	-	R	-	R	R	-	-
	SSD91	R	R	R	-	R	R	-	-
	SSD92	MS	S	S	-	S	-	-	-
	SSD93	R	S	R	R	R	R	-	-
	SSD94	MS	R	R	R	R	R	-	-
	SSD98	R	-	-	R	R	R	-	-
	SSD99	S	-	-	S-	S	S	-	-
	SSD103	S	-	S-	-	S	S	-	-
	SSD104	MS	S	S	1S2R	S	1S2R	-	-
	SSD110	S	R-	R	R	R	R	-	-
	SSD115	S	R-	R	R	R	R	-	-
	SSD117	MS	S	S	-	S-	-	-	-
	SSD118	R-	-	R	-	R	R	-	-
	SSD121	S	S	-	-	S	S	-	-
	SSD122	R	-	R	R	-	R	-	-
	SSD124	S	S	S	-	-	S	-	-
	SSD127	S	S	-	-	S	S	-	-
	SSD130	MS	S	-	MS	S	MS	-	-
	SSD141	R	R	R	R	-	-	-	-
	SSD142	S	S-	-	S	-	S	-	-
	SSD147	R	R	-	R	R-	-	-	-
	SSD154	R	-	-	R	R	R	-	-
	SSD157	S-	R	R	R	R	R	-	-
	SSD159	R	R	-	-	R	R	-	-
	SSD161	S	-	-	S	S	S	-	-
	SSD162	R	R	R	-	-	R	-	-
	SSD166	S	-	-	S	S	S	-	-
	SSD170	S	S	S	-	-	S	-	-
	SSD174	MS	S	S	-	-	S	-	-
	SSD175	S	R	S	S	S	S	-	-
	SSD176	R	-	-	R	R	R	-	-
	SSD177	S	-	-	S	S-	S	-	-
	SSD178	MS	S	S	-	-	S	-	-
	SSD179	MS	S	-	S-	-	S	-	-
	SSD180	R	R	S	R	R	R	-	-
	SSD183	R	R	R	R	S	R	-	-
	SSD185	R	-	-	R	R	R	-	-
	SSD186	S	-	-	S	S	S	-	-
	SSD187	S	S	S	-	S	-	-	-
	SSD188	S	S	S	-	-	S	-	-
	SSD189	R	R	-	-	R	R-	-	-
	SSD190	R	-	R	R	-	R	-	-
	SSD191	S	R	R	R	R	R	-	-
	SSD192	S	-	-	S	S	S-	-	-
	SSD194	R	-	-	R	R	R	-	-
	SSD196	R	R	R	R	R	R	-	-
	SSD197	S	S	-	S	-	S	-	-
	SSD198	S	S	S	S-	-	-	-	-
	SSD203	S	S	S	-	S	-	-	-
	SSD204	S	-	-	S	S	S	-	-
	SSD205	R	-	-	1S2R	R-	R	-	-
	SC283	R	R	R	R	R	R	R	R
	TAM428	S	S	S	S	S	S	S	S

## Sheet: Data Set S4
Supplemental Data. Lee, Fu et al (2022). Broad spectrum fungal resistance in sorghum is conferred through the complex regulation of an immune receptor gene embedded in a natural antisense transcript. Plant Cell.
Supplemental Data Set S4. Summary of Illumina Hiseq 2500 sequencing for SC283 x TAM428 RILs and eight sorghum cultivars.
Accession	Raw reads		Quality & adapter clipped reads				SNP and InDel
	Total reads	Bases	Total reads	Bases	MeanLen	Cover genome	SNP	InDel
SC283	133141090	13447250090	126180022	12416393423	98	16	1769433	243149
TAM428	106658986	10772557586	101835824	10045646800	98	13	1209214	169048
SRN39	55944358	5650380158	53566950	5258397536	97	7	1528883	184264
555	97295006	9826795606	185982224	18234197610	97	24	1692480	225020
IS9830	76654942	7742149142	146910284	14410784320	97	19	1307133	182442
SQR	93390712	9432461912	171545924	16425082430	95	22	2057280	274749
PQ434	74706758	7545382558	142964792	14021510286	97	19	2182255	291929
8051-10-01	75443262	7619769462	144184600	14129263680	97	19	1568264	215457
Resistance Bulk (RB)	494171612	49911332812	471294138	46472364118	98	66	1787259	250048
Susceptible Bulk (SB)	513623264	51875949664	486504002	47901240188	98	68	1654012	238894

## Sheet: Data Set S5
Supplemental Data. Lee, Fu et al (2022). Broad spectrum fungal resistance in sorghum is conferred through the complex regulation of an immune receptor gene embedded in a natural antisense transcript. Plant Cell.
Supplemental Data Set S5. Genotyping of Recombinant Inbred Lines (RILs) using 12 InDel markers. The resistant allele (SC283) is marked 1; The susceptible allele (TAM428) is marked 2. Rec. is recombination.
Marker position (bp)	Marker name	50 susceptible RILs and TAM428
		TAM428	SSD2	SSD5	SSD10	SSD29	SSD32	SSD34	SSD38	SSD41	SSD44	SSD46	SSD47	SSD49	SSD50	SSD52	SSD53	SSD54	SSD61	SSD63	SSD65	SSD72	SSD74	SSD86	SSD89	SSD95	SSD106	SSD108	SSD112	SSD114	SSD116	SSD119	SSD120	SSD123	SSD128	SSD129	SSD134	SSD137	SSD138	SSD139	SSD140	SSD143	SSD145	SSD146	SSD151	SSD152	SSD153	SSD163	SSD164
6,232,595-6,232,815	InDel-11	2	2	1	2	2	2	2	2	2	1	2	2	1	2	2	2	2	2	2	2	2	2	2	2	2	2	1	2	2	2	2	2	2	2	1	2	1	2	2	2	2	2	1	2	1	2	2	2
7,837,423-7,837,798	InDel-12	2	2	2	1	2	2	2	2	2	2	2	2	1	2	2	2	1	2	2	2	2	2	2	2	2	2	1	2	2	1	2	2	2	1	2	2	1	2	2	2	2	2	2	2	2	2	2	2
9,098,853-9,099,078	InDel-13	2	2	2	2	2	2	2	2	2	2	2	2	2	2	2	2	1	2	2	2	2	2	2	2	2	2	2	2	2	1	2	2	2	1	2	2	1	2	2	2	2	2	2	2	2	2	2	2
9,569,721-9,570,210	InDel-14	2	2	2	2	2	2	2	2	2	2	2	2	2	2	2	2	1	2	2	2	2	2	2	2	2	2	2	2	2	2	2	2	2	1	2	2	1	2	2	2	2	2	2	2	2	2	2	2
10,008,348-10,008,926	InDel-15	2	2	2	2	2	2	2	2	2	2	2	2	2	2	2	2	2	2	2	2	2	2	2	2	2	2	2	2	2	2	2	2	2	2	2	2	2	2	2	2	2	2	2	2	2	2	2	2
10,019,477-10,019,642	InDel-16	2	2	2	2	2	2	2	2	2	2	2	2	2	2	2	2	2	2	2	2	2	2	2	2	2	2	2	2	2	2	2	2	2	2	2	2	2	2	2	2	2	2	2	2	2	2	2	2
10,793,220-10,793,348	InDel-4	2	2	2	2	2	2	2	2	2	2	2	2	2	2	2	2	2	2	2	2	2	2	2	2	2	2	2	2	2	2	2	2	2	2	2	2	2	2	2	2	2	2	2	2	2	2	2	2
10,799,228-10,799,651	InDel-6	2	2	2	2	2	2	2	2	2	2	2	2	2	2	2	2	2	2	2	2	2	2	2	2	2	2	2	2	2	2	2	2	2	2	2	2	2	2	2	2	2	2	2	2	2	2	2	2
11,028,509-11,029,075	InDel-17	2	2	2	2	2	2	2	2	2	2	2	2	2	2	2	2	2	2	2	2	2	2	2	2	2	2	2	2	2	2	2	2	2	2	2	2	2	2	2	2	2	2	2	2	2	2	2	2
12,011,885-12,012,486	InDel-18	2	2	2	2	2	2	2	2	2	2	2	2	2	2	2	2	2	2	2	2	2	2	2	2	2	2	2	2	2	2	2	2	2	2	2	2	2	2	2	2	2	2	2	2	2	2	2	2
14,196,736-14,196,958	InDel-19	2	2	2	2	2	2	2	2	2	2	2	2	2	2	2	2	2	2	2	2	2	2	2	2	2	2	2	2	2	2	2	2	2	2	2	2	2	2	1	2	2	2	2	2	2	2	2	2
18,088,578-18,089,010	InDel-20	2	2	2	2	2	2	2	2	2	2	2	2	2	2	2	2	2	2	2	2	2	2	2	2	2	2	2	2	2	2	2	2	2	2	2	2	2	2	1	2	2	2	2	2	2	2	2	2
[truncated: 55 more columns]

## Sheet: Data Set S6-Variants-Genes
Supplemental Data. Lee, Fu et al (2022). Broad spectrum fungal resistance in sorghum is conferred through the complex regulation of an immune receptor gene embedded in a natural antisense transcript. Plant Cell.
Supplemental Data Set S6. Sequence variants within the 5'-UTR, exon, and 3'-UTR of predicted 29 genes in the 10-11 Mb on Chromosome 07 between SC283 and TAM428.
	Gene ID	Description	Strand	Position (bp)	TAM428 allele	SC283 allele	Variant effect type	Variant effect function
	Sobic.007G083300	paired amphipathic helix protein Sin3-like 6	-	10063803	C	A	missense_variant	p.Thr32Phe/c.95C>A
	Sobic.007G083300	paired amphipathic helix protein Sin3-like 6	-	10063801	ATC	CTG	missense_variant	p.Ile33Leu/c.97A>C,99C>G
	Sobic.007G083300	paired amphipathic helix protein Sin3-like 6	-	10063432	G	A	missense_variant	p.Gly83Glu/c.251G>A
	Sobic.007G083300	paired amphipathic helix protein Sin3-like 6	-	10063347	C	CGTC	inframe_insertion	p.Val111_*insVal/c.333_334insGTC
	Sobic.007G083300	paired amphipathic helix protein Sin3-like 6	-	10063331	A	ATGCA	3_prime_UTR_variant	c.*13_*14insTGCA
	Sobic.007G083300	paired amphipathic helix protein Sin3-like 6	-	10063306	TAT	T	3_prime_UTR_variant	c.*39_*40delAT
	Sobic.007G083300	paired amphipathic helix protein Sin3-like 6	-	10063279	T	A	3_prime_UTR_variant	c.*65T>A
	Sobic.007G083300	paired amphipathic helix protein Sin3-like 6	-	10063274	T	A	3_prime_UTR_variant	c.*70A>T
	Sobic.007G083300	paired amphipathic helix protein Sin3-like 6	-	10063271	C	A	3_prime_UTR_variant	c.*73C>A
	Sobic.007G083300	paired amphipathic helix protein Sin3-like 6	-	10063263	A	G	3_prime_UTR_variant	c.*81A>G
	Sobic.007G083300	paired amphipathic helix protein Sin3-like 6	-	10063256	A	C	3_prime_UTR_variant	c.*88A>C
	Sobic.007G083300	paired amphipathic helix protein Sin3-like 6	-	10063207	TATATT	T	3_prime_UTR_variant	c.*138_*142delATATT
	Sobic.007G083300	paired amphipathic helix protein Sin3-like 6	-	10063194	C	T	3_prime_UTR_variant	c.*150C>T
	Sobic.007G083300	paired amphipathic helix protein Sin3-like 6	-	10063152	T	C	3_prime_UTR_variant	c.*192T>C
	Sobic.007G083300	paired amphipathic helix protein Sin3-like 6	-	10063140	T	C	3_prime_UTR_variant	c.*204T>C
	Sobic.007G083300	paired amphipathic helix protein Sin3-like 6	-	10063103	G	C	3_prime_UTR_variant	c.*241G>C
	Sobic.007G083300	paired amphipathic helix protein Sin3-like 6	-	10063077	T	A	3_prime_UTR_variant	c.*267T>A
	Sobic.007G083300	paired amphipathic helix protein Sin3-like 6	-	10064128	ATTC	A	5_prime_UTR_variant	c.-46_-48delTTC
	Sobic.007G083300	paired amphipathic helix protein Sin3-like 6	-	10064140	T	C	5_prime_UTR_variant	c.-61T>C
	Sobic.007G083300	paired amphipathic helix protein Sin3-like 6	-	10064145	G	A	5_prime_UTR_variant	c.-66G>A
	Sobic.007G083300	paired amphipathic helix protein Sin3-like 6	-	10064154	A	G	5_prime_UTR_variant	c.-75A>G
	Sobic.007G083400	BTB/POZ and MATH domain-containing protein 1	-	10078772	T	C	missense_variant	p.Val271Ala/c.812T>C
	Sobic.007G083400	BTB/POZ and MATH domain-containing protein 1	-	10078750	C	G	missense_variant	p.Met278Arg/c.833C>G
	Sobic.007G083500	BTB/POZ and MATH domain-containing protein 2	+	10086834	C	G	missense_variant	p.Pro245Ala/c.735C>G
	Sobic.007G083500	BTB/POZ and MATH domain-containing protein 2	+	10087435	T	G	3_prime_UTR_variant	c.*256T>G
	Sobic.007G083700	hypothetical protein	-	10104876	T	TTGATTT	5_prime_UTR_variant	c.-721_-722insTGATTT
	Sobic.007G083700	hypothetical protein	-	10103469	C	T	5_prime_UTR_variant	c.-139C>T
	Sobic.007G083700	hypothetical protein	-	10101465	TCTT	T	3_prime_UTR_variant	c.*335_*337delCTT
	Sobic.007G084200	cysteine-type endopeptidase/ ubiquitin thiolesterase	+	10255243	G	A	synonymous_variant	p.Thr332Thr/c.996G>A
	Sobic.007G084400	hypothetical protein	+	10275040	C	T	5_prime_UTR_variant	c.-328C>T
	Sobic.007G084400	hypothetical protein	+	10275075	A	G	5_prime_UTR_variant	c.-293A>G
	Sobic.007G084400	hypothetical protein	+	10275094	C	G	5_prime_UTR_variant	c.-274C>G
	Sobic.007G084400	hypothetical protein	+	10275112	C	T	5_prime_UTR_variant	c.-256C>T
	Sobic.007G084400	hypothetical protein	+	10275152	G	A	5_prime_UTR_variant	c.-216G>A
	Sobic.007G084400	hypothetical protein	+	10275234	G	A	5_prime_UTR_variant	c.-198G>A
	Sobic.007G084400	hypothetical protein	+	10275239	A	G	5_prime_UTR_variant	c.-193G>A
	Sobic.007G084400	hypothetical protein	+	10275293	G	C	5_prime_UTR_variant	c.-139G>A
	Sobic.007G084400	hypothetical protein	+	10275638	G	C	3_prime_UTR_variant	c.*43G>C
	Sobic.007G084400	hypothetical protein	+	10275730	AGTTT	A	3_prime_UTR_variant	c.*135_*138delGTTT
	Sobic.007G085100	hypothetical protein	+	10670105	A	C	5_prime_UTR_variant	c.-198A>C
	Sobic.007G085100	hypothetical protein	+	10670129	A	C	5_prime_UTR_variant	c.-174A>C
	Sobic.007G085100	hypothetical protein	+	10670203	C	T	5_prime_UTR_variant	c.-100C>T
	Sobic.007G085100	hypothetical protein	+	10670243	C	T	5_prime_UTR_variant	c.-60T>C
	Sobic.007G085100	hypothetical protein	+	10670279	A	G	5_prime_UTR_variant	c.-24A>G
	Sobic.007G085300	WRKY25 - superfamily of TFs having WRKY and zinc finger domains	-	10754689	TATATAT	T	3_prime_UTR_variant	c.*222_*227delATATAT
	Sobic.007G085350	NA	+	10793010	GCTGTGTACA		5_prime_UTR_variant	c.-148_-139delGCTGTGTACA
	Sobic.007G085350	NA	+	10793036	CGCCGGACGCTA	C	5_prime_UTR_variant	c.-121_-111delGCCGGACGCTA
	Sobic.007G085350	NA	+	10793052	C	A	5_prime_UTR_variant	c.-106C>A
	Sobic.007G085350	NA	+	10793090	T	C	5_prime_UTR_variant	c.-68T>C
	Sobic.007G085350	NA	+	10793102	C	CCGAGCG	5_prime_UTR_variant	c.-56_-55insCGAGCG
	Sobic.007G085350	NA	+	10793106	C	G	5_prime_UTR_variant	c.-52C>G
	Sobic.007G085350	NA	+	10793116	C	CGCAGAG	5_prime_UTR_variant	c.-42_-41insGCAGAG
	Sobic.007G085350	NA	+	10793124	G	A	5_prime_UTR_variant	c.-34G>A
	Sobic.007G085350	NA	+	10793137	T	C	5_prime_UTR_variant	c.-21T>C
	Sobic.007G085350	NA	+	10793142	T	C	5_prime_UTR_variant	c.-16T>C
	Sobic.007G085350	NA	+	10793203	GC	G	frameshift_variant+stop_gained	p.Ala16fs/c.47delC
	Sobic.007G085350	NA	+	10793251	AGGCGACCT	A	frameshift_variant	p.Arg34fs/c.95_102delGGCGACCT
	Sobic.007G085350	NA	+	10793270	C	T	missense_variant	p.Pro48Ser/c.144C>T
	Sobic.007G085350	NA	+	10793827	C	T	missense_variant	p.Arg66Cys/c.196C>T
	Sobic.007G085350	NA	+	10793833	A	G	missense_variant	p.Thr68Ala/c.202A>G
	Sobic.007G085350	NA	+	10793847	C	G	stop_gained	p.72Tyr*/c.216C>G
	Sobic.007G085350	NA	+	10793793	A	C	3_prime_UTR_variant	c.*8A>C
	Sobic.007G085350	NA	+	10793818	CCCCACAGT	C	3_prime_UTR_variant	c.*26_*33delCCCACAGT
	Sobic.007G085350	NA	+	10793863	C	CCAGGTATACAA	3_prime_UTR_variant	c.*78_*79insCAGGTATACAA
	Sobic.007G085350	NA	+	10793873	G	A	3_prime_UTR_variant	c.*88G>A
	Sobic.007G085400	NBS-LRR disease resistance protein	-	10799244	A	T	5_prime_UTR_variant	c.-716A>T
	Sobic.007G085400	NBS-LRR disease resistance protein	-	10799229	T	C	5_prime_UTR_variant	c.-701T>C
	Sobic.007G085400	NBS-LRR disease resistance protein	-	10799203	C	T	5_prime_UTR_variant	c.-675C>T
	Sobic.007G085400	NBS-LRR disease resistance protein	-	10799163	T	C	5_prime_UTR_variant	c.-635T>C
	Sobic.007G085400	NBS-LRR disease resistance protein	-	10799162	C	T	5_prime_UTR_variant	c.-634C>T
	Sobic.007G085400	NBS-LRR disease resistance protein	-	10799155	C	A	5_prime_UTR_variant	c.-627C>A
	Sobic.007G085400	NBS-LRR disease resistance protein	-	10799137	AGT	A	5_prime_UTR_variant	c.-609_-608delGT
	Sobic.007G085400	NBS-LRR disease resistance protein	-	10799121	T	G	5_prime_UTR_variant	c.-593G>T
	Sobic.007G085400	NBS-LRR disease resistance protein	-	10799101	T	A	5_prime_UTR_variant	c.-573T>A
	Sobic.007G085400	NBS-LRR disease resistance protein	-	10799100	A	T	5_prime_UTR_variant	c.-572A>T
	Sobic.007G085400	NBS-LRR disease resistance protein	-	10799094	G	A	5_prime_UTR_variant	c.-566G>A
	Sobic.007G085400	NBS-LRR disease resistance protein	-	10799086	C	G	5_prime_UTR_variant	c.-558C>G
	Sobic.007G085400	NBS-LRR disease resistance protein	-	10799085	A	T	5_prime_UTR_variant	c.-557A>T
	Sobic.007G085400	NBS-LRR disease resistance protein	-	10799069	T	C	5_prime_UTR_variant	c.-541T>C
	Sobic.007G085400	NBS-LRR disease resistance protein	-	10799066	T	A	5_prime_UTR_variant	c.-538T>A
	Sobic.007G085400	NBS-LRR disease resistance protein	-	10799017	T	C	5_prime_UTR_variant	c.-489T>C
	Sobic.007G085400	NBS-LRR disease resistance protein	-	10799009	GA	G	5_prime_UTR_variant	c.-481delA
	Sobic.007G085400	NBS-LRR disease resistance protein	-	10798994	A	G	5_prime_UTR_variant	c.-466A>G
	Sobic.007G085400	NBS-LRR disease resistance protein	-	10798945	G	A	5_prime_UTR_variant	c.-417G>A
	Sobic.007G085400	NBS-LRR disease resistance protein	-	10798939	G	C	5_prime_UTR_variant	c.-411G>C
	Sobic.007G085400	NBS-LRR disease resistance protein	-	10798866	G	A	5_prime_UTR_variant	c.-338G>A
	Sobic.007G085400	NBS-LRR disease resistance protein	-	10798865	A	G	5_prime_UTR_variant	c.-337A>G
	Sobic.007G085400	NBS-LRR disease resistance protein	-	10798854	C	CATT	5_prime_UTR_variant	c.-326_-325InsATT
	Sobic.007G085400	NBS-LRR disease resistance protein	-	10798844	T	G	5_prime_UTR_variant	c.-316T>G
	Sobic.007G085400	NBS-LRR disease resistance protein	-	10798823	T	G	5_prime_UTR_variant	c.-295T>G
	Sobic.007G085400	NBS-LRR disease resistance protein	-	10798815	T	C	5_prime_UTR_variant	c.-287T>C
	Sobic.007G085400	NBS-LRR disease resistance protein	-	10798814	A	G	5_prime_UTR_variant	c.-286A>G
	Sobic.007G085400	NBS-LRR disease resistance protein	-	10798780	T	C	5_prime_UTR_variant	c.-252T>C
	Sobic.007G085400	NBS-LRR disease resistance protein	-	10798758	G	A	5_prime_UTR_variant	c.-230G>A
	Sobic.007G085400	NBS-LRR disease resistance protein	-	10798754	G	T	5_prime_UTR_variant	c.-226G>T
	Sobic.007G085400	NBS-LRR disease resistance protein	-	10798752	GA	G	5_prime_UTR_variant	c.-224delA
	Sobic.007G085400	NBS-LRR disease resistance protein	-	10798723	A	T	5_prime_UTR_variant	c.-195A>T
	Sobic.007G085400	NBS-LRR disease resistance protein	-	10798666	C	G	5_prime_UTR_variant	c.-138C>G
	Sobic.007G085400	NBS-LRR disease resistance protein	-	10798605	G	GC	5_prime_UTR_variant	c.-77_-76InsC
	Sobic.007G085400	NBS-LRR disease resistance protein	-	10798520	A	G	synonymous_variant	p.Ser3Ser/c.9A>G
	Sobic.007G085400	NBS-LRR disease resistance protein	-	10798459	A	G	missense_variant	p.Ile24Val/c.70A>G
	Sobic.007G085400	NBS-LRR disease resistance protein	-	10798445	A	T	synonymous_variant	p.Leu28Leu/c.84A>T
	Sobic.007G085400	NBS-LRR disease resistance protein	-	10798397	G	T	missense_variant	p.Glu33Asp/c.99G>T
	Sobic.007G085400	NBS-LRR disease resistance protein	-	10798397	T	C	synonymous_variant	p.Phe44Phe/c.132T>C
	Sobic.007G085400	NBS-LRR disease resistance protein	-	10798396	G	A	missense_variant	p.Asp45Asn/c.133G>A
	Sobic.007G085400	NBS-LRR disease resistance protein	-	10798386	A	G	missense_variant	p.His48Arg/c.143A>G
	Sobic.007G085400	NBS-LRR disease resistance protein	-	10798347	T	C	missense_variant	p.Met61Thr/c.182T>C
	Sobic.007G085400	NBS-LRR disease resistance protein	-	10798090	G	A	missense_variant	p.Gly147Arg/c.439G>A
	Sobic.007G085400	NBS-LRR disease resistance protein	-	10797995	T	C	synonymous_variant	p.Ile178Ile/c.534T>C
	Sobic.007G085400	NBS-LRR disease resistance protein	-	10797989	T	C	missense_variant	p.Arg180Gly/c.540T>C
	Sobic.007G085400	NBS-LRR disease resistance protein	-	10797932	T	C	synonymous_variant	p.Gly199Gly/c.597T>C
	Sobic.007G085400	NBS-LRR disease resistance protein	-	10797773	C	T	synonymous_variant	p.Ser252Ser/c.756C>T
	Sobic.007G085400	NBS-LRR disease resistance protein	-	10797587	G	T	synonymous_variant	p.Val314Val/c.942G>T
	Sobic.007G085400	NBS-LRR disease resistance protein	-	10797569	C	T	synonymous_variant	p.His320His/c.960C>T
	Sobic.007G085400	NBS-LRR disease resistance protein	-	10797515	C	T	synonymous_variant	p.Thr338Thr/c.1014C>T
	Sobic.007G085400	NBS-LRR disease resistance protein	-	10797514	A	G	missense_variant	p.Lys339Glu/c.1015A>G
	Sobic.007G085400	NBS-LRR disease resistance protein	-	10797509	C	T	synonymous_variant	p.Asp340Asp/c.1020C>T
	Sobic.007G085400	NBS-LRR disease resistance protein	-	10797449	T	G	synonymous_variant	p.Pro360Pro/c.1080T>G
	Sobic.007G085400	NBS-LRR disease resistance protein	-	10797428	A	G	synonymous_variant	p.Gly367Gly/c.1101A>G
	Sobic.007G085400	NBS-LRR disease resistance protein	-	10797296	C	G	synonymous_variant	p.Leu411Leu/c.1233C>G
	Sobic.007G085400	NBS-LRR disease resistance protein	-	10797278	C	G	missense_variant	p.Cys417Trp/c.1251C>G
	Sobic.007G085400	NBS-LRR disease resistance protein	-	10797271	C	T	synonymous_variant	p.Leu420Leu/c.1258C>T
	Sobic.007G085400	NBS-LRR disease resistance protein	-	10797263	T	C	synonymous_variant	p.Pro422Pro/c.1266T>C
	Sobic.007G085400	NBS-LRR disease resistance protein	-	10797211	T	C	missense_variant	p.Phe440Leu/c.1318T>C
	Sobic.007G085400	NBS-LRR disease resistance protein	-	10797196	G	A	missense_variant	p.Gly445Thr/c.1333G>A
	Sobic.007G085400	NBS-LRR disease resistance protein	-	10797195	G	C	missense_variant	p.Gly445Thr/c.1334G>C
	Sobic.007G085400	NBS-LRR disease resistance protein	-	10797191	C	T	synonymous_variant	p.Ser446Ser/c.1338C>T
	Sobic.007G085400	NBS-LRR disease resistance protein	-	10797185	G	A	synonymous_variant	p.Pro448Pro/c.1344G>A
	Sobic.007G085400	NBS-LRR disease resistance protein	-	10797175	A	G	missense_variant	p.Ile452Val/c.1354A>G
	Sobic.007G085400	NBS-LRR disease resistance protein	-	10797173	T	C	missense_variant	p.Ile452Val/c.1356T>C
	Sobic.007G085400	NBS-LRR disease resistance protein	-	10797100	G	A	missense_variant	p.Val477Ile/c.1429G>A
	Sobic.007G085400	NBS-LRR disease resistance protein	-	10797077	G	A	synonymous_variant	p.Leu484Leu/c.1452G>A
	Sobic.007G085400	NBS-LRR disease resistance protein	-	10797054	A	C	missense_variant	p.Lys492Thr/c.1475A>C
	Sobic.007G085400	NBS-LRR disease resistance protein	-	10797050	A	G	synonymous_variant	p.Arg493Arg/c.1479A>G
	Sobic.007G085400	NBS-LRR disease resistance protein	-	10797040	A	G	missense_variant	p.Ile497Val/c.1489A>G
	Sobic.007G085400	NBS-LRR disease resistance protein	-	10797017	A	T	missense_variant	p.Glu504Asp/c.1512A>T
	Sobic.007G085400	NBS-LRR disease resistance protein	-	10797009	T	C	missense_variant	p.Leu507Pro/c.1520T>C
	Sobic.007G085400	NBS-LRR disease resistance protein	-	10797006	TGA	TCT	stop to amino acid	p.*508Ser/c.1523G>C, and c.1524A>T
	Sobic.007G085400	NBS-LRR disease resistance protein	-	10796992	C	T	synonymous_variant	p.Leu513Leu/c.1537C>T
	Sobic.007G085400	NBS-LRR disease resistance protein	-	10796917	C	G	missense_variant	p.His538Asp/c.1612C>G
	Sobic.007G085400	NBS-LRR disease resistance protein	-	10796872	T	C	synonymous_variant	p.Leu553Leu/c.1657T>C
	Sobic.007G085400	NBS-LRR disease resistance protein	-	10796831	T	C	synonymous_variant	p.Leu566Leu/c.1698T>C
	Sobic.007G085400	NBS-LRR disease resistance protein	-	10796768	T	C	synonymous_variant	p.Asn587Asn/c.1761T>C
	Sobic.007G085400	NBS-LRR disease resistance protein	-	10796750	A	G	synonymous_variant	p.Pro593Pro/c.1779A>G
	Sobic.007G085400	NBS-LRR disease resistance protein	-	10796677	A	C	missense_variant	p.Thr618Gln/c.1852A>C
	Sobic.007G085400	NBS-LRR disease resistance protein	-	10796676	C	A	missense_variant	p.Thr618Gln/c.1853C>A
	Sobic.007G085400	NBS-LRR disease resistance protein	-	10796641	A	C	missense_variant	p.Lys630Gln/c.1888A>C
	Sobic.007G085400	NBS-LRR disease resistance protein	-	10796639	A	G	missense_variant	p.Lys630Gln/c.1890A>G
	Sobic.007G085400	NBS-LRR disease resistance protein	-	10796589	A	G	missense_variant	p.Lys647Arg/c.1940A>G
	Sobic.007G085400	NBS-LRR disease resistance protein	-	10796582	G	A	missense_variant	p.Met649Ile/c.1947G>A
	Sobic.007G085400	NBS-LRR disease resistance protein	-	10796513	T	C	synonymous_variant	p.Ser672Ser/c.2016T>C
	Sobic.007G085400	NBS-LRR disease resistance protein	-	10796472	T	C	missense_variant	p.Ile686Thr/c.2057T>C
	Sobic.007G085400	NBS-LRR disease resistance protein	-	10796455	A	G	missense_variant	p.Ile692Val/c.2074A>G
	Sobic.007G085400	NBS-LRR disease resistance protein	-	10796452	C	T	missense_variant	p.Leu693Tyr/c.2077C>T
	Sobic.007G085400	NBS-LRR disease resistance protein	-	10796411	C	T	synonymous_variant	p.Cys706Cys/c.2118C>T
	Sobic.007G085400	NBS-LRR disease resistance protein	-	10796402	T	C	synonymous_variant	p.Gly709Gly/c.2127T>C
	Sobic.007G085400	NBS-LRR disease resistance protein	-	10796375	T	C	synonymous_variant	p.Tyr718Tyr/c.2154T>C
	Sobic.007G085400	NBS-LRR disease resistance protein	-	10796366	C	T	synonymous_variant	p.Ser721Ser/c.2163C>T
	Sobic.007G085400	NBS-LRR disease resistance protein	-	10796300	C	T	synonymous_variant	p.Phe743Phe/c.2229C>T
	Sobic.007G085400	NBS-LRR disease resistance protein	-	10796281	T	C	missense_variant	p.Cys750Arg/c.2248T>C
	Sobic.007G085400	NBS-LRR disease resistance protein	-	10796256	C	T	missense_variant	p.Ser758Leu/c.2273C>T
	Sobic.007G085400	NBS-LRR disease resistance protein	-	10796237	G	T	synonymous_variant	p.Leu764Leu/c.2292G>T
	Sobic.007G085400	NBS-LRR disease resistance protein	-	10796212	A	T	missense_variant	p.Asn773Tyr/c.2317A>T
	Sobic.007G085400	NBS-LRR disease resistance protein	-	10796210	C	T	missense_variant	p.Asn773Tyr/c.2319C>T
	Sobic.007G085400	NBS-LRR disease resistance protein	-	10796132	C	T	synonymous_variant	p.Asp799Asp/c.2397C>T
	Sobic.007G085400	NBS-LRR disease resistance protein	-	10796126	A	G	synonymous_variant	p.Val801Val/c.2403A>G
	Sobic.007G085400	NBS-LRR disease resistance protein	-	10796095	A	G	missense_variant	p.Ser812Gly/c.2434A>G
	Sobic.007G085400	NBS-LRR disease resistance protein	-	10796084	C	T	synonymous_variant	p.Ser815Ser/c.2445C>T
	Sobic.007G085400	NBS-LRR disease resistance protein	-	10795982	A	C	missense_variant	p.Lys849Asn/c.2547A>C
	Sobic.007G085400	NBS-LRR disease resistance protein	-	10795968	C	T	missense_variant	p.Ser854Phe/c.2561C>T
	Sobic.007G085400	NBS-LRR disease resistance protein	-	10795946	G	C	synonymous_variant	p.Arg861Arg/c.2583G>C
	Sobic.007G085400	NBS-LRR disease resistance protein	-	10795840	A	G	missense_variant	p.Ile897Val/c.2689A>G
	Sobic.007G085400	NBS-LRR disease resistance protein	-	10795523	A	G	3_prime_UTR_variant	c.*33A>G
	Sobic.007G085400	NBS-LRR disease resistance protein	-	10795502	T	G	3_prime_UTR_variant	c.*54T>G
	Sobic.007G085400	NBS-LRR disease resistance protein	-	10795463	C	T	3_prime_UTR_variant	c.*93C>T
	Sobic.007G085500	xyloglucan endotransglucosylase/hydrolase protein 19	+	10813249	C	CGA	5_prime_UTR_variant	c.-64_-63insGA
	Sobic.007G085500	xyloglucan endotransglucosylase/hydrolase protein 19	+	10813250	A	C	5_prime_UTR_variant	c.-63A>C
	Sobic.007G085500	xyloglucan endotransglucosylase/hydrolase protein 19	+	10813256	G	C	5_prime_UTR_variant	c.-57G>A
	Sobic.007G085500	xyloglucan endotransglucosylase/hydrolase protein 19	+	10813265	C	A	5_prime_UTR_variant	c.-48C>A
	Sobic.007G085500	xyloglucan endotransglucosylase/hydrolase protein 19	+	10813269	G	A	5_prime_UTR_variant	c.-44G>A
	Sobic.007G085500	xyloglucan endotransglucosylase/hydrolase protein 19	+	10813310	G	T	5_prime_UTR_variant	c.-3G>T
	Sobic.007G085500	xyloglucan endotransglucosylase/hydrolase protein 19	+	10813341	A	ATCG	inframe_insertion	p.Ala10_Ser11insSer/c.29_30insTCG
	Sobic.007G085500	xyloglucan endotransglucosylase/hydrolase protein 19	+	10813350	T	A	missense_variant	p.Val13Asp/c.38T>A
	Sobic.007G085500	xyloglucan endotransglucosylase/hydrolase protein 19	+	10813355	A	T	missense_variant	p.Met15Leu/c.43A>T
	Sobic.007G085500	xyloglucan endotransglucosylase/hydrolase protein 19	+	10813364	A	C	missense_variant	p.Ile18Leu/c.52A>C
	Sobic.007G085500	xyloglucan endotransglucosylase/hydrolase protein 19	+	10813367	A	G	missense_variant	p.Thr19Ala/c.55A>G
	Sobic.007G085500	xyloglucan endotransglucosylase/hydrolase protein 19	+	10813369	C	A	missense_variant	p.Thr19Ala/c.57C>A
	Sobic.007G085500	xyloglucan endotransglucosylase/hydrolase protein 19	+	10813372	A	G	synonymous_variant	p.Leu20Leu/c.60A>G
	Sobic.007G085500	xyloglucan endotransglucosylase/hydrolase protein 19	+	10813393	A	T	synonymous_variant	p.Ala27Ala/c.81A>T
	Sobic.007G085500	xyloglucan endotransglucosylase/hydrolase protein 19	+	10813395	T	C	missense_variant	p.Val28Ala/c.83T>C
	Sobic.007G085500	xyloglucan endotransglucosylase/hydrolase protein 19	+	10813446	A	T	missense_variant	p.Tyr45Phe/c.134A>T
	Sobic.007G085500	xyloglucan endotransglucosylase/hydrolase protein 19	+	10813454	A	G	missense_variant	p.Met48Val/c.142A>G
	Sobic.007G085500	xyloglucan endotransglucosylase/hydrolase protein 19	+	10813459	C	T	synonymous_variant	p.Asp49Asp/c.146C>T
	Sobic.007G085500	xyloglucan endotransglucosylase/hydrolase protein 19	+	10813501	C	A	missense_variant	p.His63Gln/c.189C>A
	Sobic.007G085500	xyloglucan endotransglucosylase/hydrolase protein 19	+	10813504	C	G	synonymous_variant	p.Thr65Thr/c.192C>G
	Sobic.007G085500	xyloglucan endotransglucosylase/hydrolase protein 19	+	10813513	G	A	synonymous_variant	p.Ser67Ser/c.201G>A
	Sobic.007G085500	xyloglucan endotransglucosylase/hydrolase protein 19	+	10813534	T	C	synonymous_variant	p.Ala74Ala/c.222T>C
	Sobic.007G085500	xyloglucan endotransglucosylase/hydrolase protein 19	+	10813537	T	C	synonymous_variant	p.Tyr75Tyr/c.225T>C
	Sobic.007G085500	xyloglucan endotransglucosylase/hydrolase protein 19	+	10813540	T	C	synonymous_variant	p.Leu76Leu/c.228T>C
	Sobic.007G085500	xyloglucan endotransglucosylase/hydrolase protein 19	+	10813583	T	C	missense_variant	p.Ser91Pro/c.271T>C
	Sobic.007G085500	xyloglucan endotransglucosylase/hydrolase protein 19	+	10813846	C	G	synonymous_variant	p.Pro125Pro/c.375C>G
	Sobic.007G085500	xyloglucan endotransglucosylase/hydrolase protein 19	+	10813871	C	G	missense_variant	p.Leu134Val/c.400C>G
	Sobic.007G085500	xyloglucan endotransglucosylase/hydrolase protein 19	+	10813876	T	C	synonymous_variant	p.Asn135Asn/c.405T>C
	Sobic.007G085500	xyloglucan endotransglucosylase/hydrolase protein 19	+	10813381	T	C	missense_variant	p.Val137Ala/c.410T>C
	Sobic.007G085500	xyloglucan endotransglucosylase/hydrolase protein 19	+	10813930	C	T	synonymous_variant	p.Asp153Asp/c.459C>T
	Sobic.007G085500	xyloglucan endotransglucosylase/hydrolase protein 19	+	10814063	C	A	synonymous_variant	p.Val170Val/c.510C>A
	Sobic.007G085500	xyloglucan endotransglucosylase/hydrolase protein 19	+	10814112	C	T	missense_variant	p.Pro187Ser/c.559C>T
	Sobic.007G085500	xyloglucan endotransglucosylase/hydrolase protein 19	+	10814138	T	C	synonymous_variant	p.Arg195Arg/c.585T>C
	Sobic.007G085500	xyloglucan endotransglucosylase/hydrolase protein 19	+	10814280	TGCGGCGACGA	TGA	frameshift_variant+stop_gained	p.Trp242fs & * gained/c.728_735delGCGGCGAC
	Sobic.007G085500	xyloglucan endotransglucosylase/hydrolase protein 19	+	10814328	T	G	missense_variant	p.Ser259Ala/c.775T>G
	Sobic.007G085500	xyloglucan endotransglucosylase/hydrolase protein 19	+	10814360	T	C	synonymous_variant	p.Asn269Asn/c.807T>C
	Sobic.007G085500	xyloglucan endotransglucosylase/hydrolase protein 19	+	10814431	C	CCTAG	frameshift_variant	p.Ala293_Ter294fs/c.878_879insCTAG
	Sobic.007G085500	xyloglucan endotransglucosylase/hydrolase protein 19	+	10814455	G	T	3_prime_UTR_variant	c.*20G>T
	Sobic.007G085500	xyloglucan endotransglucosylase/hydrolase protein 19	+	10814468	C	G	3_prime_UTR_variant	c.*33C>G
	Sobic.007G085500	xyloglucan endotransglucosylase/hydrolase protein 19	+	10814505	C	T	3_prime_UTR_variant	c.*70C>T
	Sobic.007G085500	xyloglucan endotransglucosylase/hydrolase protein 19	+	10814514	A	T	3_prime_UTR_variant	c.*79C>T
	Sobic.007G085500	xyloglucan endotransglucosylase/hydrolase protein 19	+	10814521	TATTC	T	3_prime_UTR_variant	c.*87_*90delATTC
	Sobic.007G085500	xyloglucan endotransglucosylase/hydrolase protein 19	+	10814531	A	G	3_prime_UTR_variant	c.*96A>G
	Sobic.007G085500	xyloglucan endotransglucosylase/hydrolase protein 19	+	10814570	G	T	3_prime_UTR_variant	c.*135G>T
	Sobic.007G085500	xyloglucan endotransglucosylase/hydrolase protein 19	+	10814587	C	T	3_prime_UTR_variant	c.*152C>T
	Sobic.007G085500	xyloglucan endotransglucosylase/hydrolase protein 19	+	10814588	A	G	3_prime_UTR_variant	c.*153A>G
	Sobic.007G085500	xyloglucan endotransglucosylase/hydrolase protein 19	+	10814635	A	T	3_prime_UTR_variant	c.*200A>T
	Sobic.007G085500	xyloglucan endotransglucosylase/hydrolase protein 19	+	10814679	A	AT	3_prime_UTR_variant	c.*244_*245insT
	Sobic.007G085500	xyloglucan endotransglucosylase/hydrolase protein 19	+	10814680	G	C	3_prime_UTR_variant	c.*245G>C
	Sobic.007G085500	xyloglucan endotransglucosylase/hydrolase protein 19	+	10814684	A	G	3_prime_UTR_variant	c.*249A>G
	Sobic.007G085500	xyloglucan endotransglucosylase/hydrolase protein 19	+	10814685	A	G	3_prime_UTR_variant	c.*250A>G
	Sobic.007G085500	xyloglucan endotransglucosylase/hydrolase protein 19	+	10814722	A	AT	3_prime_UTR_variant	c.*287_*288insT
	Sobic.007G085500	xyloglucan endotransglucosylase/hydrolase protein 19	+	10814754	AC	A	3_prime_UTR_variant	c.*320delC
	Sobic.007G085500	xyloglucan endotransglucosylase/hydrolase protein 19	+	10814774	G	A	3_prime_UTR_variant	c.*339G>A
	Sobic.007G085500	xyloglucan endotransglucosylase/hydrolase protein 19	+	10814775	G	GAAA	3_prime_UTR_variant	c.*340_*341insAAA
	Sobic.007G085500	xyloglucan endotransglucosylase/hydrolase protein 19	+	10814792	A	G	3_prime_UTR_variant	c.*357A>G
	Sobic.007G085500	xyloglucan endotransglucosylase/hydrolase protein 19	+	10814844	G	A	3_prime_UTR_variant	c.*409G>A
	Sobic.007G085500	xyloglucan endotransglucosylase/hydrolase protein 19	+	10814850	A	G	3_prime_UTR_variant	c.*415A>G
	Sobic.007G085500	xyloglucan endotransglucosylase/hydrolase protein 19	+	10814862	A	G	3_prime_UTR_variant	c.*427A>G
	Sobic.007G085500	xyloglucan endotransglucosylase/hydrolase protein 19	+	10814880	A	C	3_prime_UTR_variant	c.*445A>C
	Sobic.007G085500	xyloglucan endotransglucosylase/hydrolase protein 19	+	10814883	T	TCAA	3_prime_UTR_variant	c.*448_*449insCAA
	Sobic.007G085500	xyloglucan endotransglucosylase/hydrolase protein 19	+	10814962	TAAA	T	3_prime_UTR_variant	c.*528_*530delAAA
	Sobic.007G085500	xyloglucan endotransglucosylase/hydrolase protein 19	+	10814966	A	C	3_prime_UTR_variant	c.*531A>C
	Sobic.007G085500	xyloglucan endotransglucosylase/hydrolase protein 19	+	10814983	A	C	3_prime_UTR_variant	c.*548A>C
	Sobic.007G085500	xyloglucan endotransglucosylase/hydrolase protein 19	+	10814987	T	TC	3_prime_UTR_variant	c.*552_*553insC
	Sobic.007G085500	xyloglucan endotransglucosylase/hydrolase protein 19	+	10815001	C	T	3_prime_UTR_variant	c.*566C>T
	Sobic.007G085500	xyloglucan endotransglucosylase/hydrolase protein 19	+	10815035	C	T	3_prime_UTR_variant	c.*600C>T
	Sobic.007G085500	xyloglucan endotransglucosylase/hydrolase protein 19	+	10815061	T	C	3_prime_UTR_variant	c.*626T>C
	Sobic.007G085500	xyloglucan endotransglucosylase/hydrolase protein 19	+	10815062	T	G	3_prime_UTR_variant	c.*627T>G
	Sobic.007G085500	xyloglucan endotransglucosylase/hydrolase protein 19	+	10815071	C	T	3_prime_UTR_variant	c.*636C>T
	Sobic.007G085500	xyloglucan endotransglucosylase/hydrolase protein 19	+	10815081	C	T	3_prime_UTR_variant	c.*646C>T
	Sobic.007G085500	xyloglucan endotransglucosylase/hydrolase protein 19	+	10815101	C	G	3_prime_UTR_variant	c.*666C>G
	Sobic.007G085600	xyloglucan endotransglucosylase/hydrolase 2	+	10818551	GATTA	G	5_prime_UTR_variant	c.-19_-16delATTA
	Sobic.007G085600	xyloglucan endotransglucosylase/hydrolase 2	+	10828690	G	A	synonymous_variant	p.Glu40Glu/c.120G>A
	Sobic.007G085600	xyloglucan endotransglucosylase/hydrolase 2	+	10828774	C	G	synonymous_variant	p.Gly68Gly/c.204C>G
	Sobic.007G085600	xyloglucan endotransglucosylase/hydrolase 2	+	10828783	C	T	synonymous_variant	p.Ser71Ser/c.213C>T
	Sobic.007G085600	xyloglucan endotransglucosylase/hydrolase 2	+	10829033	G	T	synonymous_variant	p.Val105Val/c.315G>T
	Sobic.007G085600	xyloglucan endotransglucosylase/hydrolase 2	+	10829156	A	G	synonymous_variant	p.Leu146Leu/c.315A>G
	Sobic.007G085600	xyloglucan endotransglucosylase/hydrolase 2	+	10829346	C	G	synonymous_variant	p.Pro174Pro/c.522C>G
	Sobic.007G085600	xyloglucan endotransglucosylase/hydrolase 2	+	10829439	T	C	synonymous_variant	p.Asp205Asp/c.615T>C
	Sobic.007G085600	xyloglucan endotransglucosylase/hydrolase 2	+	10829493	T	C	synonymous_variant	p.Tyr223Tyr/c.669T>C
	Sobic.007G085600	xyloglucan endotransglucosylase/hydrolase 2	+	10829534	C	T	missense_variant	p.Ser237Leu/c.710C>T
	Sobic.007G085600	xyloglucan endotransglucosylase/hydrolase 2	+	10829661	T	C	synonymous_variant	p.Leu279Leu/c.837T>C
	Sobic.007G085600	xyloglucan endotransglucosylase/hydrolase 2	+	10829872	T	C	3_prime_UTR_variant	c.*187T>C
	Sobic.007G085700	hypothetical protein	+	10847623	A	G	3_prime_UTR_variant	c.*116A>G
	Sobic.007G085800	achilleol B synthase isoform X1	-	10969339	C	T	synonymous_variant	p.Leu70Leu/c.208C>T
	Sobic.007G085800	achilleol B synthase isoform X1	-	10969285	G	C	missense_variant	p.Glu88Gln/c.262G>C
	Sobic.007G085800	achilleol B synthase isoform X1	-	10969160	G	C	missense_variant	p.Pro101Arg/c.302G>C
	Sobic.007G085800	achilleol B synthase isoform X1	-	10949514	C	T	synonymous_variant	p.Gly442Gly/c.1326C>T
	Sobic.007G085800	achilleol B synthase isoform X1	-	10947350	T	C	synonymous_variant	p.Pro493Pro/c.1479T>C
	Sobic.007G085800	achilleol B synthase isoform X1	-	10941742	G	A	synonymous_variant	p.Ser655Ser/c.1965G>A
	Sobic.007G085966	eukaryotic translation initiation factor 6-2	+	10966927	G	A	5_prime_UTR_variant	c.-1305G>A
	Sobic.007G085966	eukaryotic translation initiation factor 6-2	+	10966951	C	CCTCT	5_prime_UTR_variant	c.-1281_-1280insCTCT
	Sobic.007G085966	eukaryotic translation initiation factor 6-2	+	10966955	C	G	5_prime_UTR_variant	c.-1277C>G
	Sobic.007G085966	eukaryotic translation initiation factor 6-2	+	10968294	G	T	5_prime_UTR_variant	c.-49G>T

## Sheet: Data Set S6-Effect types
Supplemental Data. Lee, Fu et al (2022). Broad spectrum fungal resistance in sorghum is conferred through the complex regulation of an immune receptor gene embedded in a natural antisense transcript. Plant Cell.
Supplemental Data Set S6. Sequence variants within the 5'-UTR, exon, and 3'-UTR of predicted 29 genes in the 10-11 Mb on Chromosome 07 between SC283 and TAM428.
		Gene ID	Description	Strand	Position (bp)	TAM428 allele	SC283 allele	Variant effect type	Variant effect function
1	1	Sobic.007G083300	paired amphipathic helix protein Sin3-like 6	-	10064128	ATTC	A	5_prime_UTR_variant	c.-46_-48delTTC
2	2	Sobic.007G083300	paired amphipathic helix protein Sin3-like 6	-	10064140	T	C	5_prime_UTR_variant	c.-61T>C
3	3	Sobic.007G083300	paired amphipathic helix protein Sin3-like 6	-	10064145	G	A	5_prime_UTR_variant	c.-66G>A
4	4	Sobic.007G083300	paired amphipathic helix protein Sin3-like 6	-	10064154	A	G	5_prime_UTR_variant	c.-75A>G
5	5	Sobic.007G083700	hypothetical protein	-	10104876	T	TTGATTT	5_prime_UTR_variant	c.-721_-722insTGATTT
6	6	Sobic.007G083700	hypothetical protein	-	10103469	C	T	5_prime_UTR_variant	c.-139C>T
7	7	Sobic.007G084400	hypothetical protein	+	10275040	C	T	5_prime_UTR_variant	c.-328C>T
8	8	Sobic.007G084400	hypothetical protein	+	10275075	A	G	5_prime_UTR_variant	c.-293A>G
9	9	Sobic.007G084400	hypothetical protein	+	10275094	C	G	5_prime_UTR_variant	c.-274C>G
10	10	Sobic.007G084400	hypothetical protein	+	10275112	C	T	5_prime_UTR_variant	c.-256C>T
11	11	Sobic.007G084400	hypothetical protein	+	10275152	G	A	5_prime_UTR_variant	c.-216G>A
12	12	Sobic.007G084400	hypothetical protein	+	10275234	G	A	5_prime_UTR_variant	c.-198G>A
13	13	Sobic.007G084400	hypothetical protein	+	10275239	A	G	5_prime_UTR_variant	c.-193G>A
14	14	Sobic.007G084400	hypothetical protein	+	10275293	G	C	5_prime_UTR_variant	c.-139G>A
15	15	Sobic.007G085100	hypothetical protein	+	10670105	A	C	5_prime_UTR_variant	c.-198A>C
16	16	Sobic.007G085100	hypothetical protein	+	10670129	A	C	5_prime_UTR_variant	c.-174A>C
17	17	Sobic.007G085100	hypothetical protein	+	10670203	C	T	5_prime_UTR_variant	c.-100C>T
18	18	Sobic.007G085100	hypothetical protein	+	10670243	C	T	5_prime_UTR_variant	c.-60T>C
19	19	Sobic.007G085100	hypothetical protein	+	10670279	A	G	5_prime_UTR_variant	c.-24A>G
20	20	Sobic.007G085350	NA	+	10793010	GCTGTGTACA		5_prime_UTR_variant	c.-148_-139delGCTGTGTACA
21	21	Sobic.007G085350	NA	+	10793036	CGCCGGACGCTA	C	5_prime_UTR_variant	c.-121_-111delGCCGGACGCTA
22	22	Sobic.007G085350	NA	+	10793052	C	A	5_prime_UTR_variant	c.-106C>A
23	23	Sobic.007G085350	NA	+	10793090	T	C	5_prime_UTR_variant	c.-68T>C
24	24	Sobic.007G085350	NA	+	10793102	C	CCGAGCG	5_prime_UTR_variant	c.-56_-55insCGAGCG
25	25	Sobic.007G085350	NA	+	10793106	C	G	5_prime_UTR_variant	c.-52C>G
26	26	Sobic.007G085350	NA	+	10793116	C	CGCAGAG	5_prime_UTR_variant	c.-42_-41insGCAGAG
27	27	Sobic.007G085350	NA	+	10793124	G	A	5_prime_UTR_variant	c.-34G>A
28	28	Sobic.007G085350	NA	+	10793137	T	C	5_prime_UTR_variant	c.-21T>C
29	29	Sobic.007G085350	NA	+	10793142	T	C	5_prime_UTR_variant	c.-16T>C
30	30	Sobic.007G085400	NBS-LRR disease resistance protein	-	10799244	A	T	5_prime_UTR_variant	c.-716A>T
31	31	Sobic.007G085400	NBS-LRR disease resistance protein	-	10799229	T	C	5_prime_UTR_variant	c.-701T>C
32	32	Sobic.007G085400	NBS-LRR disease resistance protein	-	10799203	C	T	5_prime_UTR_variant	c.-675C>T
33	33	Sobic.007G085400	NBS-LRR disease resistance protein	-	10799163	T	C	5_prime_UTR_variant	c.-635T>C
34	34	Sobic.007G085400	NBS-LRR disease resistance protein	-	10799162	C	T	5_prime_UTR_variant	c.-634C>T
35	35	Sobic.007G085400	NBS-LRR disease resistance protein	-	10799155	C	A	5_prime_UTR_variant	c.-627C>A
36	36	Sobic.007G085400	NBS-LRR disease resistance protein	-	10799137	AGT	A	5_prime_UTR_variant	c.-609_-608delGT
37	37	Sobic.007G085400	NBS-LRR disease resistance protein	-	10799121	T	G	5_prime_UTR_variant	c.-593G>T
38	38	Sobic.007G085400	NBS-LRR disease resistance protein	-	10799101	T	A	5_prime_UTR_variant	c.-573T>A
39	39	Sobic.007G085400	NBS-LRR disease resistance protein	-	10799100	A	T	5_prime_UTR_variant	c.-572A>T
40	40	Sobic.007G085400	NBS-LRR disease resistance protein	-	10799094	G	A	5_prime_UTR_variant	c.-566G>A
41	41	Sobic.007G085400	NBS-LRR disease resistance protein	-	10799086	C	G	5_prime_UTR_variant	c.-558C>G
42	42	Sobic.007G085400	NBS-LRR disease resistance protein	-	10799085	A	T	5_prime_UTR_variant	c.-557A>T
43	43	Sobic.007G085400	NBS-LRR disease resistance protein	-	10799069	T	C	5_prime_UTR_variant	c.-541T>C
44	44	Sobic.007G085400	NBS-LRR disease resistance protein	-	10799066	T	A	5_prime_UTR_variant	c.-538T>A
45	45	Sobic.007G085400	NBS-LRR disease resistance protein	-	10799017	T	C	5_prime_UTR_variant	c.-489T>C
46	46	Sobic.007G085400	NBS-LRR disease resistance protein	-	10799009	GA	G	5_prime_UTR_variant	c.-481delA
47	47	Sobic.007G085400	NBS-LRR disease resistance protein	-	10798994	A	G	5_prime_UTR_variant	c.-466A>G
48	48	Sobic.007G085400	NBS-LRR disease resistance protein	-	10798945	G	A	5_prime_UTR_variant	c.-417G>A
49	49	Sobic.007G085400	NBS-LRR disease resistance protein	-	10798939	G	C	5_prime_UTR_variant	c.-411G>C
50	50	Sobic.007G085400	NBS-LRR disease resistance protein	-	10798866	G	A	5_prime_UTR_variant	c.-338G>A
51	51	Sobic.007G085400	NBS-LRR disease resistance protein	-	10798865	A	G	5_prime_UTR_variant	c.-337A>G
52	52	Sobic.007G085400	NBS-LRR disease resistance protein	-	10798854	C	CATT	5_prime_UTR_variant	c.-326_-325InsATT
53	53	Sobic.007G085400	NBS-LRR disease resistance protein	-	10798844	T	G	5_prime_UTR_variant	c.-316T>G
54	54	Sobic.007G085400	NBS-LRR disease resistance protein	-	10798823	T	G	5_prime_UTR_variant	c.-295T>G
55	55	Sobic.007G085400	NBS-LRR disease resistance protein	-	10798815	T	C	5_prime_UTR_variant	c.-287T>C
56	56	Sobic.007G085400	NBS-LRR disease resistance protein	-	10798814	A	G	5_prime_UTR_variant	c.-286A>G
57	57	Sobic.007G085400	NBS-LRR disease resistance protein	-	10798780	T	C	5_prime_UTR_variant	c.-252T>C
58	58	Sobic.007G085400	NBS-LRR disease resistance protein	-	10798758	G	A	5_prime_UTR_variant	c.-230G>A
59	59	Sobic.007G085400	NBS-LRR disease resistance protein	-	10798754	G	T	5_prime_UTR_variant	c.-226G>T
60	60	Sobic.007G085400	NBS-LRR disease resistance protein	-	10798752	GA	G	5_prime_UTR_variant	c.-224delA
61	61	Sobic.007G085400	NBS-LRR disease resistance protein	-	10798723	A	T	5_prime_UTR_variant	c.-195A>T
62	62	Sobic.007G085400	NBS-LRR disease resistance protein	-	10798666	C	G	5_prime_UTR_variant	c.-138C>G
63	63	Sobic.007G085400	NBS-LRR disease resistance protein	-	10798605	G	GC	5_prime_UTR_variant	c.-77_-76InsC
64	64	Sobic.007G085500	xyloglucan endotransglucosylase/hydrolase protein 19	+	10813249	C	CGA	5_prime_UTR_variant	c.-64_-63insGA
65	65	Sobic.007G085500	xyloglucan endotransglucosylase/hydrolase protein 19	+	10813250	A	C	5_prime_UTR_variant	c.-63A>C
66	66	Sobic.007G085500	xyloglucan endotransglucosylase/hydrolase protein 19	+	10813256	G	C	5_prime_UTR_variant	c.-57G>A
67	67	Sobic.007G085500	xyloglucan endotransglucosylase/hydrolase protein 19	+	10813265	C	A	5_prime_UTR_variant	c.-48C>A
68	68	Sobic.007G085500	xyloglucan endotransglucosylase/hydrolase protein 19	+	10813269	G	A	5_prime_UTR_variant	c.-44G>A
69	69	Sobic.007G085500	xyloglucan endotransglucosylase/hydrolase protein 19	+	10813310	G	T	5_prime_UTR_variant	c.-3G>T
70	70	Sobic.007G085600	xyloglucan endotransglucosylase/hydrolase 2	+	10818551	GATTA	G	5_prime_UTR_variant	c.-19_-16delATTA
71	71	Sobic.007G085966	eukaryotic translation initiation factor 6-2	+	10966927	G	A	5_prime_UTR_variant	c.-1305G>A
72	72	Sobic.007G085966	eukaryotic translation initiation factor 6-2	+	10966951	C	CCTCT	5_prime_UTR_variant	c.-1281_-1280insCTCT
73	73	Sobic.007G085966	eukaryotic translation initiation factor 6-2	+	10966955	C	G	5_prime_UTR_variant	c.-1277C>G
74	74	Sobic.007G085966	eukaryotic translation initiation factor 6-2	+	10968294	G	T	5_prime_UTR_variant	c.-49G>T
75	1	Sobic.007G083300	paired amphipathic helix protein Sin3-like 6	-	10063331	A	ATGCA	3_prime_UTR_variant	c.*13_*14insTGCA
76	2	Sobic.007G083300	paired amphipathic helix protein Sin3-like 6	-	10063306	TAT	T	3_prime_UTR_variant	c.*39_*40delAT
77	3	Sobic.007G083300	paired amphipathic helix protein Sin3-like 6	-	10063279	T	A	3_prime_UTR_variant	c.*65T>A
78	4	Sobic.007G083300	paired amphipathic helix protein Sin3-like 6	-	10063274	T	A	3_prime_UTR_variant	c.*70A>T
79	5	Sobic.007G083300	paired amphipathic helix protein Sin3-like 6	-	10063271	C	A	3_prime_UTR_variant	c.*73C>A
80	6	Sobic.007G083300	paired amphipathic helix protein Sin3-like 6	-	10063263	A	G	3_prime_UTR_variant	c.*81A>G
81	7	Sobic.007G083300	paired amphipathic helix protein Sin3-like 6	-	10063256	A	C	3_prime_UTR_variant	c.*88A>C
82	8	Sobic.007G083300	paired amphipathic helix protein Sin3-like 6	-	10063207	TATATT	T	3_prime_UTR_variant	c.*138_*142delATATT
83	9	Sobic.007G083300	paired amphipathic helix protein Sin3-like 6	-	10063194	C	T	3_prime_UTR_variant	c.*150C>T
84	10	Sobic.007G083300	paired amphipathic helix protein Sin3-like 6	-	10063152	T	C	3_prime_UTR_variant	c.*192T>C
85	11	Sobic.007G083300	paired amphipathic helix protein Sin3-like 6	-	10063140	T	C	3_prime_UTR_variant	c.*204T>C
86	12	Sobic.007G083300	paired amphipathic helix protein Sin3-like 6	-	10063103	G	C	3_prime_UTR_variant	c.*241G>C
87	13	Sobic.007G083300	paired amphipathic helix protein Sin3-like 6	-	10063077	T	A	3_prime_UTR_variant	c.*267T>A
88	14	Sobic.007G083500	BTB/POZ and MATH domain-containing protein 2	+	10087435	T	G	3_prime_UTR_variant	c.*256T>G
89	15	Sobic.007G083700	hypothetical protein	-	10101465	TCTT	T	3_prime_UTR_variant	c.*335_*337delCTT
90	16	Sobic.007G084400	hypothetical protein	+	10275638	G	C	3_prime_UTR_variant	c.*43G>C
91	17	Sobic.007G084400	hypothetical protein	+	10275730	AGTTT	A	3_prime_UTR_variant	c.*135_*138delGTTT
92	18	Sobic.007G085300	WRKY25 - superfamily of TFs having WRKY and zinc finger domains	-	10754689	TATATAT	T	3_prime_UTR_variant	c.*222_*227delATATAT
93	19	Sobic.007G085350	NA	+	10793793	A	C	3_prime_UTR_variant	c.*8A>C
94	20	Sobic.007G085350	NA	+	10793818	CCCCACAGT	C	3_prime_UTR_variant	c.*26_*33delCCCACAGT
95	21	Sobic.007G085350	NA	+	10793863	C	CCAGGTATACAA	3_prime_UTR_variant	c.*78_*79insCAGGTATACAA
96	22	Sobic.007G085350	NA	+	10793873	G	A	3_prime_UTR_variant	c.*88G>A
97	23	Sobic.007G085400	NBS-LRR disease resistance protein	-	10795523	A	G	3_prime_UTR_variant	c.*33A>G
98	24	Sobic.007G085400	NBS-LRR disease resistance protein	-	10795502	T	G	3_prime_UTR_variant	c.*54T>G
99	25	Sobic.007G085400	NBS-LRR disease resistance protein	-	10795463	C	T	3_prime_UTR_variant	c.*93C>T
100	26	Sobic.007G085500	xyloglucan endotransglucosylase/hydrolase protein 19	+	10814455	G	T	3_prime_UTR_variant	c.*20G>T
101	27	Sobic.007G085500	xyloglucan endotransglucosylase/hydrolase protein 19	+	10814468	C	G	3_prime_UTR_variant	c.*33C>G
102	28	Sobic.007G085500	xyloglucan endotransglucosylase/hydrolase protein 19	+	10814505	C	T	3_prime_UTR_variant	c.*70C>T
103	29	Sobic.007G085500	xyloglucan endotransglucosylase/hydrolase protein 19	+	10814514	A	T	3_prime_UTR_variant	c.*79C>T
104	30	Sobic.007G085500	xyloglucan endotransglucosylase/hydrolase protein 19	+	10814521	TATTC	T	3_prime_UTR_variant	c.*87_*90delATTC
105	31	Sobic.007G085500	xyloglucan endotransglucosylase/hydrolase protein 19	+	10814531	A	G	3_prime_UTR_variant	c.*96A>G
106	32	Sobic.007G085500	xyloglucan endotransglucosylase/hydrolase protein 19	+	10814570	G	T	3_prime_UTR_variant	c.*135G>T
107	33	Sobic.007G085500	xyloglucan endotransglucosylase/hydrolase protein 19	+	10814587	C	T	3_prime_UTR_variant	c.*152C>T
108	34	Sobic.007G085500	xyloglucan endotransglucosylase/hydrolase protein 19	+	10814588	A	G	3_prime_UTR_variant	c.*153A>G
109	35	Sobic.007G085500	xyloglucan endotransglucosylase/hydrolase protein 19	+	10814635	A	T	3_prime_UTR_variant	c.*200A>T
110	36	Sobic.007G085500	xyloglucan endotransglucosylase/hydrolase protein 19	+	10814679	A	AT	3_prime_UTR_variant	c.*244_*245insT
111	37	Sobic.007G085500	xyloglucan endotransglucosylase/hydrolase protein 19	+	10814680	G	C	3_prime_UTR_variant	c.*245G>C
112	38	Sobic.007G085500	xyloglucan endotransglucosylase/hydrolase protein 19	+	10814684	A	G	3_prime_UTR_variant	c.*249A>G
113	39	Sobic.007G085500	xyloglucan endotransglucosylase/hydrolase protein 19	+	10814685	A	G	3_prime_UTR_variant	c.*250A>G
114	40	Sobic.007G085500	xyloglucan endotransglucosylase/hydrolase protein 19	+	10814722	A	AT	3_prime_UTR_variant	c.*287_*288insT
115	41	Sobic.007G085500	xyloglucan endotransglucosylase/hydrolase protein 19	+	10814754	AC	A	3_prime_UTR_variant	c.*320delC
116	42	Sobic.007G085500	xyloglucan endotransglucosylase/hydrolase protein 19	+	10814774	G	A	3_prime_UTR_variant	c.*339G>A
117	43	Sobic.007G085500	xyloglucan endotransglucosylase/hydrolase protein 19	+	10814775	G	GAAA	3_prime_UTR_variant	c.*340_*341insAAA
118	44	Sobic.007G085500	xyloglucan endotransglucosylase/hydrolase protein 19	+	10814792	A	G	3_prime_UTR_variant	c.*357A>G
119	45	Sobic.007G085500	xyloglucan endotransglucosylase/hydrolase protein 19	+	10814844	G	A	3_prime_UTR_variant	c.*409G>A
120	46	Sobic.007G085500	xyloglucan endotransglucosylase/hydrolase protein 19	+	10814850	A	G	3_prime_UTR_variant	c.*415A>G
121	47	Sobic.007G085500	xyloglucan endotransglucosylase/hydrolase protein 19	+	10814862	A	G	3_prime_UTR_variant	c.*427A>G
122	48	Sobic.007G085500	xyloglucan endotransglucosylase/hydrolase protein 19	+	10814880	A	C	3_prime_UTR_variant	c.*445A>C
123	49	Sobic.007G085500	xyloglucan endotransglucosylase/hydrolase protein 19	+	10814883	T	TCAA	3_prime_UTR_variant	c.*448_*449insCAA
124	50	Sobic.007G085500	xyloglucan endotransglucosylase/hydrolase protein 19	+	10814962	TAAA	T	3_prime_UTR_variant	c.*528_*530delAAA
125	51	Sobic.007G085500	xyloglucan endotransglucosylase/hydrolase protein 19	+	10814966	A	C	3_prime_UTR_variant	c.*531A>C
126	52	Sobic.007G085500	xyloglucan endotransglucosylase/hydrolase protein 19	+	10814983	A	C	3_prime_UTR_variant	c.*548A>C
127	53	Sobic.007G085500	xyloglucan endotransglucosylase/hydrolase protein 19	+	10814987	T	TC	3_prime_UTR_variant	c.*552_*553insC
128	54	Sobic.007G085500	xyloglucan endotransglucosylase/hydrolase protein 19	+	10815001	C	T	3_prime_UTR_variant	c.*566C>T
129	55	Sobic.007G085500	xyloglucan endotransglucosylase/hydrolase protein 19	+	10815035	C	T	3_prime_UTR_variant	c.*600C>T
130	56	Sobic.007G085500	xyloglucan endotransglucosylase/hydrolase protein 19	+	10815061	T	C	3_prime_UTR_variant	c.*626T>C
131	57	Sobic.007G085500	xyloglucan endotransglucosylase/hydrolase protein 19	+	10815062	T	G	3_prime_UTR_variant	c.*627T>G
132	58	Sobic.007G085500	xyloglucan endotransglucosylase/hydrolase protein 19	+	10815071	C	T	3_prime_UTR_variant	c.*636C>T
133	59	Sobic.007G085500	xyloglucan endotransglucosylase/hydrolase protein 19	+	10815081	C	T	3_prime_UTR_variant	c.*646C>T
134	60	Sobic.007G085500	xyloglucan endotransglucosylase/hydrolase protein 19	+	10815101	C	G	3_prime_UTR_variant	c.*666C>G
135	61	Sobic.007G085600	xyloglucan endotransglucosylase/hydrolase 2	+	10829872	T	C	3_prime_UTR_variant	c.*187T>C
136	62	Sobic.007G085700	hypothetical protein	+	10847623	A	G	3_prime_UTR_variant	c.*116A>G
137	1	Sobic.007G084200	cysteine-type endopeptidase/ ubiquitin thiolesterase	+	10255243	G	A	synonymous_variant	p.Thr332Thr/c.996G>A
138	2	Sobic.007G085400	NBS-LRR disease resistance protein	-	10798520	A	G	synonymous_variant	p.Ser3Ser/c.9A>G
139	3	Sobic.007G085400	NBS-LRR disease resistance protein	-	10798445	A	T	synonymous_variant	p.Leu28Leu/c.84A>T
140	4	Sobic.007G085400	NBS-LRR disease resistance protein	-	10798397	T	C	synonymous_variant	p.Phe44Phe/c.132T>C
141	5	Sobic.007G085400	NBS-LRR disease resistance protein	-	10797995	T	C	synonymous_variant	p.Ile178Ile/c.534T>C
142	6	Sobic.007G085400	NBS-LRR disease resistance protein	-	10797932	T	C	synonymous_variant	p.Gly199Gly/c.597T>C
143	7	Sobic.007G085400	NBS-LRR disease resistance protein	-	10797773	C	T	synonymous_variant	p.Ser252Ser/c.756C>T
144	8	Sobic.007G085400	NBS-LRR disease resistance protein	-	10797587	G	T	synonymous_variant	p.Val314Val/c.942G>T
145	9	Sobic.007G085400	NBS-LRR disease resistance protein	-	10797569	C	T	synonymous_variant	p.His320His/c.960C>T
146	10	Sobic.007G085400	NBS-LRR disease resistance protein	-	10797515	C	T	synonymous_variant	p.Thr338Thr/c.1014C>T
147	11	Sobic.007G085400	NBS-LRR disease resistance protein	-	10797509	C	T	synonymous_variant	p.Asp340Asp/c.1020C>T
148	12	Sobic.007G085400	NBS-LRR disease resistance protein	-	10797449	T	G	synonymous_variant	p.Pro360Pro/c.1080T>G
149	13	Sobic.007G085400	NBS-LRR disease resistance protein	-	10797428	A	G	synonymous_variant	p.Gly367Gly/c.1101A>G
150	14	Sobic.007G085400	NBS-LRR disease resistance protein	-	10797296	C	G	synonymous_variant	p.Leu411Leu/c.1233C>G
151	15	Sobic.007G085400	NBS-LRR disease resistance protein	-	10797271	C	T	synonymous_variant	p.Leu420Leu/c.1258C>T
152	16	Sobic.007G085400	NBS-LRR disease resistance protein	-	10797263	T	C	synonymous_variant	p.Pro422Pro/c.1266T>C
153	17	Sobic.007G085400	NBS-LRR disease resistance protein	-	10797191	C	T	synonymous_variant	p.Ser446Ser/c.1338C>T
154	18	Sobic.007G085400	NBS-LRR disease resistance protein	-	10797185	G	A	synonymous_variant	p.Pro448Pro/c.1344G>A
155	19	Sobic.007G085400	NBS-LRR disease resistance protein	-	10797077	G	A	synonymous_variant	p.Leu484Leu/c.1452G>A
156	20	Sobic.007G085400	NBS-LRR disease resistance protein	-	10797050	A	G	synonymous_variant	p.Arg493Arg/c.1479A>G
157	21	Sobic.007G085400	NBS-LRR disease resistance protein	-	10796992	C	T	synonymous_variant	p.Leu513Leu/c.1537C>T
158	22	Sobic.007G085400	NBS-LRR disease resistance protein	-	10796872	T	C	synonymous_variant	p.Leu553Leu/c.1657T>C
159	23	Sobic.007G085400	NBS-LRR disease resistance protein	-	10796831	T	C	synonymous_variant	p.Leu566Leu/c.1698T>C
160	24	Sobic.007G085400	NBS-LRR disease resistance protein	-	10796768	T	C	synonymous_variant	p.Asn587Asn/c.1761T>C
161	25	Sobic.007G085400	NBS-LRR disease resistance protein	-	10796750	A	G	synonymous_variant	p.Pro593Pro/c.1779A>G
162	26	Sobic.007G085400	NBS-LRR disease resistance protein	-	10796513	T	C	synonymous_variant	p.Ser672Ser/c.2016T>C
163	27	Sobic.007G085400	NBS-LRR disease resistance protein	-	10796411	C	T	synonymous_variant	p.Cys706Cys/c.2118C>T
164	28	Sobic.007G085400	NBS-LRR disease resistance protein	-	10796402	T	C	synonymous_variant	p.Gly709Gly/c.2127T>C
165	29	Sobic.007G085400	NBS-LRR disease resistance protein	-	10796375	T	C	synonymous_variant	p.Tyr718Tyr/c.2154T>C
166	30	Sobic.007G085400	NBS-LRR disease resistance protein	-	10796366	C	T	synonymous_variant	p.Ser721Ser/c.2163C>T
167	31	Sobic.007G085400	NBS-LRR disease resistance protein	-	10796300	C	T	synonymous_variant	p.Phe743Phe/c.2229C>T
168	32	Sobic.007G085400	NBS-LRR disease resistance protein	-	10796237	G	T	synonymous_variant	p.Leu764Leu/c.2292G>T
169	33	Sobic.007G085400	NBS-LRR disease resistance protein	-	10796132	C	T	synonymous_variant	p.Asp799Asp/c.2397C>T
170	34	Sobic.007G085400	NBS-LRR disease resistance protein	-	10796126	A	G	synonymous_variant	p.Val801Val/c.2403A>G
171	35	Sobic.007G085400	NBS-LRR disease resistance protein	-	10796084	C	T	synonymous_variant	p.Ser815Ser/c.2445C>T
172	36	Sobic.007G085400	NBS-LRR disease resistance protein	-	10795946	G	C	synonymous_variant	p.Arg861Arg/c.2583G>C
173	37	Sobic.007G085500	xyloglucan endotransglucosylase/hydrolase protein 19	+	10813372	A	G	synonymous_variant	p.Leu20Leu/c.60A>G
174	38	Sobic.007G085500	xyloglucan endotransglucosylase/hydrolase protein 19	+	10813393	A	T	synonymous_variant	p.Ala27Ala/c.81A>T
175	39	Sobic.007G085500	xyloglucan endotransglucosylase/hydrolase protein 19	+	10813459	C	T	synonymous_variant	p.Asp49Asp/c.146C>T
176	40	Sobic.007G085500	xyloglucan endotransglucosylase/hydrolase protein 19	+	10813504	C	G	synonymous_variant	p.Thr65Thr/c.192C>G
177	41	Sobic.007G085500	xyloglucan endotransglucosylase/hydrolase protein 19	+	10813513	G	A	synonymous_variant	p.Ser67Ser/c.201G>A
178	42	Sobic.007G085500	xyloglucan endotransglucosylase/hydrolase protein 19	+	10813534	T	C	synonymous_variant	p.Ala74Ala/c.222T>C
179	43	Sobic.007G085500	xyloglucan endotransglucosylase/hydrolase protein 19	+	10813537	T	C	synonymous_variant	p.Tyr75Tyr/c.225T>C
180	44	Sobic.007G085500	xyloglucan endotransglucosylase/hydrolase protein 19	+	10813540	T	C	synonymous_variant	p.Leu76Leu/c.228T>C
181	45	Sobic.007G085500	xyloglucan endotransglucosylase/hydrolase protein 19	+	10813846	C	G	synonymous_variant	p.Pro125Pro/c.375C>G
182	46	Sobic.007G085500	xyloglucan endotransglucosylase/hydrolase protein 19	+	10813876	T	C	synonymous_variant	p.Asn135Asn/c.405T>C
183	47	Sobic.007G085500	xyloglucan endotransglucosylase/hydrolase protein 19	+	10813930	C	T	synonymous_variant	p.Asp153Asp/c.459C>T
184	48	Sobic.007G085500	xyloglucan endotransglucosylase/hydrolase protein 19	+	10814063	C	A	synonymous_variant	p.Val170Val/c.510C>A
185	49	Sobic.007G085500	xyloglucan endotransglucosylase/hydrolase protein 19	+	10814138	T	C	synonymous_variant	p.Arg195Arg/c.585T>C
186	50	Sobic.007G085500	xyloglucan endotransglucosylase/hydrolase protein 19	+	10814360	T	C	synonymous_variant	p.Asn269Asn/c.807T>C
187	51	Sobic.007G085600	xyloglucan endotransglucosylase/hydrolase 2	+	10828690	G	A	synonymous_variant	p.Glu40Glu/c.120G>A
188	52	Sobic.007G085600	xyloglucan endotransglucosylase/hydrolase 2	+	10828774	C	G	synonymous_variant	p.Gly68Gly/c.204C>G
189	53	Sobic.007G085600	xyloglucan endotransglucosylase/hydrolase 2	+	10828783	C	T	synonymous_variant	p.Ser71Ser/c.213C>T
190	54	Sobic.007G085600	xyloglucan endotransglucosylase/hydrolase 2	+	10829033	G	T	synonymous_variant	p.Val105Val/c.315G>T
191	55	Sobic.007G085600	xyloglucan endotransglucosylase/hydrolase 2	+	10829156	A	G	synonymous_variant	p.Leu146Leu/c.315A>G
192	56	Sobic.007G085600	xyloglucan endotransglucosylase/hydrolase 2	+	10829346	C	G	synonymous_variant	p.Pro174Pro/c.522C>G
193	57	Sobic.007G085600	xyloglucan endotransglucosylase/hydrolase 2	+	10829439	T	C	synonymous_variant	p.Asp205Asp/c.615T>C
194	58	Sobic.007G085600	xyloglucan endotransglucosylase/hydrolase 2	+	10829493	T	C	synonymous_variant	p.Tyr223Tyr/c.669T>C
195	59	Sobic.007G085600	xyloglucan endotransglucosylase/hydrolase 2	+	10829661	T	C	synonymous_variant	p.Leu279Leu/c.837T>C
196	60	Sobic.007G085800	achilleol B synthase isoform X1	-	10969339	C	T	synonymous_variant	p.Leu70Leu/c.208C>T
197	61	Sobic.007G085800	achilleol B synthase isoform X1	-	10949514	C	T	synonymous_variant	p.Gly442Gly/c.1326C>T
198	62	Sobic.007G085800	achilleol B synthase isoform X1	-	10947350	T	C	synonymous_variant	p.Pro493Pro/c.1479T>C
199	63	Sobic.007G085800	achilleol B synthase isoform X1	-	10941742	G	A	synonymous_variant	p.Ser655Ser/c.1965G>A
200	1	Sobic.007G083300	paired amphipathic helix protein Sin3-like 6	-	10063803	C	A	missense_variant	p.Thr32Phe/c.95C>A
201	2	Sobic.007G083300	paired amphipathic helix protein Sin3-like 6	-	10063801	ATC	CTG	missense_variant	p.Ile33Leu/c.97A>C,99C>G
202	3	Sobic.007G083300	paired amphipathic helix protein Sin3-like 6	-	10063432	G	A	missense_variant	p.Gly83Glu/c.251G>A
203	4	Sobic.007G083400	BTB/POZ and MATH domain-containing protein 1	-	10078772	T	C	missense_variant	p.Val271Ala/c.812T>C
204	5	Sobic.007G083400	BTB/POZ and MATH domain-containing protein 1	-	10078750	C	G	missense_variant	p.Met278Arg/c.833C>G
205	6	Sobic.007G083500	BTB/POZ and MATH domain-containing protein 2	+	10086834	C	G	missense_variant	p.Pro245Ala/c.735C>G
206	7	Sobic.007G085350	NA	+	10793270	C	T	missense_variant	p.Pro48Ser/c.144C>T
207	8	Sobic.007G085350	NA	+	10793827	C	T	missense_variant	p.Arg66Cys/c.196C>T
208	9	Sobic.007G085350	NA	+	10793833	A	G	missense_variant	p.Thr68Ala/c.202A>G
209	10	Sobic.007G085400	NBS-LRR disease resistance protein	-	10798459	A	G	missense_variant	p.Ile24Val/c.70A>G
210	11	Sobic.007G085400	NBS-LRR disease resistance protein	-	10798397	G	T	missense_variant	p.Glu33Asp/c.99G>T
211	12	Sobic.007G085400	NBS-LRR disease resistance protein	-	10798396	G	A	missense_variant	p.Asp45Asn/c.133G>A
212	13	Sobic.007G085400	NBS-LRR disease resistance protein	-	10798386	A	G	missense_variant	p.His48Arg/c.143A>G
213	14	Sobic.007G085400	NBS-LRR disease resistance protein	-	10798347	T	C	missense_variant	p.Met61Thr/c.182T>C
214	15	Sobic.007G085400	NBS-LRR disease resistance protein	-	10798090	G	A	missense_variant	p.Gly147Arg/c.439G>A
215	16	Sobic.007G085400	NBS-LRR disease resistance protein	-	10797989	T	C	missense_variant	p.Arg180Gly/c.540T>C
216	17	Sobic.007G085400	NBS-LRR disease resistance protein	-	10797514	A	G	missense_variant	p.Lys339Glu/c.1015A>G
217	18	Sobic.007G085400	NBS-LRR disease resistance protein	-	10797278	C	G	missense_variant	p.Cys417Trp/c.1251C>G
218	19	Sobic.007G085400	NBS-LRR disease resistance protein	-	10797211	T	C	missense_variant	p.Phe440Leu/c.1318T>C
219	20	Sobic.007G085400	NBS-LRR disease resistance protein	-	10797196	G	A	missense_variant	p.Gly445Thr/c.1333G>A
220	21	Sobic.007G085400	NBS-LRR disease resistance protein	-	10797195	G	C	missense_variant	p.Gly445Thr/c.1334G>C
221	22	Sobic.007G085400	NBS-LRR disease resistance protein	-	10797175	A	G	missense_variant	p.Ile452Val/c.1354A>G
222	23	Sobic.007G085400	NBS-LRR disease resistance protein	-	10797173	T	C	missense_variant	p.Ile452Val/c.1356T>C
223	24	Sobic.007G085400	NBS-LRR disease resistance protein	-	10797100	G	A	missense_variant	p.Val477Ile/c.1429G>A
224	25	Sobic.007G085400	NBS-LRR disease resistance protein	-	10797054	A	C	missense_variant	p.Lys492Thr/c.1475A>C
225	26	Sobic.007G085400	NBS-LRR disease resistance protein	-	10797040	A	G	missense_variant	p.Ile497Val/c.1489A>G
226	27	Sobic.007G085400	NBS-LRR disease resistance protein	-	10797017	A	T	missense_variant	p.Glu504Asp/c.1512A>T
227	28	Sobic.007G085400	NBS-LRR disease resistance protein	-	10797009	T	C	missense_variant	p.Leu507Pro/c.1520T>C
228	29	Sobic.007G085400	NBS-LRR disease resistance protein	-	10796917	C	G	missense_variant	p.His538Asp/c.1612C>G
229	30	Sobic.007G085400	NBS-LRR disease resistance protein	-	10796677	A	C	missense_variant	p.Thr618Gln/c.1852A>C
230	31	Sobic.007G085400	NBS-LRR disease resistance protein	-	10796676	C	A	missense_variant	p.Thr618Gln/c.1853C>A
231	32	Sobic.007G085400	NBS-LRR disease resistance protein	-	10796641	A	C	missense_variant	p.Lys630Gln/c.1888A>C
232	33	Sobic.007G085400	NBS-LRR disease resistance protein	-	10796639	A	G	missense_variant	p.Lys630Gln/c.1890A>G
233	34	Sobic.007G085400	NBS-LRR disease resistance protein	-	10796589	A	G	missense_variant	p.Lys647Arg/c.1940A>G
234	35	Sobic.007G085400	NBS-LRR disease resistance protein	-	10796582	G	A	missense_variant	p.Met649Ile/c.1947G>A
235	36	Sobic.007G085400	NBS-LRR disease resistance protein	-	10796472	T	C	missense_variant	p.Ile686Thr/c.2057T>C
236	37	Sobic.007G085400	NBS-LRR disease resistance protein	-	10796455	A	G	missense_variant	p.Ile692Val/c.2074A>G
237	38	Sobic.007G085400	NBS-LRR disease resistance protein	-	10796452	C	T	missense_variant	p.Leu693Tyr/c.2077C>T
238	39	Sobic.007G085400	NBS-LRR disease resistance protein	-	10796281	T	C	missense_variant	p.Cys750Arg/c.2248T>C
239	40	Sobic.007G085400	NBS-LRR disease resistance protein	-	10796256	C	T	missense_variant	p.Ser758Leu/c.2273C>T
240	41	Sobic.007G085400	NBS-LRR disease resistance protein	-	10796212	A	T	missense_variant	p.Asn773Tyr/c.2317A>T
241	42	Sobic.007G085400	NBS-LRR disease resistance protein	-	10796210	C	T	missense_variant	p.Asn773Tyr/c.2319C>T
242	43	Sobic.007G085400	NBS-LRR disease resistance protein	-	10796095	A	G	missense_variant	p.Ser812Gly/c.2434A>G
243	44	Sobic.007G085400	NBS-LRR disease resistance protein	-	10795982	A	C	missense_variant	p.Lys849Asn/c.2547A>C
244	45	Sobic.007G085400	NBS-LRR disease resistance protein	-	10795968	C	T	missense_variant	p.Ser854Phe/c.2561C>T
245	46	Sobic.007G085400	NBS-LRR disease resistance protein	-	10795840	A	G	missense_variant	p.Ile897Val/c.2689A>G
246	47	Sobic.007G085500	xyloglucan endotransglucosylase/hydrolase protein 19	+	10813350	T	A	missense_variant	p.Val13Asp/c.38T>A
247	48	Sobic.007G085500	xyloglucan endotransglucosylase/hydrolase protein 19	+	10813355	A	T	missense_variant	p.Met15Leu/c.43A>T
248	49	Sobic.007G085500	xyloglucan endotransglucosylase/hydrolase protein 19	+	10813364	A	C	missense_variant	p.Ile18Leu/c.52A>C
249	50	Sobic.007G085500	xyloglucan endotransglucosylase/hydrolase protein 19	+	10813367	A	G	missense_variant	p.Thr19Ala/c.55A>G
250	51	Sobic.007G085500	xyloglucan endotransglucosylase/hydrolase protein 19	+	10813369	C	A	missense_variant	p.Thr19Ala/c.57C>A
251	52	Sobic.007G085500	xyloglucan endotransglucosylase/hydrolase protein 19	+	10813395	T	C	missense_variant	p.Val28Ala/c.83T>C
252	53	Sobic.007G085500	xyloglucan endotransglucosylase/hydrolase protein 19	+	10813446	A	T	missense_variant	p.Tyr45Phe/c.134A>T
253	54	Sobic.007G085500	xyloglucan endotransglucosylase/hydrolase protein 19	+	10813454	A	G	missense_variant	p.Met48Val/c.142A>G
254	55	Sobic.007G085500	xyloglucan endotransglucosylase/hydrolase protein 19	+	10813501	C	A	missense_variant	p.His63Gln/c.189C>A
255	56	Sobic.007G085500	xyloglucan endotransglucosylase/hydrolase protein 19	+	10813583	T	C	missense_variant	p.Ser91Pro/c.271T>C
256	57	Sobic.007G085500	xyloglucan endotransglucosylase/hydrolase protein 19	+	10813871	C	G	missense_variant	p.Leu134Val/c.400C>G
257	58	Sobic.007G085500	xyloglucan endotransglucosylase/hydrolase protein 19	+	10813381	T	C	missense_variant	p.Val137Ala/c.410T>C
258	59	Sobic.007G085500	xyloglucan endotransglucosylase/hydrolase protein 19	+	10814112	C	T	missense_variant	p.Pro187Ser/c.559C>T
259	60	Sobic.007G085500	xyloglucan endotransglucosylase/hydrolase protein 19	+	10814328	T	G	missense_variant	p.Ser259Ala/c.775T>G
260	61	Sobic.007G085600	xyloglucan endotransglucosylase/hydrolase 2	+	10829534	C	T	missense_variant	p.Ser237Leu/c.710C>T
261	62	Sobic.007G085800	achilleol B synthase isoform X1	-	10969285	G	C	missense_variant	p.Glu88Gln/c.262G>C
262	63	Sobic.007G085800	achilleol B synthase isoform X1	-	10969160	G	C	missense_variant	p.Pro101Arg/c.302G>C
263	1	Sobic.007G083300	paired amphipathic helix protein Sin3-like 9	-	10063347	C	CGTC	inframe_insertion	p.Val111_*insVal/c.333_334insGTC
264	2	Sobic.007G085500	xyloglucan endotransglucosylase/hydrolase protein 19	+	10813341	A	ATCG	inframe_insertion	p.Ala10_Ser11insSer/c.29_30insTCG
265	1	Sobic.007G085350	NA	+	10793251	AGGCGACCT	A	frameshift_variant	p.Arg34fs/c.95_102delGGCGACCT
266	2	Sobic.007G085500	xyloglucan endotransglucosylase/hydrolase protein 19	+	10814431	C	CCTAG	frameshift_variant	p.Ala293_Ter294fs/c.878_879insCTAG
267	1	Sobic.007G085350	NA	+	10793203	GC	G	frameshift_variant+stop_gained	p.Ala16fs/c.47delC
268	2	Sobic.007G085350	NA	+	10793847	C	G	stop_gained	p.72Tyr*/c.216C>G
269	3	Sobic.007G085500	xyloglucan endotransglucosylase/hydrolase protein 19	+	10814280	TGCGGCGACGA	TGA	frameshift_variant+stop_gained	p.Trp242fs & * gained/c.728_735delGCGGCGAC
270	1	Sobic.007G085400	NBS-LRR disease resistance protein	-	10797006	TGA	TCT	stop to amino acid	p.*508Ser/c.1523G>C, and c.1524A>T

## Sheet: Data Set S7
Supplemental Data. Lee, Fu et al (2022). Broad spectrum fungal resistance in sorghum is conferred through the complex regulation of an immune receptor gene embedded in a natural antisense transcript. Plant Cell.
	Supplemental Data Set S7. List of domain hits by NCBI conserved domains, SMART and InterPro analyses.
	Name	Accession	Description	Interval	E-value
	aRX-CC_like	cd14798	Coiled-coil domain of the potato virus X resistance protein and similar proteins; It is a member of a family of resistance proteins with a domain architecture that includes an N-terminal coiled-coil domain (modeled here), a nucleotide-binding domain, and leucine-rich repeats (CC-NB-LRR).	13-124	1.56e-17
	aNB-ARC super family	cl26397	NB-ARC domain;	189-406	3.69e-
	aPLN03210 super family	cl33662	Resistant to Pseudomonas syringae; Provisional	191-797	1.17e-08
	bPfam: NB-ARC	PF00931	NB-ARC domain	171-446	6.2e-49
	bLRR	SM000370	Leucine-rich repeats, outliers	553-574	149
	bLRR	SM000370	Leucine-rich repeats, outliers	576-599	0.352
	cVirus X resistance protein-like, coiled-coil domain	IPR038005	The potato virus X resistance protein (RX) confers resistance against potato virus X. It is a member of a family of resistance proteins with a domain architecture that includes an N-terminal coiled-coil domain (modeled here), a nucleotide-binding domain, and leucine-rich repeats (CC-NB-LRR).	13-124	np
	cNB-ARC	IPR002182	This is the NB-ARC domain, a novel signaling motif found in bacteria and eukaryotes, shared by plant resistance gene products and regulators of cell death in animals.	188-384	np
	cRx, N-terminal	IPR041118	This entry represents the N-terminal domain found in many plant resistance proteins. This domain has been predicted to be a coiled-coil, however the structure shows that it adopts a four-helical bundle fold.	1994-10-01	np
	cP-loop containing nucleoside triphosphate hydrolase	IPR027417	The P-loop NTPase fold is the most prevalent domain of the several distinct nucleotide-binding protein folds.	171-418	np
	cLeucine-rich repeat	IPR001611	Leucine-rich repeats (LRR) consist of 2-45 motifs of 20-30 amino acids in length that generally folds into an arc or horseshoe shape.	555-924	np
	Domains and important sites of ARG1 protein were analyzed by using aNCBI conserved domain analysis (http://www.ncbi.nlm.nih.gov/Structure/ cdd/wrpsb.cgi), bSimple Modular Architecture Research Tool (SMART, http://smart.embl-heidelberg.de/) and cInterPro (http://www.ebi.ac.uk/interpro/). np: not provided.

## Sheet: Data Set S8
Supplemental Data. Lee, Fu et al (2022). Broad spectrum fungal resistance in sorghum is conferred through the complex regulation of an immune receptor gene embedded in a natural antisense transcript. Plant Cell.
Supplemental Data Set S8. List of primers used in this study.
Primer names	Gene ID	Primer sequences (5' - 3')	Constructs	Used for
InDel-11F		GAGTACGTTTTCGCCACACC		Marker analysis
InDel-11R		GCGGCGAAAATCAATTAGAG
InDel-12F		ATACCGTGAGGCCAGTCTGA
InDel-12R		GCGTATCCGGAGAAGACAAA
InDel-13F		CGGCACATACATGAAGCACT
InDel-13R		GTCTTGTGACTTGGCGTGAA
InDel-14F		TCCTGGGAAAAGGGAAGTTT
InDel-14R		TTTTGCCACCGTAGCATTTT
InDel-15F		TGTATGCCCTGCTGTAATGC
InDel-15R		AAGCTCTGCTCAGCTCTTGG
InDel-16F		GGAATTCCCACCATGGATCT
InDel-16R		CGTCAATGTCAAGGCAAAGA
InDel-17F		TGGAGGCAATCATACACGAA
InDel-17R		TTCTCCATGGACCGATCTTC
InDel-18F		GCCTTTCAACCCAAGATCAA
InDel-18R		GGAACCTGCTAGTGCAGCTC
InDel-19F		GGGCAGTGAGAACTGCTTTC
InDel-19R		CTCCGGACTGGAGAATTGTG
InDel-20F		ATGAGGCCTTGTTCAGTTCG
InDel-20R		CACTGTGGCATTTCCATTTG
InDel-4 (CARG)-F	Sobic.007G085350	CTTTGTGGATCTACCGGACTTC
InDel-4 (CARG)-R	Sobic.007G085350	TCTCTAATACTCCCAACTCTCTACTC
InDel-5 (CARG)-F	Sobic.007G085350	CCACAGTCCCACACACAT
InDel-5 (CARG)-R	Sobic.007G085350	CCTATGGCTCGTTGAGAGTTT
InDel-6 (ARG1)-F	Sobic.007G085400	CCACACAGACGAAAGTCCCT
InDel-6 (ARG1)-R	Sobic.007G085400	TAAAGCGACCTGCTACTTTC
CARGa-F	Sobic.007G085350	ACACATGGCAGCCTCAAAG		qRT-PCR
CARGa-R	Sobic.007G085350	ACAGCAGTAGTAGGGACAAACG
CARGb-F	Sobic.007G085350	CCCTGACAGCAAACTTTGTG
CARGb-R	Sobic.007G085350	CAATAGCAGACCCAGGATTCG
ARG1-F	Sobic.007G085400	TGTTCTTAACCTTGAGCCACAC
ARG1-R	Sobic.007G085400	ATCCAAATAGAAGGAGCTGACAG
Actin-F	Sobic.001G112600	CCTCCAGAAAGGAAGTACAGTG
Actin-R	Sobic.001G112600	GGGCGCAAAGAATTAGAAGC
ARG1-F	Sobic.007G085400	TCCCCGCGGTATGGGCTCAGTGTTGTTTA		Semi-quantitative RT-PCR and ARG1 cloning
ARG1-R	Sobic.007G085400	GGACTAGTATGAAATACTGATTCAAGAGGATA
Actin-F	Sobic.001G112600	CCTCCAGAAAGGAAGTACAGTG
Actin-R	Sobic.001G112600	GGGCGCAAAGAATTAGAAGC
ARG1 Exon-1-F	Sobic.007G085400	TGTTATAGGTAAGGTTAGAGTATGT		DNA methylation analysis
ARG1 Exon-1-R	Sobic.007G085400	ACTAAAATCCAACAACCTCAACAAC
ARG1 Exon-2-F	Sobic.007G085400	TTTAAAATAGGAAATATAGGATTGG
ARG1 Exon-2-R	Sobic.007G085400	TTAACTTCCTTACCCATAATACAAC
Actin Exon-F	Sobic.001G112600	TTTGTTTTTTAGAATGTAAATGTTTT
Actin Exon-R	Sobic.001G112600	AATCAAAATACCCCTCTTAAACTAC
So5350-Exo-F	Sobic.007G085350	GGCTGCGCGTCTATGCTG		Chromatin Immunoprecipitation
So5350-Exo-R	Sobic.007G085350	ATGTGGCGGACAAGGACAG
So5400-Pro-F	Sobic.007G085400	ACAGCACGAGGGAGAGAAAA
So5400-Pro-R	Sobic.007G085400	CGTGAAATGCTTTTACATTTGG
So5400-Exo-F	Sobic.007G085400	TGACCACATGATTGCCAGAA
So5400-Exo-R	Sobic.007G085400	GTTTGTTTGAGGGGCCTGAG
So2600-Exo-F	Sobic.001G112600	GCGACCTCACCGACTACCTC
So2600-Exo-R	Sobic.001G112600	GGCGAGCTTCTCCTTCATGT
So2600-3’UTR-F	Sobic.001G112600	AAGAAATGCAAGCCGAGAGG
So2600-3’UTR-R	Sobic.001G112600	CCGATAGACCGGCAGAAAAC
P1_SC283-F		AGATGGTTAGAGAGGCCTCCGAACGAGCCCTCAGG	SC283	Construction of wild-type and swapping CARG-ARG1 loci
P1_SC283-R		CTGTTGGGAAGGGCGATCGCGTTGCCTCCATCTATTATCTTCGACC
P1_TAM428-F		AGATGGTTAGAGAGGCCTACAAGCAGGCAAACTCCCT	TAM428
P1_TAM428-R		CTGTTGGGAAGGGCGATCGTCTTGTGATGGTGATTTATGATGTCACCCT
P2_TAM428-F		AGATGGTTAGAGAGGCCTACAAGCAGGCAAACTCCCT	S1
P2_TAM428-R		GCCGCGCCATGGGCTCAGTGTTGTTTAGTCTATCA
P3_SC283-F		AGCCCATGGCGCGGCACCTCT
P3_SC283-R		CTGTTGGGAAGGGCGATCGCGTTGCCTCCATCTATTATCTTCGACC
P2_SC283-F		AGATGGTTAGAGAGGCCTCCGAACGAGCCCTCAGG	S2
P2_SC283-R		GCCGCGCCATGGGCTCAGTGTTGTTTAGTCTATCA
P3_TAM428-F		AGCCCATGGCGCGGCACCTCT
P3_TAM428-R		CTGTTGGGAAGGGCGATCGTCTTGTGATGGTGATTTATGATGTCACCCT
P4_TAM428-F		AGATGGTTAGAGAGGACAAGCAGGCAAACTCCCT	S3
P4_TAM428-R		TCATTAATTCTATAGTGAGCACAAGATGTCTTAGAGAAATATTACAG
P5_SC283-F		CTATAGAATTAATGAAATACTGATTCAAGAGGATAAATATCCTGACC
P5_SC283-R		GCCGCGCCATGGGCTCAGTGTTGTTTAGTCTATCA
P3_TAM428-F		AGCCCATGGCGCGGCACCTCT
P3_TAM428-R		CTGTTGGGAAGGGCGTCTTGTGATGGTGATTTATGATGTCACCCT
P6_TAM428-F		AGATGGTTAGAGAGGCCTACAAGCAGGCAAACTCCCT	S4
P6_TAM428-R		GGCGCCATCGCGCAGCTGCGC
P7_SC283-F		CTGCGCGATGGCGCCACGCG
P7_SC283-R		CTGTTGGGAAGGGCGATCGCGTTGCCTCCATCTATTATCTTCGACC
ARG1-pro-NaeI-TAM428-F		TTGCCGGCGCACACACACCCTCCCTTAT	ARG1-promoter-GUS	Construction of the 5'UTR spliced variants of ARG1 from SC283
ARG1-pro-NaeI-SC283-F		TTGCCGGCGACGTGGATGCTGAAATCCT
ARG1-pro-EcoRI-R		GGAATTCGGCGCGGCACCTCTACTTGTCT
CARG-pro-NaeI-TAM428-F		TTGCCGGCACAAGCAGGCAAACTCCCTT	CARG-promoter-GUS
CARG-pro-EcoRI-TAM428-R		GGAATTCCGCGCAGCTGCGCAGACTAG
CARG-pro-NaeI-SC283-F		TTGCCGGCTCTCAAAAGCAATTGGCTGA
CARG-pro-EcoRI-SC283-R		GGAATTCCGCGCAGCTGCGCAGGCTA
ARG1-pro-NaeI-SC283-F		TTGCCGGCGACGTGGATGCTGAAATCCT	SC283-Del-1
SC283-5'UTR-E1-R		GCTCTATCAAGCAATGCTAAGAACGTGAAATGCTTTTACATTTGGATAGT
SC283-5'UTR-E2-F		ATTTCACGTTCTTAGCATTGCTTGATAGAGCACGTAGGG
ARG1-pro-EcoRI-R		GGAATTCGGCGCGGCACCTCTACTTGTCT
ARG1-pro-NaeI-SC283-F		TTGCCGGCGACGTGGATGCTGAAATCCT	SC283-Del-2
SC283-5'UTR-E2-R		TTTATGGGTCCACCTAAATATGCCAACTAAGCGGGCG
SC283-5'UTR-E3-F		CTTAGTTGGCATATTTAGGTGGACCCATAAACAAGGAAAAGTAG
ARG1-pro-EcoRI-R		GGAATTCGGCGCGGCACCTCTACTTGTCT
ARG1-pro-NaeI-SC283-F		TTGCCGGCGACGTGGATGCTGAAATCCT	SC283-Del-3
SC283-5'UTR-E1-R		GCTCTATCAAGCAATGCTAAGAACGTGAAATGCTTTTACATTTGGATAGT
SC283-5'UTR-E2-F		ATTTCACGTTCTTAGCATTGCTTGATAGAGCACGTAGGG
SC283-5'UTR-E2-R		TTTATGGGTCCACCTAAATATGCCAACTAAGCGGGCG
SC283-5'UTR-E3-F		CTTAGTTGGCATATTTAGGTGGACCCATAAACAAGGAAAAGTAG
ARG1-pro-EcoRI-R		GGAATTCGGCGCGGCACCTCTACTTGTCT
