# Supplementary material for: Broad-spectrum fungal resistance in sorghum is conferred through the complex regulation of an immune receptor gene embedded in a natural antisense transcript
Source: Plant Cell. 2022 Jan 9;34(5):1641–65. doi: 10.1093/plcell/koab305 (PMC9048912; doi:10.1093/plcell/koab305)
Supplement: koab305_Supplementary_Data [file koab305_supplementary_data.zip › tpc.21.00809_SupplementalFile2.txt]

>Sobic.001G021700
MAVVLGAFAAKLAGILMGIAKEEVEMLLGIPGEITKLETMLGDLSAIMEDAEMARIRSNAVERWVRELKDAMYDVDDILDLCQIMEGPGGGEEDPIAAPSRTASSRCFNIFCFHSPVAAHEIGRKIKALNKRLRDIADRSSRFGFIVRELHSSILHSTNRAAASSLLGSSDSIVRSGVVGDKVEKDARDLIALLLQEVDTDAHRTSSGNVTVSAVITGAGGIGKTTLARMVFNDGKVEQSFDERIWLSINKGVDHLSVLRNVVAALHGGSYGGGGSAASDSRALLECALKQAARRKKLLVVMDDVWSEDVWSGLLRAPLADAAAPGSRVLVTTRNEVVARKMNARHLHRVGKLEGDDAWVLLKKQVVSDEIDEVEVDGLLKDVGMMIVEKCQGLPLAIKVLGGHLFHIRKTRDAWEHVRDHFAWSISGIDDDINKAVYLSYADLPPDLKQCFVYCSLFPTNEPIRREDIVNLWISEEYVNNKTTASSELFEDVGLKHYRELVSRNLLEPKKGAYGQSACTMHDVIRSFAQYITKHEGVLVGEGQDANIALAAAPKIRRLSISNKVVEPGILRKQVSLRTLMLFGSTVVNSKELWSNLSSCLRVLYLDNVNLDELPDSISHLKHLRRLSLRATSISTIPEVIGDLQFLQGIEFVMCSNISRLPDSILKLRKLRLLHIRGTKISSVPRGFGKLRDLVIMAGFPTHSDDGAEGWCSLEELGPLTKLRFLDIIGLEKAPSGSVAARAKLCNKEHLEELNMRFASQLGDNGELKRGNISREEQDRAEQVLGNLCPPTCIEELVIKGYYGLGLPQWAWMMPALFRGLRRLVLEGYLCCDELPYGLGQLPFLDYLWVDQAPAIQCIGHGFVLTPSIDGQDNAAAGVVTDLIMSRQLPASLISRGTGFAFPKLTALGFEGMSGWTEWDWEQQIPAMPALEGLTIDGCKLHRLPPGLSRHATQLTLLDLRNVLNLVTVESFPSLTELKLWDNPMLESVSSCPRLHKITICSCPMLKLLENLPSLRTAAWMDLCTETLPTYLQEAELSKLNVHCRPSLFKLISLQYDTPEWGKVQHVQRMKVFAMEAPEDGLKGYMDYTKEPYSFYAHLF*----------------------------------------------------------------------------------------------------------------------------------------------------------------------------------------------------------------------------------------------------------------------------------------------------------------------------------------------------------------------------------------------------------------------------------------------------------------------------------------------------------------------------------------------------------------------------------------------------------------------------------------------------------------------------------------------------------------------------------------------------------------------------------------------------------------------------------------------------------------------------------------------------------------------------------------------------------------------------------------------------------------------------------------------------------------------------------------------------------------------------------------------------------------------------------------------------------------------------------------------------------------------------------------------------------------------------------------------
>Sobic.001G132300
MAAVLDAFASKLADILVGMAKEKVELLLGVPGEITKLETTLGDLSRILADAERRRIRDSATDGWVRELKDVMYDADDILDLCQIMEGGEEEDPSSSVSAPKTKSTSGCWNWNIPKMFFCLRNPVVVHEIGKKIQALNQRLEDLEKRSSRFGFITQAINSSDYPVNNASNLLSEKTSSLIVPSDVVGDKIMEDTKEIVDLLIKKVDTPAKSKSNNVVVAVAITGMGGIGKTTLARMVFNDNKIEENFEDRIWLSVNQEVNEISVLQSVLASFGANQNHEGFAGNKDLLERALMKMVEQKKKFLLVMDDVWGEKVWNDLLRVPLSYGAPGSRVLVTTRNDEVARGINAQHLHRVDKLQTEDAWVLLKNQVVLNESDDGYVNELKGIGIKIVENCDCLPLAVKVLGGVLRRKSKTRDTWTDICNYTWPAEGIDRDIDRAVYLSYEDLPSHLKQCFLYCSLFPKDELIRLGDIVRLWIAQGYIQDKITSKTLEDLGEDYYKELLSRNLLDPDKRSYGQTACTMHDVIRSCAQSIIKDEGVLISGSQDVSRTLISTTKLRHLSISNKTVMIDTLQKQVSLRTLMLFGSTMVELKDLLSHLSCLRVLSLDNVNLVELPDSICHLKHLRNLCLSGTSISTIPRDIGDLKFLEDIDLFGCRNVSRLPNSILKLQKLNSLNLIGTTITSIPCGFHKLKDLVNLCGFPTDSNDSTDGWCSLEELGPLSKLKQLNIKNLEKAPSGSMAAKAMLSNKHHLISLDLIFTSRLGENWVLKDDISEEEHERIGEVLANLCPPTCIENLEIRGYFARGLPQWMRAMSAFGSLSRFVLKDYACCMQLPNGLGQLPFLDHFWIERAPSIQGIGHDLLLPSHSLLGDDGDGASVQIGEQNKRRQPHHISHGTGAAFPKLRNLGFIGMFEWTEWEWEQHVVAMPVLESLRVQHCKLQCFPIGLAHHASQLRYLTLQNISHLVSIENFPSLVKLWSYNNPRLERISNNKNLEWIDISSCPALKELDRLPSLQSLEWWDLRAKALPQYLQKTKLNKLHVDCSPSLLKLIALQDDSSEWGKIKHVQELKAYGRASTEDEVDRHIYYTKEPYSFDVYLGESTD*-----------------------------------------------------------------------------------------------------------------------------------------------------------------------------------------------------------------------------------------------------------------------------------------------------------------------------------------------------------------------------------------------------------------------------------------------------------------------------------------------------------------------------------------------------------------------------------------------------------------------------------------------------------------------------------------------------------------------------------------------------------------------------------------------------------------------------------------------------------------------------------------------------------------------------------------------------------------------------------------------------------------------------------------------------------------------------------------------------------------------------------------------------------------------------------------------------------------------------------------------------------------------------------------------------------------------------------------------
>Sobic.001G178700
MAGIEGMVISAVVKQAIRGLAAAAGSPMAKLWGSCKKDLEEMRGTLTLLEAALRDAERRSGAEEAARVWLRQLKAVAREISSALDKAPPSPWKVFAKLSIVNKIDELKKKLKSLEENRCMLGFNLHNDATIENVIAKRETVACLDDGFIAIGRSGENDEIIRLLLGSEENLSIICIVGLGGIGKTTLAKLVFNDSRMQDFDRKAWIHVSQRFDLGRIGKAIISQFEGTAATFDNLQSLYNHIENLCSGKRCLVVLDDLWESNIEMLRKLKLLLRCGKNGSLVKVIVTTRNEEISQEMSTFGSYKLGPLSDDSCWTIFRQVAFQQTYEENLHALEAVGRDIAKKCKGLPLAAHAVGSMLRNRTVDFWKATRDNNAWDQYSSQEDVLPSLRLSYDHMPSYLKPCFAYCAVFQKGSAIDKNKLIQQWIALGFIKPSLPDLSYRVQAEEYLREILATSLLQKLASSLVTHVYAKTSQHFIMHDLVHDLARSVAGDETLFLDCTKPNNILTDSCHHVVVVRYDKRLSKSLPAQVRSLHFRDSGGMWKKTPCLPVPGDAFSSTKNLNVLDITGCDLRKLSDPIRQLAHLRYLDASLLSDKDLPMWITSLLKVHYLSIHGSSKISKLPESISKLKELTHLDLSCCGNLAYLPDSFSNLTNLSLLNLADCTSLSALPNSICDLVNLEILNLSGCVLEELPQIMGNLHKLRLLHLSRCSKLRLLPDSISNLVSLDKLDLSYCSVLQELPKSFGDLEELRFLELSHCSSLVRLPNSVGNLKKLQHLNLEGFMCSTSLHPSDLISYFNMLFRVVCKLSNLEYLNLSACPVSTLAESLGNLKMLRTLDISRCISLRKLPQTILKLPNLESLVVRGCFPRIEEQIKESSLANGLLSLPKFFVCTMPGGLSSNIVQLEGVNPGELEIKFLENVASLEEVKKVNLAFKSRLSKLFLSWTGSVNDHLLDDESLLGELVPPTTLEQFILQGYMGIRLPSWTGSATYLLNLSRIELLNLPRCTQLPSLGQLPNLQELSLRALQNINKLDEDFCGGSPAFSKLTKFTLQDMNNLEIWNTTVSIPHDDARGNFMFPNLHKLLIHGCNKLRVKPCPPDTVEWVIEATDLIVSSWNVGGRARICFGPAVTCLEISDCHVHPDDWRLLNYLPDLRKLRIRMCNKLTSLPASAEGLTSLHSLLVFACHGLTELPEWLGSLTSLQELVINYCPKLKSFQQSMRHLASLRLLHLGHCDGMSELPEWLGDLISLQRLDIWGCQKIKSLPQCVKHLAMLKEVQIKHNPELKQWCEFFLEGKEIV*------------------------------------------------------------------------------------------------------------------------------------------------------------------------------------------------------------------------------------------------------------------------------------------------------------------------------------------------------------------------------------------------------------------------------------------------------------------------------------------------------------------------------------------------------------------------------------------------------------------------------------------------------------------------------------------------------------------------------------------------------------------------------------------------------------------------------------------------------------------------------------------------------------------------------------------------------------------------------------------------------------------------------------------------------------------------------------------------------------------------------------------
>Sobic.001G182700
MAGLIASGVIKWTASKLASLVSAPIGDVQALATVQRTLGAMDEDNIRDESGRLRLRELQQFAYDAQDAIDEYKFELLRRMMDDPIQTVMEPETDPVVVPVPDELALRVTKILERFKEITKAWNDLHLDEADAPLREDEQDFLPMPTTPHVDEPTVIRRDDDKNNIVKMLLSMDGSHAEKIVSILPIIGMGHSSPTNTKRKPCQITELHQLEYMLMDQVAGRKFLLVLDDVWSERKDLWDVLLSPMSTAQLGAILVTTRNVNVLSVIQTMAPYHVGCLPFDESWQIFKQMAFGHLDQNIEKASEEIGRKIVHKCGGLPLAVKAIGSVLRFEENEEKWSDILDSELWDLPTGEDTVLPALILSYVRMPIDLKWCFILFTLFLKGHIFMKENVVYLWISLGILKQNHRHFENIGNQYFDDLLQRTMDDNKRYYSSLFKNNRRCFSKLFSHHINITLPEGLRHLRALDLSHSSMTSLPESIGERNLKVLDARTNILGEIPQGIQKLVSLQHLSLDLWSPLCMPRGIGELKKLKTLTRYSVGTGNWHCNIAELHHLVNIHGQLSVTGLSRVTNINDAQTTNMISKRHLQILRLDWSAGFYATECEHTADQNNATSTPEFEEEVFESLKPQRNLEELEVVEYSGYKYPSWMGPQLHELVVIHMEGVERIGQEFYGQGSTKRFPALELLEFQDTPKWVEWYDIAESDFPSLRELKIKDSNELRVLPQKLPAHMKKLVITNCEKMIRLPIAPSLTSLVLKGNIHEETLSCLHFHSSGHFLKEHS*----------------------------------------------------------------------------------------------------------------------------------------------------------------------------------------------------------------------------------------------------------------------------------------------------------------------------------------------------------------------------------------------------------------------------------------------------------------------------------------------------------------------------------------------------------------------------------------------------------------------------------------------------------------------------------------------------------------------------------------------------------------------------------------------------------------------------------------------------------------------------------------------------------------------------------------------------------------------------------------------------------------------------------------------------------------------------------------------------------------------------------------------------------------------------------------------------------------------------------------------------------------------------------------------------------------------------------------------------------------------------------------------------------------------------------------------------------------------------------------------------------------------------------------------------------------------------------------------------------------------------------------------------------------------------------
>Sobic.001G182800
MAGLIASGIVKWTASRLSSLVSAPIWTAPSDSDEGQSALEDLRELRRSMTRIQRTLDESAEGSIRGEAERLRLRELQQFVYDAQDAVDQYKYELLRRRMEDQDRQGDGSNRSSRKRKGEKKEPEADPIPVPVPDELATRVKKILERFNEITRAWNDLQMDESDAPMLEDDNELLPLPTNPHADELNIVGREEDKESVIKMLTAGVNADAGTLSVLPVIGMGGVGKTTLAQLVYNDRRICKYFDIKGWVHVSPEFNVKNLASKILMSFSRRQCEAMEMDDLQDALTEQVEGMKFLLVLDDVWNEDRDLWNALLSPMLSAQLGMILLTTRNESVSRTFQTMPPYHISFLSVDKSWILFKQLAFALNVQDIHGDFEEIGKKIVEKCGGLPLAIKAIASALRFEPTMERWKEVLNSEQWELPGSEDHVLPALRLSYDRMPKHLRRCFIFLTLLPRRYLFLKDNVINLWMSLDILKQGSRRRVENIGSLYFDDLMQRTMIQQTKSDDELDCFMMHDLVHDLLQFVAGEDFLKINIQHFHEVDQGYRYLSLVVSSSDINVMLQSAKIPEGLRVLQVINSTDNSKCYSKLFSFNINVIIPDRLWQSFQQLRVLDFSHTGLKTLPDSIGDLKLLRYLSLFKTEVTSIPDSIENLHNLKVLDARTYSLTEIPQGIKKLVSLRHLQLDERSPLCMPSGVGQLKKLQSLSRFSIGSGSWHCNIAELHGLVNIRPELSITGLRRVSSVDDAQTANLVSKQHLLKLTLDWADGSLPSRCRHHSGVQCDIVRTPEFEEAIFESLRPHSNLKELEVANYGGYRYPEWLGLSSFTQLTRITLYEQSSEFLPTLGKLPHLLELSVQWMRGVRHISKEFCGQGDTKGFPSLKDLEFENMPTWVEWSGVDDGDFSCLHELRIKECFELRHLPRPLSASLSKLVIKNCDKLVRLPHLPNLSSLVLKGKLNEELFSDLNLPLLRALKVSLSHNIEYVILSQNLPLLEILVVRACHKLQELVGLSNLQSLKLLNIIACRKLHLPFDQTLPQQLERLTILKCPQLQDWLEFQNAQLYDQLLPDHESDEDREALEMLWDETDDEVEEEFLDIPENDDDQED*-------------------------------------------------------------------------------------------------------------------------------------------------------------------------------------------------------------------------------------------------------------------------------------------------------------------------------------------------------------------------------------------------------------------------------------------------------------------------------------------------------------------------------------------------------------------------------------------------------------------------------------------------------------------------------------------------------------------------------------------------------------------------------------------------------------------------------------------------------------------------------------------------------------------------------------------------------------------------------------------------------------------------------------------------------------------------------------------------------------------------------------------------------------------------------------------------------------------------------------------------------------------------------------------------------------------------------------------------
>Sobic.001G185000
MIPLPPTVGWSASAFVAAVLAGLIRKALELLAELDEAATGHLRRLEGLLPSVWRVLDAADAGAVDLGGRPLQDLLDAAYAADDALDDVECAAVGAEARPAGTSTAVARKPRSPLRFLLCFSPPRTAGRASSSGGGGHGKSSRAKTSSIDLDPLRDALGAMAQAAYRCASAYETVAPEKNYATIASVWRTDAAAAAPAGETEQDDNIFGREAEVEQILQNVRFSDDPHYRLGVGVLAVTGDAGVGKTSLVQFVFHLEVTKAEFPVRMWVHVSGPFRLRKQVMDQMIHGAAGGQDRDADDARELLHKELAGKRFLLVLDGVTDVVDKECGDLMEVLQPAARRSLIIVTTESETVATAVGTMPMLTLGPLGCDDYLKMFRHFAFGRADETEECTLLGDDWDDVVEGEEELSPMEKIASELAKRMASLPLSAQALGQALRFRQDDEAHWRNVLEDKLWESQRQDVCRISPALWLSYRHLDPRLKQCFAYCAVLPGDHVFRKEELVNMWVSQGLIYSDRAAMRLEDTGGEFFDELVQRCFIQPLASDRYVMHKSMLDLARAVAMSRFFMITDESLGDIPQEVRHLTIRTSNLSKVKSDLALQTRSSPDHHFLYQVRTILLFTDVSESDEFLDVLAHILSMAKSVRVLVLSCENITCLPPEISQLRHLRYLNLSGNKIIDLQETLCQLYNLQVLDVRSNSPSLHPPAGITSLINLRHLYASESFLSSISDIHGFSNLQQLDVFRVGGSMHIDALRRMTQLQGKLHVGDLRQVDISVLSKGILKGMQHLNELQLSWSSCECDGQSKEMSKDEEVLECLQPHDNLKVLRIMGYGGIKFPLWMMKTSGSLLNVTSMCLTDCTNCKTLPPLHLLPRLEVLQISRMHSVTKVSIVPQRSDQELFPKLKRLVIEAAPHCTEWSTGNSKSRRMAFPYLCELEIRNCPKLTIFPDLPLSLTVMIAENVGFETLPRIHDKQPSTEEALEATSKEGRWTSRLTTLRVDQCHRLRSLGTSLLQQQHLLKSLELLSIKNCDSVICDIPDGFKDLTELRDISLYDCPKMVVDKFHTSVRTVEISECFVADGGWTDEDPFLFSVWNLKITGCSHVRSDQVSKIEHFDWLSSLLNVYSLHLENTVLLRLYMFDQLSSLEILEIDGCDAFCDDLSDFSWLEKLQVLSIRNCREMSGLPENLCTLPALEELCVQNCPAIEGLPVNGLPTSLKRLSISSCGPQLTERCLHDELDGLKIALIGAVYIDGKCIQAK*----------------------------------------------------------------------------------------------------------------------------------------------------------------------------------------------------------------------------------------------------------------------------------------------------------------------------------------------------------------------------------------------------------------------------------------------------------------------------------------------------------------------------------------------------------------------------------------------------------------------------------------------------------------------------------------------------------------------------------------------------------------------------------------------------------------------------------------------------------------------------------------------------------------------------------------------------------------------------------------------------------------------------------------------------------------------------------------------------------------------------------------------------------------------------------------
>Sobic.001G187900
MDISSYLAVGGWFIQVIFDKYLSYQLRRWAADCGIEHELDRLRVALLRTQSLLHGAELVPALSYSSLPWMRELREVMYDAEDLLDKLEYNRLHHEMEESSANESSGSPISAFMLSRFHNQGTPSHLEPCWDRSTRVKNKMVNLLERIEQVTNGVSEVVSLPRNIRSSKHNIMTSSIPHGKLIGRDFEAQQLVTALISSEVENPVSAVSIVGVGGIGKTALAQHVYSNARITENFDLRMWICVTCLLDELRITKEMLESASSSRFRHGGITNFNRLQAALKARLASKRFLLVLDDVWNNDNRTIAIEQENWQKLLAPLNNGAIGSKILLTTRSSIVAEMLQSSYIISLETLQVNDCWSLVKTSVFDETEHTINSKLENIGRKIAETLSGLPLAAKVVAGHLKRKHSIDEWKQVLQRNTVWEEIMPILRTSYDNLPPHLKQCFAYCAMFPRNWEFEAEQLILLWIAQGFVHPDGSRRLEDIGKEYINDLQNKSFFTIQKKEFVSYYVIPPVIYELAKSVAAEECFRIGGDEWTRIPSSVRHLSVHLDSLSALDDTIPYKNLRTLIFLPSRTVAAINVSIPPVALNNIRSLRVLDLSLCMMDRLPDSISNCVHLRYLNISSTTITTVPEFLCKLYHLQVLNLSGCRLGKLPSRMNNLVNLRHLTAANQIISAITNIGRLKCLQRLPTFKVTRERTQSIVQLGYLLELQGSLQIRNLENIDAPNEAKEAMLCKKRQLSVLQLMWASDRDEVNGRREEDVLEALQPHENLKRLDIVGWMGFKSPNWLENEWLSNLELIFLSGCNAWEQLPPLGQLPSIRIIWLQRLKMLRQIGPYGIGSQMETFQSLEELVLDDMPELNEWLWSGQTMRNLQNVVIKDCNKLKALPPVPPNLTEITIAGKGYWVPYHHDVKLARRSSVSSLCIFNCPLLLARLSAQMNTEIIARFRSLRSIITDQMTILRCSLLKERLELIESLDIQDCSEITSFSADDDDILLQLKSLQNLCISGCNTLRSLPSTLSSVQSLDKLVLWNCPVLESLTEEPLPLSVRKIEVALCHPLLKERLIKEYGVDWPKIAHIPWIEIDGEIL*-----------------------------------------------------------------------------------------------------------------------------------------------------------------------------------------------------------------------------------------------------------------------------------------------------------------------------------------------------------------------------------------------------------------------------------------------------------------------------------------------------------------------------------------------------------------------------------------------------------------------------------------------------------------------------------------------------------------------------------------------------------------------------------------------------------------------------------------------------------------------------------------------------------------------------------------------------------------------------------------------------------------------------------------------------------------------------------------------------------------------------------------------------------------------------------------------------------------------------------------------------------------------------------------------------------------------------------------------------------------
>Sobic.001G200000
MGDVVLSAFLQVLFQGIAHTMKEELKKSDCLEKERGLLTSKVEMIQAVLRGAENMQLSEPQKLWFGKLKDVSYDAMEVLDKYLYEDHRRQHLSSVRNNKVSSAMNPKRQYFRITMAREIKDVAMRIDDLLKTAAGFKFQVEVHGQTSLQTQGSSSSSHPSSSFPPPDAHCRQEDHERIVEMLLSSDQNHKVQVLPIVGEACIGKTTVAQLVITDERILLHFKLRPWVHVSNEFNIRRITADIIESIEGSSPRFNNLDSLQRHLGNLLRERRYLLVVDDYWQRDWHDWEQLTCPLLSGAPGSKIIVTRIGAVAEDLRTSDRLGIYVPYKLRGLSEQDCWSLFCKHAQCNPSTDAQRYGFGDSRSSRLIDEVVLKCKGVPIIAASLGHRLQQEKDKCKWAAILREENWESNQSNYMRSLRMNYAQLDSHLKPCFAYCSIFPQNFQFEEEWLIQLWEAQVFIPRFPNIAEMMAAGSNYFRSFVQLSFFQRVHFGHIRERDLYSIPQKMQELALHVSAGDCYILGSDRPCDSPKKVRHLTVQFDKLANVNRLDEISNYTSLYTLLIVGGPANYPPSILNDVLQNTLQTVQRLRVLDVSNFGLSELPESIGDLIHLRCLQLRGTKIRRLPESVCHLYHLQTLGLRNCYYLEELPTDIKYLGKLRHIDLHLDNHQPTQLKHMPEGIGSLIGLHTLSRFVISTRRGRHRHSSVHELSKLINLSGALLISNLDIVKDAQEAQQADLASKKLLRKLELSWCENTNKQLDEDTIIENLKPANTLNELTVSGYGGLACPSWLCSENYMHDLVTVRLHGFKSCDALPSLGLLPQLKNLYLTSWDQLKFINSSSYVYGHGASFLSLKKFHLEGMHSLQRWEWDELCTFAPGLRELVVKNCPQLRELPRCIQNLRDLEDMEIVGCWELALLPHLNGLTSLQRLEISDCNSICSLPCTGLPRSLQVLSINNCHQLSHSCKNLRSIISSVWIDGHRI*---------------------------------------------------------------------------------------------------------------------------------------------------------------------------------------------------------------------------------------------------------------------------------------------------------------------------------------------------------------------------------------------------------------------------------------------------------------------------------------------------------------------------------------------------------------------------------------------------------------------------------------------------------------------------------------------------------------------------------------------------------------------------------------------------------------------------------------------------------------------------------------------------------------------------------------------------------------------------------------------------------------------------------------------------------------------------------------------------------------------------------------------------------------------------------------------------------------------------------------------------------------------------------------------------------------------------------------------------------------------------------------------------------------------------------------------------------------------
>Sobic.001G221700
MAAVLGAFVPDTAVRWRGLVTGEVARRMGVAPEAKTLVARLERVGAAVRDAEARAACGDDGAARWLANVRAAAYEADAAVDRCRALPRLLSSCCDTDVSRGDIAADINNLNRRLQVILKEKHRLQLRSSLVGDHHSVPVRTAHRLRKPERTGDIVGSRIEDDAAGLVRQLTETDGGTGCTIVAIIGPDGIGKTTLAKKVYAGERIRRAFGARSWVRVPSEYSEAALLSQVIDSFGGDTTGGESFADLERTLVRLVEKKRFLLVLDDVRYGGVWEDVLRRPLERAAGRGSKVVITARHGSIAREMGAGHVHRVKKLDVDDGWLLLRTAASIADEATAGELKAVGEGIADKCGGVPLAIKAVAGVLRTRDATAQEWGEVLASPAWLVKGLAEEAMKPLYLCYDDLPCHLKQCFLYCSLFPSDLAVDRRVLVQLWIAEGFVQIRADASVEEVAEEYYDELITRHLLQPGDEDEHGGAAWCTTHDMLRALAQLLSHGEELNGDSYRLLVDSDAPFAPRRVSLSRSVERNLAAVPEKILKLERAIPESVGNLWSLKFLLLRGCKTLHVLPKGIEHLRGLRDLDLAGTVINDAAFRVGHLRSITSLCCFTVTSKEACAAQDRSGWPLDELKNLSQLRTLHIQKLEKAANRSEATEMLLDAKKDLRELELSCSSTVRPLQTPELVRKIEDIFEEMNPPLCLESLKLVNYFGTRFPRWLSVTFLPNLRDLDIVGCNFCQSFPPLSRLLELRSLYIADSLALKDIGAEFTGTEHQHQVPFPKLENLHFQGLKKLKTWTDIEPGAFPSLQELQLESCPKLHNLPIGLRHVTSLTKLHIADMASLEAVDDIATLRELSVWNTPNLKRISNLPSLEDINMCHCPVLESVENVDGLQTVHIFDHDLRDMPKWIEAHASKLRSLNFTSTVRLLKRCLVDGPDWPVIKNIKEVHGYSTGSSYIYYNRSPYIFESNVSDEDNLSVRENEADPDNADDISVSSSGSSYLEIRGFFDSKVLKVGTTRAEEIVSGRKSEDSLGRTMLGLTHRRLHKLAEIAPEDDEVEDGADSAVPLPSNPTRATASAAKVGCVVTDNHNDPGSLSKATSHESQSMTNDEICKQSPKQQRTGHNLVRQGSQAINNTEISQDFNFTSIRRKEHTSKKGEGTTADVTVTKDVSLVHPRQAVASNKGKDDFADNAAVSIYSSDIVSQKHIKGQTATSANGSTNATPMPENPSDKEGPEKSAGVTGSSFIHEASHTVFINETTRDLASSLIHSKQQMSDKEGEVSDALGPANAVDSNGKLTEDGNISSSVKLNHEESKALCASTTNCDSGPSKLLAGLACSNQQTIKTLQAASADQNGGTDASSKKKTSSKSGKYSSGETAKNISLSLPKIAEPVSQHIDITAATMRKAEATTVRKDSMNEAVNDDRTHKDAPCSMDAKADDSQRVAKVDTAVWADTDTDTLRARLVDSMRHLRRMASRRRHRQRKRGSNNKWSIGPALVAILLLVSVVQLLFILWLYRRLLNQNYTKCMLLISWSP*------------------------------------------------------------------------------------------------------------------------------------------------------------------------------------------------------------------------------------------------------------------------------------------------------------------------------------------------------------------------------------------------------------------------------------------------------------------------------------------------------------------------------------------------------------------------------------------------------------------------------------------------------------------------------------------------------------------------------------------------------------------------------------------------------------------------------------------------------------------------------------------------------
>Sobic.001G271200
MEVALSAISSEILSRLMSFIIKKHTDRSCVEEKLERLEHLLLRVHTVVEEAEGRYITNSKMLVQLRMLVDGMYQGYHVLNTFRFKPAEEAPLQNQVTQSSALPTPVKRTRAAASTVGTIKVSNHELQASLEKLETVVANMTEFVILLGGCKQMHKRPYDTYIYIDNFMFSRIVEKQELINALLQDNSPLDVPAVVPVIGAYRAGKKSLVGFACNDDMIRSHFSSVLHFKSNNFLKESRETIMPVRTLVVVEFISDVDNSEWVKFYSDASSQMGTGSKVIIMSRFQEIARFGTVKPIVLRSLSDAEFCYLFKVLAFGGTDPENHPQLASIAMELATNVNGLLLVGNMVADLLRTNQNVQFWFHILKRFRKSLERNFSRFGEHPKQLLERDRPTDITMLVPPSSATLRLMPSHDNTGCLCMKVLPKVKLADLVQGSTTILPNEEFQIIIWESRLPPFTKFVANCIAEEHPCTSSDNKRHKSACNSTSVTPKNLLLN*----------------------------------------------------------------------------------------------------------------------------------------------------------------------------------------------------------------------------------------------------------------------------------------------------------------------------------------------------------------------------------------------------------------------------------------------------------------------------------------------------------------------------------------------------------------------------------------------------------------------------------------------------------------------------------------------------------------------------------------------------------------------------------------------------------------------------------------------------------------------------------------------------------------------------------------------------------------------------------------------------------------------------------------------------------------------------------------------------------------------------------------------------------------------------------------------------------------------------------------------------------------------------------------------------------------------------------------------------------------------------------------------------------------------------------------------------------------------------------------------------------------------------------------------------------------------------------------------------------------------------------------------------------------------------------------------------------------------------------------------------------------------------------------------------------------------------------------------------------------------------------------------------------------------------------------------------------------------------
>Sobic.001G271300
MPVISAQRLKTSMEAVLSAISGEILSRLISFVIKKHTDRSCVEEKLERLEHLLLRVHTVVEEAEGRYITNSKMLVQLRMLVDGMYQGYHVLNTFRFKPAEEAPLQNQVTQSSALPTPLKRTRAAASSIRTTKASNHALQASLEKLETLVSNMTEFVILLGGCNQMYKRPYDTYIYIDNFMFSRVVEKQELINALLQDNAPVGVPAVVPVIGAYRAGKKSLVGYACNDDMVRSHFSSVLHFKSSKFLNVSRETFMSLRTLVVVEFISDVDDSEWVKFYLDASSQMGAGSKVIILSRFQEIARFGTVKPIILRSLSDAEFSYLFMVLAFGGTDPENHQQLESIAMELAMNLNGLLLVGNILADILRKNQDIQFWFHILKKLRKSIKRNFSRFGEHPKLLLERDHPTDITMLVPPSSPTLCAMPSHDETRLLLPKVKLADIVLGSTTILPNQEFQITMWESRLPPFTKFVTNCIAEEHPCTCSDNKRHKSAYK*--------------------------------------------------------------------------------------------------------------------------------------------------------------------------------------------------------------------------------------------------------------------------------------------------------------------------------------------------------------------------------------------------------------------------------------------------------------------------------------------------------------------------------------------------------------------------------------------------------------------------------------------------------------------------------------------------------------------------------------------------------------------------------------------------------------------------------------------------------------------------------------------------------------------------------------------------------------------------------------------------------------------------------------------------------------------------------------------------------------------------------------------------------------------------------------------------------------------------------------------------------------------------------------------------------------------------------------------------------------------------------------------------------------------------------------------------------------------------------------------------------------------------------------------------------------------------------------------------------------------------------------------------------------------------------------------------------------------------------------------------------------------------------------------------------------------------------------------------------------------------------------------------------------------------------------------------------------------------------
>Sobic.001G272600
MAEFVVGALVKSLKEKASSYLLDEYKVMQGMEEQREILARRLPAILDVIEDAEKGASRPGVGAWLQAIKKVSYEGIDVFDEFKYESLRRDAKKKGHYVKLGMDLVSLFPARNPIVFRYRMSKKLHKIVQKIEVLVKDMNDFNFTQRQHVPVPPSVQLRWRQTDSIMVDSDMDIVNRSRNEEKMKIIKILLEQDGHCSGGVPMVVPIVGVGGLGKTTFVQLIYNDPEIEKHFSLRRWCCVSEDFDIANIASKVCQRHEEDREKALQELRKELSGKRYLIVLDDVWNRDPDKWGKLVTCLKQGDRGSAILTTTRDAQVARVMTMGAPGAYNLQNLGDKYMKEIIQSRAFSVQKPSSDELDVVVDKIVHRCVGSPLAAKAFGSMLSTKSSIQEWKDMLAKSQICDERTEIFPILKLSYDDLPSDMKQCFAFCAVFPKDYEIDVDSLIQLWMAHDLIHAQAEDNPDLIGKEIFNQLAWRSFFQDVKQTPPPIDDYGRRKQLRSGKLCRMHDLMHDVALSIMGKECATIADRANVMSLSNPARHMFISYQRPGTRLDDFLKKHSSTLQTLLYSHPWIYYESAPHLSKYNSLRAMQLCRLKKLPVKPRHLQHLRYLNLSSNWIKELPEEISLLYNLLTMDVSHCWSLCRLPNNMKYMRSLRHLYTNGCTSLECMPPDLGQVTSLQTLTYFVVGSSSSCSTVGELQHLNLSGELDLNGLENATEEHVKAASLGIKEKLTHLSLKWNSQDDDELISDCHSKVLDALKPPGGMEMLRIVNYKGSNIPTWVKDLGSFQQKLTELHLIGCTMCEDFPEFSHMRVLQVLRLKKLYKLRSLCRNIAFMDFPALKELKLCDLKSLERWVETEAAFMDEITFPLLEKICIKDCPKLTSLPEAPKMKVIKIKEDKAQLSLSLISARYMSSLSVLELHVGGTEAALELDQNQELSIAQMSIRGCSFLFTSSSSRHIAGIWKWFGQLQELEIRGCSCVIYWPEEEFFSLVSLTKLKLVWCTNLTGRAPVNGVATRARDELLPQLKKLEVDGCESLTELFVLPRSITHINIDGCCSFEFIWGKDDTESMSVQVEHGKDLTTAPEQLQGSTKSLPCLETLYIRGSDKLATLPNIPPSLKKLSVYHCPELRYISGHLDALVNVGIGSCNKLESPEWGNMPALKDFGLIRCKRLTSLPGSLGSYSALIRVLVEYCPAIDMRPLYEHLPQRLDSLEYKDLSHVRSSDPREGPKLRDPKSWIYAIPGCKDRVYS*----------------------------------------------------------------------------------------------------------------------------------------------------------------------------------------------------------------------------------------------------------------------------------------------------------------------------------------------------------------------------------------------------------------------------------------------------------------------------------------------------------------------------------------------------------------------------------------------------------------------------------------------------------------------------------------------------------------------------------------------------------------------------------------------------------------------------------------------------------------------------------------------------------------------------------------------------------------------------------------------------------------------------------------------------------------------------------------------------------------------------------------------------------------------------------------
>Sobic.001G272800
MAIILDSLVGSCAKKLQDIITEEAILILGVKEDLNELQQTMEFIQCLLNDAEQKRTEDSAVNNWLSELKDAVYEADDIIDLAKLEGNKLLANHPSLTNTTACTGFSFVACFPPIQRRHEIAIRIRKFNTKLEKILKLGEQLKLKTMQLEAVVSKVSQMKTGPIVEPNLVGKETALACSRLVDLILAHKEKKAYKIGVVGTGGVGKTTLAQKIYNDHKIKGSFSKQAWICVSQQYSDISVLKEVLRNIGVDYKHDETVGELSRRLAIAVENASFFLVLDDIWQHEVWTNLLRAPLNTAATGIILVTTRNDTVARAIGVEDIHRVELMSDEVGWKLLLKSMNISKESEVENLRVLGVDIVRLCGGLPLAIKVTASVLSAKEKTESEWRKVISKSTVYTSKLPSELSGALYLSYDELPRHLKQCFLYCALYPEDFSMHRDDIVRFWVAEGFVEEQEEQLLEDTAEEYYYELIYRNLLQPDPFFADYSKCKMHDLLRKLAQHLSGPDTFCGDQKSLEARSLYKVRRVSVVAGKELLISPSVQKEQIGVRTLITKCNALKVDHTVFRKLIKIRVLDLTGAILLSIPDCIGGLIHLRSLDLNGTDISYLPESIGSLVNLQILNLDHCDELHSLPLGITRLCNLRRLGLDDTPINNVPKGICRLKLLNDIEGFPVGGSCVSSNTTQDGWSMQELDPLLQLRKLQMVKLERGATCSTNSLLLDKKYLKELQLQCTDRIDDSYSKDDVINIEWTFEHLMPPHNLEYLTIIGFFGCRYPTWLGATTHLSSIKYLQLMHCKSCVHLPPIGLLPSLKFLKIQGATAVKKIGPELLGSGMSNSGSTEAIAFPNLETLVIWDMPNWEEWSFVVEDEVREAGNEGGNDAATAKGKREGRPSPRLMPRLKELQLDSCPKLRTLPLQLGQQATSLKELQLRDLGSLKVVENLPFLSTVLLIVNCQGLEKILNLPKLREMRVTHCTNLRHVEELGNLEKLWLDIGMQDLLSLWMPSLKQQRQDISGEHLDIYLYGIGYEAERLMVRRQHMHKFSLAS*-----------------------------------------------------------------------------------------------------------------------------------------------------------------------------------------------------------------------------------------------------------------------------------------------------------------------------------------------------------------------------------------------------------------------------------------------------------------------------------------------------------------------------------------------------------------------------------------------------------------------------------------------------------------------------------------------------------------------------------------------------------------------------------------------------------------------------------------------------------------------------------------------------------------------------------------------------------------------------------------------------------------------------------------------------------------------------------------------------------------------------------------------------------------------------------------------------------------------------------------------------------------------------------------------------------------------------------------------------------------------------------------------------------
>Sobic.001G291000
MAEGVVGILILKLGSALVLEACRLGTKQLYHEASALGRLFGEIRDIKEELESMQSFLQGAERFKDTDNNTANFIKKIRGLAFDIEDVIDEFIYKMEDKHGSFAAKMKRRINHIWTWRRLTSKLQEIKLKLENVDKRNVRYDMRGIAREDGSSDTHYRSTDHISYFPKEEHLVGIDENKELLMNWLRSDLQQQSVITTVWGMGGVGKTTLVAHVYNTVKVDFDSTAWITVSKAYQMEDLLKQIIRGFQKSDLKGELRVDIIDMEKRNLVEIIRDYLRGKRYLLVLDDVWGIDIWFKISDAFPTNSTSRFIITSRIHEVALLANGNCIIELKPLEAHHSWELFCKEAFWKNENKMCPLELNNLAQRFVDKCNGLPIAIACIGRLLSCRSPTYSDWESLYKELELQMTNNVILNVNVVLKVSLEDLPYILKNCFLHCTIFPEDYLIKRKRLIRHWVAEGFIRETEHKTMEEVAEGYLYELVNRSLLQVVERNESGRVQSCRMHDIIRLLALTKANEEGFCKVYDGMGSFSAEKTRRLSIHSANIKQLTQPTELTVRSIYVFSNDLTIDSLRPFLKHFYLLSTLDLQGAQIVELPDEVFSLFNLRFLSLRNTEVRNIPSTVGRLQKLEVLDVYNAKLLALPESVSKLRKLRYLHAATVPEINIKGVVAWTGIQVPKSIKYLTGLQALRLVEASSETLCHLGALTQLRTFAITNVQREQCADLCTVIMNMNHLVSLAIMAISEKETLQLEELCLPPTLSKLELGGQLDKKAMPRIVSSFSDLGNLTLLTLAFSKLDEDSFSCLLMLHGLRGLWVDKAYEGKRLHFNAMSFPNLRQLAISDAPQLNSVVIERSALQSLVQLTLVDCPELKALPDGIEHLRTLEKLYVRGASKELTELFQWNEETHESNENLEKIGHIRRVTVYP*------------------------------------------------------------------------------------------------------------------------------------------------------------------------------------------------------------------------------------------------------------------------------------------------------------------------------------------------------------------------------------------------------------------------------------------------------------------------------------------------------------------------------------------------------------------------------------------------------------------------------------------------------------------------------------------------------------------------------------------------------------------------------------------------------------------------------------------------------------------------------------------------------------------------------------------------------------------------------------------------------------------------------------------------------------------------------------------------------------------------------------------------------------------------------------------------------------------------------------------------------------------------------------------------------------------------------------------------------------------------------------------------------------------------------------------------------------------------------------------------------------------------------------
>Sobic.001G325000
MEALRNALLNELASRAISFLVSTCGSRLMPAPASVREREEERLMLMHRLRLLLLRSATIVEEAEGRRVTNRGVLRQLRVLRDTMVRGHYVLDTVRYDAGGGDRREEEDGKEVVVPAFASSLFNPAKRARCEPSSETTTASSSLQLQRMVRSLEAVIAGAKELAVFLMACPPVSCRQPYSAHLFLDKCMFGRHAERDQVLEFLLQAEPPEPVTTSAANPGPAAGVLPIVGPALIGKSTLVEHVCNDERVRSHFSLILLHHAAAAGSAGLGGLETMAALRDSCVTKHQNNTTTEEEDERWLLVIELSGDVDADDDDEAWPWWNSLLYHSRGRCMPRGSKVILTSRSEKIERLGTTRAVRLRCLSTEAMWYFFKLSAFGSADPDENPELASVAMDMAAEARGSFTTANIMAAMVRADLSSQQLWCKVLATARHYMRKNLVLFGEYPDDLKAKDRPRRTWSMNKLLKPNESFVIYETYQKCSTHQPQQDEDLPDPEVTIMDMLFERVQPRGRFEILFWKSVLPPYFSYICPCEIRDTDTYVQ*--------------------------------------------------------------------------------------------------------------------------------------------------------------------------------------------------------------------------------------------------------------------------------------------------------------------------------------------------------------------------------------------------------------------------------------------------------------------------------------------------------------------------------------------------------------------------------------------------------------------------------------------------------------------------------------------------------------------------------------------------------------------------------------------------------------------------------------------------------------------------------------------------------------------------------------------------------------------------------------------------------------------------------------------------------------------------------------------------------------------------------------------------------------------------------------------------------------------------------------------------------------------------------------------------------------------------------------------------------------------------------------------------------------------------------------------------------------------------------------------------------------------------------------------------------------------------------------------------------------------------------------------------------------------------------------------------------------------------------------------------------------------------------------------------------------------------------------------------------------------------------------------------------------------------------
>Sobic.001G387500
MDRLSNMLGDRPLKSIFAALGLPDKIGGAVIDALCSRGARLWNVEEEADKLRRTKERIRAVLEDAEQRRFVDHDSVRLWLRELRAAAFDVDALLDRLGTVTAVSRLAAAEQSRKRKRLWPSVELGPRQRWELDDKIAQINERLDEINRGRKRYRLQAGDGRRTTAQPMQRPRFLESAAHRDERPIGRNEEMEKIVRALFSDSTEMGVISIWGTAGIGKTALAQSVCKDPQVQNFFTDKIWVWLPDRCDVRKATKMIIEAVTSKKCELLSLDILQQRLHDHLHKKHFLLVIDNLWAEGFQFWEFMRPSLTGGADGSKVLITTQHERVSRMSSTILNIHLERMEDEECWQILKLYAFLGWSSRDQHDLESIGRRIATNCQGSPLAAKSLGVLLSDTHGDREQWESILGEMQILEDDKNTNNILPSLQISYQHLSYHLKQCFAFCSILPPGVEFEKDELVRLWIADGLVKSNGRKRVEMEAGRCFNELLWRSFFEISHNFPNQKFRVPSLMLELAQLVSKHESLTLSPDSSPVAEADHPEWIRYTTILCPKDEPLAFDKIYHYENSRLLKLCPTMKLPLNQVPSALFSKLTCLRALDLSYTELDFLPDSVGFCLHLRYLNLRNTLIKTLPKTVCNLFNLQTLDLRDCYWLMDLPADMSRLVNLRHLSLHIDWDRVTAFRSMPSGIDRLQSLQTLSRFIVVSKDGGKCNINELKNLKIRGELCLLNLEAATNDGVMEANLRGKEYLRELMLKWSEDTCKDEQQQGIENSETVIEALCPHTSLKHLRIENYPGRRFPSCFENLSSLESLEIISCPRLTQFSVKMMQSLRNLKIRQCADLAVLPRGLCNLESLHCLEADGAPNLRISAVDILPRNISQLVVSGCDALERWCVEEGAERVQQIPDVRIQFNN*-------------------------------------------------------------------------------------------------------------------------------------------------------------------------------------------------------------------------------------------------------------------------------------------------------------------------------------------------------------------------------------------------------------------------------------------------------------------------------------------------------------------------------------------------------------------------------------------------------------------------------------------------------------------------------------------------------------------------------------------------------------------------------------------------------------------------------------------------------------------------------------------------------------------------------------------------------------------------------------------------------------------------------------------------------------------------------------------------------------------------------------------------------------------------------------------------------------------------------------------------------------------------------------------------------------------------------------------------------------------------------------------------------------------------------------------------------------------------------------------------------------------------------------------------
>Sobic.001G434100
MELQLAAVLGSLVLGGAVLVLFFGKWWQPLASTDRRVKELADAVEALLRLRAEVLGHDPAPSSDPVRAWLRRVQEAQDELASIKARHDGGQLYVVRLVQYLFLPTGPVAGLAEQQLKAVWALREQGTAILDAALATPQAPPPLLCDPAELEGLPAEAGPARAYLNEALRFLGDCDAALGVWGAGGVGKTTVLKLVREVCGRVARFDHVLLVAASRDCTVAKLQREVVSVLGLRDAATEQAQAAGILSFLREKSFLLLLDGVSERLDLERVGIPQPLGMVNGKVRKIIVASRSEALCADMGCRKKIKMEGFNEEDAWSLFQANVGGDTIHGHTQIPALARQVAAECKCLPLALVTVGRAMSNKRTPEEWSNALDTLKASLPSGTPGLDKSTHALVKFCYDNLESDMVRECFLTCALWPEDHNIFKEELVQSWIGLGLLPDLGDIEEAYRFGFSVIAILKDARLLEAGDNHRCNMYPSDTHVRLHDVVRDAALRFAPGKWLVRAGAGLREPPREEALWRGAQRVSLMHNTIEDVPAKVGSALADAQPASLMLQFNKALPKRMLQAIQHFTKLTYLDLEDTGIQDAFPMEICCLVNLKYLNLSKNKILSLPMELGNLGQLEYFYLRDNYYIQITIPPGLISRLGKLQVLELFTASIVSVADDYVAPVIDDLESSGARMASLSIWLDTTRDVERLARLAPGVCTRSLQLRKLEGARAVPLLSAEHAPELGGVQESLRELAVYSSDVEEISADAHMPRLEIIKFGFLTKLSVMAWSHGSNLRDVGMGACHTLTHATWVQHLPCLESLNLSGCNGLTRLLGGAEDGGSATEEVVVFPRLRVLALLGLPKLEAIRAGGQCAFPELRRFQTRGCPRLKRIPMRPARGQQGTVRIECDKHWWNALQWAGEDTKACFVPVL*-------------------------------------------------------------------------------------------------------------------------------------------------------------------------------------------------------------------------------------------------------------------------------------------------------------------------------------------------------------------------------------------------------------------------------------------------------------------------------------------------------------------------------------------------------------------------------------------------------------------------------------------------------------------------------------------------------------------------------------------------------------------------------------------------------------------------------------------------------------------------------------------------------------------------------------------------------------------------------------------------------------------------------------------------------------------------------------------------------------------------------------------------------------------------------------------------------------------------------------------------------------------------------------------------------------------------------------------------------------------------------------------------------------------------------------------------------------------------------------------------------------------------------------------
>Sobic.001G459600
MAWCSKTAMEMLSNAVLSDVVSRSVSFLLAKKREKQTTAAAQEGLLRRLCHLLLRSGTIVEEAERRHVTSPAMLRQLESLRNETLRGYYVLDAIRCQAAPRGADDGRKDEDEDDDEAAAVMSRHVFALSTFNPASYPPLHQQPYSAHLFIDRCMFGRHMEKERVMEFLLQTEEPPGAAAAATTTTLGVLPIVGPAHIGKSTLVEHVCCDERVRDHFSLILFYTRNDLKDEAVTSFRDNCVIRHRNEEAVGKKKKKLLIVIELLEDVNEETWSRLLHHSSKGSMPKGSRMIVTSRSEKIARLGTTPALRLKCLPIEAYWYFFRTVLFGSDDPGQYPELASLAMEMANLMQGSFMFANVVGAVVLRENFSARSWRRALWRTREYMAKNVSLFGEYPDDIKPTSWDRPRVTWSIVQERPDKYCMLYDIYERGSQEEVPEIPFSDMLARCAHPRGEYEILFWKSRIPPYRSYVCKCEIRDMSAS*------------------------------------------------------------------------------------------------------------------------------------------------------------------------------------------------------------------------------------------------------------------------------------------------------------------------------------------------------------------------------------------------------------------------------------------------------------------------------------------------------------------------------------------------------------------------------------------------------------------------------------------------------------------------------------------------------------------------------------------------------------------------------------------------------------------------------------------------------------------------------------------------------------------------------------------------------------------------------------------------------------------------------------------------------------------------------------------------------------------------------------------------------------------------------------------------------------------------------------------------------------------------------------------------------------------------------------------------------------------------------------------------------------------------------------------------------------------------------------------------------------------------------------------------------------------------------------------------------------------------------------------------------------------------------------------------------------------------------------------------------------------------------------------------------------------------------------------------------------------------------------------------------------------------------------------------------------------------------------------
>Sobic.002G004500
MAKQTESGEESYDLQKLRPEVDKLFEELDAMADKPLDDESERNVLAEISKVLEQIKAKIALRGDGKEVKDDDVLPRSKREELHNLVRLLRAALVERGAASSDHCKWPREQQDAAESSGAGGADDSKPATTGCIPCGKPRASKQQQQQSKKQEQEQEEKESRVSLTLLLRLTKNVLEPEQYYEWTTSYVDEERIYGWDKEAGEVIDALVAPDGSERMFRAAGIAGIHGSGKTALAQKVFVHDKAKDNFALRLWVCVGPPDSEDRFNLLYRMLDNLGLDTAKVEDIVDKSQVVTKAIAKETAAVDKELREKAAKMVGAARGAGRQNQAVEDTAGKETPGDAPKEGSAGAGEDANNKQAKEAEKDRIFKELLKEKIDSSRAVETSKIGVLLYILNMTLSKTSYMIVFDDIRAYRRDDDDDGCWYSNLTLQPPAEGEWGDRLAYGLPKGEHRGAVLVTCRKEDDAKMMARTGLVVRPPKLEGGDAWKLFRREYDQAKDDKRKKEGGKVEEDLLLKQLGEMKKEIVDKCLGLPVAIIEAAKGFAGLEPLPDLPDDTIKLKEAAAAEDKPPAAAGGHTRTESSEGIHQADEEAAAAQAADESE*---------------------------------------------------------------------------------------------------------------------------------------------------------------------------------------------------------------------------------------------------------------------------------------------------------------------------------------------------------------------------------------------------------------------------------------------------------------------------------------------------------------------------------------------------------------------------------------------------------------------------------------------------------------------------------------------------------------------------------------------------------------------------------------------------------------------------------------------------------------------------------------------------------------------------------------------------------------------------------------------------------------------------------------------------------------------------------------------------------------------------------------------------------------------------------------------------------------------------------------------------------------------------------------------------------------------------------------------------------------------------------------------------------------------------------------------------------------------------------------------------------------------------------------------------------------------------------------------------------------------------------------------------------------------------------------------------------------------------------------------------------------------------------------------------------------------------------------------------------------------
>Sobic.002G010800
MAETTLLSMARSMLGSAVSKAAAAAAEEMSLLMGVQKEIWFMKDELETMQAFLVAPEVTKKKDKLVKVWAKQVRDLSYDIEDCLDEFTVHVGSQSLSQQMMKLKDRHRIAMQIRNLKARVEEVSKRNTRYNLIKTEASYTMDEAESYLEDIRNHSATNIDEAQLVGFDEPKRKLLEMIQVHADDGHARVISVVGIGGLGKTTLARKMYESKEDIAKNFSCCAWITVSQSFVKTELLKNMIRQLFGDESSKKFLKEFEEKGLQLNDLANYLTRELRDKRYFVILDDLWTIEAWNWINGIAFPSINNKGSRIIVTTRNAAIAMECTSNESLIYHLKPLHLDDAIELLLRKSRKDHKDLENNENLRNTVTHLANKCGCLPLAILTVGGILARKKAEEWEKFDKQLHSEVESNPSLEPVRRIVTLSYSHLPSHLKPCFLYLSIFPEDLEIKRSRLVDRWIAEGLVISKVGITAEEVGENYFRELISRSMILPARMNIEGVVKSCRVHDIVRDTIISISREENFVYSTEDNVPRVVGEKFRHVAYHHESSTNVGADWSYVRSLSTFGKRPKMTTSALCSPKFKMLRTLDLKDAHFAIRQKDIDSIGLLRHLKYVNAQYDGETYCHSNIYKVPRSIGKLQSLQVLDLRGSCISALPTEITKLQSLRSLRCSKHTQFSGFDPSEPLECLGNILCMPIICTPLFDSDDRDEILAELHWAFSSRLSYRLGVRVPRGISNLKALQILEFVDLKGTRTKVIEELGELSQLRKLSVTTRGAGKGKCKTFCKALEKLTSLQSVYMDSDCDYDSVGTLKWLDSSLSPPPLLRSLTLIGKMRMTPAWLGNLTKLVKIYLKWTYLNDLGILGALPNLMLLQLINKAYSGEKLTFRTGAFPSLKKLVIFQRYELTEMRFEDGTSPHMESIQIDMCDLKIGIIGIKHLPGLKEISLGERCKVAGLNMLQAEVNRHSNKPVLRLEKDWSHHDLGDVVGSGVEEATEPQFFDAEERFQVMATTDNSEIQHIPS*-------------------------------------------------------------------------------------------------------------------------------------------------------------------------------------------------------------------------------------------------------------------------------------------------------------------------------------------------------------------------------------------------------------------------------------------------------------------------------------------------------------------------------------------------------------------------------------------------------------------------------------------------------------------------------------------------------------------------------------------------------------------------------------------------------------------------------------------------------------------------------------------------------------------------------------------------------------------------------------------------------------------------------------------------------------------------------------------------------------------------------------------------------------------------------------------------------------------------------------------------------------------------------------------------------------------------------------------------------------------------------------------------------------------------------------
>Sobic.002G011500
METILSVLLGELVSRSINSFISKSSKLKVQDVEDSLQRVLLRAQVIINEATGRHITNEAMLQQLDMLRDAMYQGNYILDTFRYQSNDVEDAKDPVVSHSFPPSKVNSLKWIYYSSNRKTQILEPLQDVLDNLNSMILDVKELVVFLASYPRIYRQPYSMHLLLSNCMFGRQMEAQLVTSFLLHTQPGGSDKELEVLPIVGPYRVGKSTLVSHVCKDERFTYYYDLTTLTKRCAMEHQNNVLTSNKDRKFLVVVELVGDVNEDEWNMFCSSCKQRLPRGSKIIVTSQSDKIVKFGTTPHGEFWYFFKTLTFGTMDPKMHPRFAHVAMEIGMMLSVCHVGANLTASLLMTNFDIHFWYKVLTFIRGTTKNNISKHGGHPFGLINQNKPAQSQCWSMSSPSKDLVLYCDYFERPSHEETPRIRFKDVIFGKVRPHGKFELLSWRSQIPPYYSYLASCEIRERKTIATKRKHSTN*---------------------------------------------------------------------------------------------------------------------------------------------------------------------------------------------------------------------------------------------------------------------------------------------------------------------------------------------------------------------------------------------------------------------------------------------------------------------------------------------------------------------------------------------------------------------------------------------------------------------------------------------------------------------------------------------------------------------------------------------------------------------------------------------------------------------------------------------------------------------------------------------------------------------------------------------------------------------------------------------------------------------------------------------------------------------------------------------------------------------------------------------------------------------------------------------------------------------------------------------------------------------------------------------------------------------------------------------------------------------------------------------------------------------------------------------------------------------------------------------------------------------------------------------------------------------------------------------------------------------------------------------------------------------------------------------------------------------------------------------------------------------------------------------------------------------------------------------------------------------------------------------------------------------------------------------------------------------------------------------------
>Sobic.002G011600
MEAIISAVVGELVTRYISFLINRYIRPASSKEESRQRLQWMLMRIQVTVKEAEGRHITNQAMLQQLNMIREVMYQGYYMLDTSVQHQAQEEAYEHGASRSLSRSKFNPTKRICFSSRSKNNDLKEIEDMLACVETTITGMNEFVVFLKNYPPMFRQPYSTYLFIGNCMFGRQVEFEHVINFLLYEEHPVDGNIGVLPIVGPRKVGKTTLIEHVCRDERVRNHFTRIILLSDYDLREERQCTFRDRARIKHHNDDSGDEKNLVIVEVVGNIDASTWKRLLQSSYNVSTKSKFIVTSLSKDVINFGTTQALSLNFLSQEAYWYFFKALLFGSADSEELPKLSSIAVTILDEYFHQGATFAGSFIDLNNLANLLKANVGPQSWHKILEFLRENRLQNECLSRKDLSNLGMENDHRFFRRVTKATQYFVVDSHGRIALDDEEAPNITVTEAISMTVVPNGKFEVLVWKSHLPPYHKYIYSCKIIEFERKVTENKQGKKRKFLR*-----------------------------------------------------------------------------------------------------------------------------------------------------------------------------------------------------------------------------------------------------------------------------------------------------------------------------------------------------------------------------------------------------------------------------------------------------------------------------------------------------------------------------------------------------------------------------------------------------------------------------------------------------------------------------------------------------------------------------------------------------------------------------------------------------------------------------------------------------------------------------------------------------------------------------------------------------------------------------------------------------------------------------------------------------------------------------------------------------------------------------------------------------------------------------------------------------------------------------------------------------------------------------------------------------------------------------------------------------------------------------------------------------------------------------------------------------------------------------------------------------------------------------------------------------------------------------------------------------------------------------------------------------------------------------------------------------------------------------------------------------------------------------------------------------------------------------------------------------------------------------------------------------------------------------------------------------------------------
>Sobic.002G011700
METFLSVLLGEVVSRSINFFISKSSKQKVPDDHVQDSLQRVLLRAQAIIDEATGRHITNQGMLQQLGMLRDAMYQGNYILDTSIYQSYDVEDGKDSIVSRSLSLCKVNSLRGISSSCTKKEILEQLQHADNNLRSMVLDVKELVVFLTSYPRLYRQPYSMHLLLSNCMFGRQMEAHHVISFLLDTQPRGSEELELLPIVGPYEVGKSTLVSHVCKDERIRDHFSEIFLLRRHEFTNFDHAKMSKGCAAENQNHVLNSNKDRRLLFVVELVGDLNEDTWNKWCCTYKQHIPRGSKIIVTSRSDKIIKFGTAPPLYLKHLSPEAYWYFFKTLTFGSMDPETHPRFAQIAMEMARILSGTFIGANMNACLLRDNFDIQFWHKVVAFNRGVTLKNVSEFGVSPFNLIQQNRPILVWRMATPSEELVSYGQSERSAEEEVPKINYQDVFYGNVKARGKIEILLWRSRILPYYSYVNSSEIQEVKTAAAKRKRSMKIE*------------------------------------------------------------------------------------------------------------------------------------------------------------------------------------------------------------------------------------------------------------------------------------------------------------------------------------------------------------------------------------------------------------------------------------------------------------------------------------------------------------------------------------------------------------------------------------------------------------------------------------------------------------------------------------------------------------------------------------------------------------------------------------------------------------------------------------------------------------------------------------------------------------------------------------------------------------------------------------------------------------------------------------------------------------------------------------------------------------------------------------------------------------------------------------------------------------------------------------------------------------------------------------------------------------------------------------------------------------------------------------------------------------------------------------------------------------------------------------------------------------------------------------------------------------------------------------------------------------------------------------------------------------------------------------------------------------------------------------------------------------------------------------------------------------------------------------------------------------------------------------------------------------------------------------------------------------------------------
>Sobic.002G011800
MDTIISVVLGEVITRSIKFFISKSSKPKVSDVEDRLQRVLLRAQVIIDEATGRHITNQAMLQQLGMLRDAMYQGNYLFDISRYQSQDVEDTKDPVVSYSLSLCSVSSRRGISPSNRKTELLEQLQHAVDNLSSMILDVKELVGFLMSYPRLYRQPYSVHLLLSNCMFGRQMESHLVISFLLNTEPHGSEELEVLPIFGPCHVGKSTLVSHVCKDERVRDHFSEILLLSGHDFTNYDLLTLRKRCAVEHQKNVLNTNKDRRLLVVELDGDVHEDAWNKLFSSYKQWVPRHSKIIVTSRSGEVIKFGTTPPLHLKYLSHEAYWYFFKTLTFGCMDPKMQPRFAHVAMEIARLLSGSFICANYTASLLRNNFDIHFWCKVLTFLRQFIHENSSKFGRHPYDLISQNKPVRFWRMAIPSEDVVPYAPYQRSSHEEVPDITIQDVLYGNSKLHGKFEVLSWRSQIPPYYSYVLSCEIRKKKTAGTKRKRSKN*-----------------------------------------------------------------------------------------------------------------------------------------------------------------------------------------------------------------------------------------------------------------------------------------------------------------------------------------------------------------------------------------------------------------------------------------------------------------------------------------------------------------------------------------------------------------------------------------------------------------------------------------------------------------------------------------------------------------------------------------------------------------------------------------------------------------------------------------------------------------------------------------------------------------------------------------------------------------------------------------------------------------------------------------------------------------------------------------------------------------------------------------------------------------------------------------------------------------------------------------------------------------------------------------------------------------------------------------------------------------------------------------------------------------------------------------------------------------------------------------------------------------------------------------------------------------------------------------------------------------------------------------------------------------------------------------------------------------------------------------------------------------------------------------------------------------------------------------------------------------------------------------------------------------------------------------------------------------------------------
>Sobic.002G011900
MEIFLSAVLSEMATRSIHFIISKCSILQAQDVDDRLHKVLLRAQVIIDEAMGRQITNQAMLQKLDILRDSMHQGYYMLDSFRYQFINAEDDRDQLMSQSLSPSKVNYFKYFYHLKRKIQIFEQLQKMLHNLRSMILDMEEVVIFLTSYRRSYRQPYSMHILLGNCLFGRQMEVELAINFLLHTQPQGPPELEVMPIVGPGKVGKSTLVAHVCKDERVCDRFSKILWLCDHDFKGDELAFIEECTVKLQNLVTNLNKDERLLVVVELVGDPTEDEWNSLYSTSKRCMPRGSKIIVTSRSDKIVRFGTTRAITLKFLTQEAFWYFFKILVFGSVDPDMHPRLVQLAMEIAKMLKGFITGANVISSLLRDNFEIHFWYKVLMFFRGFIKKCISKFGEHPSDRLSQDRPAKLGRMAIPSEELLVYQYQCSSQKEIPKIGILDVVFGSVKPHGKFDMLLWRSHIPPYYSYVYSCEIRELKITGAKRKRPMRSGAAVC*------------------------------------------------------------------------------------------------------------------------------------------------------------------------------------------------------------------------------------------------------------------------------------------------------------------------------------------------------------------------------------------------------------------------------------------------------------------------------------------------------------------------------------------------------------------------------------------------------------------------------------------------------------------------------------------------------------------------------------------------------------------------------------------------------------------------------------------------------------------------------------------------------------------------------------------------------------------------------------------------------------------------------------------------------------------------------------------------------------------------------------------------------------------------------------------------------------------------------------------------------------------------------------------------------------------------------------------------------------------------------------------------------------------------------------------------------------------------------------------------------------------------------------------------------------------------------------------------------------------------------------------------------------------------------------------------------------------------------------------------------------------------------------------------------------------------------------------------------------------------------------------------------------------------------------------------------------------------------
>Sobic.002G012000
MEILLSALLGEGITRSLNFFISKSSKIQPQDLEDRLCRVLLRAQVIIDEATARQITNHAMLQQLDMLRDAMHQGHYTLDTFRYQSHKEEDTKDHVVSHYLSLSKLNSLKGFCSSNRNSQILEELQEASHRLSSMILDAEELAVFLTSYPRMYRQPYSMHLLLGNCMFARQMEAELVLSFLLHTHPNAAEQLEVLPIVGPGKVGKSTLVAHVCYDIRVRDHFSEIMFLSDNDFKSDKLTYLGERCLKKYQNSTLNKDGRMLVVIEATGDFNEEEWKRMYATCKRYMKSGSKIIITSRYDKITKLGTTRAVILKHLSDEAYWYFFKTLTFGSTDPVMHPRLTCLAMEIARILKRCLFGATGTIKILRDNFDIHYWCKVVSFLRVFSKWHVSKFGDHPCDALNQNGTRPVHLWRMARSSEEIVVYRQYECSLQEEVPKISMKSVVFGDVKPSGRFEGVAFSSQIPPYYNYIYSCEIRGLKTQGAKRKRS*------------------------------------------------------------------------------------------------------------------------------------------------------------------------------------------------------------------------------------------------------------------------------------------------------------------------------------------------------------------------------------------------------------------------------------------------------------------------------------------------------------------------------------------------------------------------------------------------------------------------------------------------------------------------------------------------------------------------------------------------------------------------------------------------------------------------------------------------------------------------------------------------------------------------------------------------------------------------------------------------------------------------------------------------------------------------------------------------------------------------------------------------------------------------------------------------------------------------------------------------------------------------------------------------------------------------------------------------------------------------------------------------------------------------------------------------------------------------------------------------------------------------------------------------------------------------------------------------------------------------------------------------------------------------------------------------------------------------------------------------------------------------------------------------------------------------------------------------------------------------------------------------------------------------------------------------------------------------------------
>Sobic.002G012200
MEICLSAVLGELTTRSINFVLRKLSKTPALQVEDRLDKVLLRMQGIVDEAMGRRITNQAMLQQLDMLRDAMHRGYYMIEAYRCQSHSKEKAKEHIVSHSLQSSKAISVQNFCFSSGTSTQILEEMNVVLDSLSSMLLDASELILFLESYPRMYREPYSMHILLSNCMFGRQMETELIIKFLLHKEPDSTEELEVLPIVGPGRVGKSTLVAHVCKDERIRNHFSEIFFLHKHDFIDGEHPFFKERCEMKHQSSVSNSNNERRLLVVELIGDLYEDTWDRLYSSFKRSVQSSSKIIITSWSDKIIKFGTTQALTLKYLSQEAYWYFFKTLTFGSLDPMTHPRLTGIAMEISRTLNGSLIAANVTSLVLRGNIDIGFWCKVLAFLRGSYQKHISRFGDHPIDLMNQNRPASFERIAAHSEDFIVHCEHQRSSQEDVLEIKLHDLVYGSIKPQGKFEVLAWKSVIPPYYSYVYASEIPELKTKAAKRKRCMKNEVPPC*----------------------------------------------------------------------------------------------------------------------------------------------------------------------------------------------------------------------------------------------------------------------------------------------------------------------------------------------------------------------------------------------------------------------------------------------------------------------------------------------------------------------------------------------------------------------------------------------------------------------------------------------------------------------------------------------------------------------------------------------------------------------------------------------------------------------------------------------------------------------------------------------------------------------------------------------------------------------------------------------------------------------------------------------------------------------------------------------------------------------------------------------------------------------------------------------------------------------------------------------------------------------------------------------------------------------------------------------------------------------------------------------------------------------------------------------------------------------------------------------------------------------------------------------------------------------------------------------------------------------------------------------------------------------------------------------------------------------------------------------------------------------------------------------------------------------------------------------------------------------------------------------------------------------------------------------------------------------------
>Sobic.002G013400
METFLSAVLGELISQSINFIINKWSKPQTLNMEENLQRALLRAEVINEEAMGRHITNQAMIQQLGMLRDAIHQGYYALDAFRYQPHSGEDGRHFMSLSKVLSAKDPYFFSRTAHFTEQLQEALDTLSSMIVDLSELVMFLMTYPRLYRQPYSMHILLGNCMFGRQMEVELVIKFLLHTQPHSSQELEVLPIVGPVRVGKSTLVTHVCKDERVRDYFSEILWLCDSNFINDELACREGCVMKHQNCMPNSNRGNRFLIVIELSGDLYEDAWNRLYLASKQSFPSGSKIIVTSHSDKIAKFGTTPALTLKFLSKEAYWYFFKTLTFGSMDPETHPRLAQLAMEIARTQKRSIIAAYVTSYFLRDNFNIHFWHKVLSFLRGIIQKHVSEFGVHPLDLLFQNRPVQHGRMAIPSEDIIIYDQYHRSSQEEVPEIRIQDLLYGSIKRHGKFDVLAWRSQLAPYYSYINVCEIREQKVTGAKRKRSMKDRATFC*----------------------------------------------------------------------------------------------------------------------------------------------------------------------------------------------------------------------------------------------------------------------------------------------------------------------------------------------------------------------------------------------------------------------------------------------------------------------------------------------------------------------------------------------------------------------------------------------------------------------------------------------------------------------------------------------------------------------------------------------------------------------------------------------------------------------------------------------------------------------------------------------------------------------------------------------------------------------------------------------------------------------------------------------------------------------------------------------------------------------------------------------------------------------------------------------------------------------------------------------------------------------------------------------------------------------------------------------------------------------------------------------------------------------------------------------------------------------------------------------------------------------------------------------------------------------------------------------------------------------------------------------------------------------------------------------------------------------------------------------------------------------------------------------------------------------------------------------------------------------------------------------------------------------------------------------------------------------------------
>Sobic.002G013600
MEIFMSAIVGDLATRCIDFLASKRPNKPPVLDDVEDHLRRVLLRAQVIVDEATGRQITNQAMLRQLDAMTDTVHRGYYALDTFRSFQQVKKEEPRPSSNGQTTIVSHRLSSHFSRVDPCLSSFTSRAVHISKEMQEVLDTLSTMIVDAHELVLFLANYHRMYRQPYSMHLLLGNCMFGRQMEAQYVIDFLLHTQPPGGVKEPVEVLPIVGPSAVGKTTLVAHVCKDERVRDHFAETVFLSDHDFAYDGLAAFRKGLSAKNHTSSDHGTRRMLLVVEVAGIEFDEDVWNRLYSASKHWMPMGSKIILTSRSVEVAKLGTTQALTLNPLSHEAYWYFFRTLAFGSTDPTSSHPRFINLSMEIVTALNDMIMANVIARMMRDSFGVHFWGKLAAFVRLQFQKHVFRFGGHPYELVNQNKPVVCYHPYRHSSQEEVPKITLHEVINGDAELPAGRFEVLAWSSQIPPYYSYIYDCEILELKSTGNKRKRSAKKGGPPS-----------------------------------------------------------------------------------------------------------------------------------------------------------------------------------------------------------------------------------------------------------------------------------------------------------------------------------------------------------------------------------------------------------------------------------------------------------------------------------------------------------------------------------------------------------------------------------------------------------------------------------------------------------------------------------------------------------------------------------------------------------------------------------------------------------------------------------------------------------------------------------------------------------------------------------------------------------------------------------------------------------------------------------------------------------------------------------------------------------------------------------------------------------------------------------------------------------------------------------------------------------------------------------------------------------------------------------------------------------------------------------------------------------------------------------------------------------------------------------------------------------------------------------------------------------------------------------------------------------------------------------------------------------------------------------------------------------------------------------------------------------------------------------------------------------------------------------------------------------------------------------------------------------------------------------------------------------------------------
>Sobic.002G013800
MDSGATDREVWEKKLEKKLQDPTAEPMSLPLEFLKVVTCDFSTERELGRGAYGVVYKGVLRSGKVIAVKKIFDAHLLDLDNNNNNNKQFENEIICLMRVRHQNVVQLVGYCVQISSEVMMLPSGEYAMVQNHACLLCFEFQSKGSLDKHVSVLDWDTRYEIITGVCRGLHYLHDECHIVHLDLKPQNILMDSAMMPKIADFGLSRLLGEQKSKTVTEKLPGTLGYMAKEYIDHGIISSKADIFSLGVIIVEIITGHRDYPNIGERTETSLKHYTDEVVGSWKNRLLEMTPMHMSLEMNIQQVEQCISIALKCLEPDSKKRPTSLDIVQSLNALGPKCTSPGKTVAAKDRRQNKIFQNRINVNIINIPNAIGVISGLNECANLFQWVTSAISSMKSQSNETLRGGICQLHSDLQCLTDTLPAVYNLINRAEWRIHDNYVAELLSRLKDAVYDAEDLVDEFRWYETKVSVEGNASAVEPVIDFFHSVTQASFNKVTDIQKRLSHLSGQLEKMGLLQTVPRFEKSFRPETTSFPTESKIFGRDEEKKKLIRLLGVPTNNGVDTSGRKRKRSGIYSSASNQICATIESNEAIVKSVPVLPIVGIGGVGKTTLAQDICNHSKVKHHFQLIIWICVSDDFNVKRLTKEAIEQSCGKVPKNDNLNFLQSSLANSLNTKRFLIVLDDMWDENELDWKQFCAPFRNVLRGSMMLVTTRSLKVADVVCTMDPFPLEGLKQAVFRKFFKLCVFGSETSKNYPELEQIGEKILPKLKGSPLAAKTVGRLLGMSLDLAHWDGILMSQLWELRQDATDILPALRLSYMYLPSYLKRCFSFCAVYPKDYKFKKKDLAEIWAAEGLVEHQHTGEQYFDQLAHLSFLQKYPRSHENYVMHDLMHDMAQLVSKDECFIVKEKNDLPKIPQNVRHLSVLKGGDVQCSDLLKHDMAQHRKLRTLFCHLSLKSETDNTMMKKWCNELRCMRVMVCSISKWGLPGSISNMKLLRYLQILNSSLCKSLPSAFCCLYNMQIFYAAKWVIDDIPSSIGMLINMQKFETGTCQFHHRRIHSVDVRESASATDKGQRGQFRIGNYKGESLPSWSHPQNLEQIHSYDSTNSTFSSLTDVKIINCRNLSSIDQFLQPAYMPIINKIEISCCASLESAPTERFGDLRFLEVLSVSHCPMSKSRRLFAPSLKELYLVCSGNLGYNIECSSLTIFNLSGYPLQSIELQMWNLPLLQKLEICGCSSLTIIRDSELISSDLSLGGAREADWGSSRDSLT*-------------------------------------------------------------------------------------------------------------------------------------------------------------------------------------------------------------------------------------------------------------------------------------------------------------------------------------------------------------------------------------------------------------------------------------------------------------------------------------------------------------------------------------------------------------------------------------------------------------------------------------------------------------------------------------------------------------------------------------------------------------------------------------------------------------------------------------------------------------------------------------------------------------------------------------------------------------------------------------------------------------------------------------------------------------------------------------------------------------------------------------------------------------------------
>Sobic.002G031100
MEKIMVSAACGVMNSLLRKLATLLEKEYMLLKDVKHNIIFLRDELTSMNLLLLKLSDIEDLDMQVKEWRNKVRELAYDIEDCIDNFMGNDRPNASLVRKTVGKIKKLWLRHDVGKQIQELRTRVVEESARRYRYKLDDSTSRPPVVEIDHRLKALYVETSKLEGIESPVEQIIQWLTRNGKQDQELNIMAIVGFGGLGKTTLAMQVYSKLKDKFDCTAFVSVSRGPSIKKILIDLLKDVGAAIDTTDDEMRLINKLREYLMKRRYFVVIDDLWDVSAWSFIKCAFYQNNCGSRIIVTTRKIDVAKACCFSSGDHIYEMQPLSVADSERLFFKRIFGSEERCPSHLKEASIKILRKCGGLPLAIITISSLLASKDLTLDQWNRVANSIGSTLENNPDIEVMRKILSISYFDLPHYLKTCLLYISIFPEDHTINKKSLIIRWITEGFVQEGYGQNAHDIGETYFNELINRRLIQPWYIDHDSGNVVTCRVHDMILDLIITRSVEENFVTLLNSQELTSSSQNKIRRLSIQCGDGEPPALVLEGSLVLSHVRSVTVFGHVKQLPSLSDMKALRMLDLEGCKELENHNLENIERLIQLKYLNLRETEITELPKQVVKLQCLDTLDIRNTGVSELPSAIIQLRQLARLFIDLDTRLPNGIGKMQNLEELTHVNACMYHMNFLKELALLSKLRELEISWDREGWDRDGTQVDKVSYEGILIRSFHILARHNLHSLTLHIMDEQGFHLHTWHPAPCAFRRLHFNMKLGKISVVPPWMGSLVNLKELSFRINRMTQDSLDILGDIPALRSLALHLEKRPKTKWWEDRSPEDWLRTQKGFESLNAFRFICDYWMGLIFEAGSMPKLEILDIEVPSADYFVTEKLGFDFGVNNLYCLNKVAFRFSHRGCSEEHEVAIRKAISRHRNRPALEIIRKRFFTGYD*----------------------------------------------------------------------------------------------------------------------------------------------------------------------------------------------------------------------------------------------------------------------------------------------------------------------------------------------------------------------------------------------------------------------------------------------------------------------------------------------------------------------------------------------------------------------------------------------------------------------------------------------------------------------------------------------------------------------------------------------------------------------------------------------------------------------------------------------------------------------------------------------------------------------------------------------------------------------------------------------------------------------------------------------------------------------------------------------------------------------------------------------------------------------------------------------------------------------------------------------------------------------------------------------------------------------------------------------------------------------------------------------------------------------------------------------------------------------------------------------------------------------
>Sobic.002G050600
YLIVIDDVWTIRAWEAIRSMFPDNNCGSGIIVTTRIENVAKAGSPSIGGHDHIHQMEALDHVLPRGCPKELEDVMVKILKRCGGLPLAIVSIASALAAYTSSGSEDKWESVYRSIGSLMESHSTMEGMRQIVTLSYNHLPQELKSCMMYLSIFPEDYEVEKYRLLCRWIAEGLVMEKRGFTPMEVSESYLDELVSRNTIQIQVSPGVQVCNFVSLIGGQYAGMSYDRIRRLFIQGDDSRRQSSVNMAGRRRRHDNGIEGMNVQHGRSLSIFHQKGQQKLLDHLVNFTLMKVLDLEGCVGLTKDHLQCICRLYLLRFLSFRVTDISEVPPQIEKLEHLQALDVRDTTSGGCHLPETVKKLYQLECLQTSHSSDANRMWRLPRGLRNMTKLREVGFSVLGNDTEVAEDLVVYVEDIVFDTEVLPQFAQSLSNSHSLRRLIIGEMGFGYILSLFLDALDPSPRFLRYLMIAGGINHLPPWIGKLAYLVQINISLARLDGYKLFDGLCKCPSLKTITIHRRLSSPSKCPHIIRFEKGSMENLQTLVNMTDNVDKRIEHLASIKEVQLWGDKNNTVIAHAVEELKKENLMCDVNKQFQIVVKYE*-------------------------------------------------------------------------------------------------------------------------------------------------------------------------------------------------------------------------------------------------------------------------------------------------------------------------------------------------------------------------------------------------------------------------------------------------------------------------------------------------------------------------------------------------------------------------------------------------------------------------------------------------------------------------------------------------------------------------------------------------------------------------------------------------------------------------------------------------------------------------------------------------------------------------------------------------------------------------------------------------------------------------------------------------------------------------------------------------------------------------------------------------------------------------------------------------------------------------------------------------------------------------------------------------------------------------------------------------------------------------------------------------------------------------------------------------------------------------------------------------------------------------------------------------------------------------------------------------------------------------------------------------------------------------------------------------------------------------------------------------------------------------------------------------------------------------------------------------------------------
>Sobic.002G053300
MTSFIFRLSSGFKNFIHCERNPMIMYLIVIDDVWTVRAWEAIQSKLPENNEGSRVIVTTRIQTVASACSHDCASGHCIHKMQPLKLEYSKKLFLSNTLPLKGSMNHIVTLSYNHLPHELKGCMMYFSIFPEDYGANIQCMTCFLRSCLHGGQYKGMLYDKIRRLSIHADVESVDSEGKRNFEGRQGEDNLNIQHVRSLSMFQLHGKHKLLKKLGNFVLLRVLDLEDCKGVTNKHVRYACNLYQLRFLSLRGTKISKVPRQNLEHLQILDLEKTLLTGLPKTVTKLERIEYIRFSSKDDYWGLTYVLGINDSKVAQEVGELEQLEELVLSIYNKAIGEEVLKQLALSISIGSHGSSHDGGKILNFLHHQPTPPRLLRTLWIRGDIVDGLPRWIRSLTHLVSFTAATTTLIDDELFGVLCMLPNLKTLYVTWDCYRGDELVARTSHKFPMLRHLKLGGSMAMLEMLDLDFNHRSIYVAERSILGIEHLTNLKKVTLKCRGDYHAPINTVLEQLKAENDRPSRSTKFQISVKYL*---------------------------------------------------------------------------------------------------------------------------------------------------------------------------------------------------------------------------------------------------------------------------------------------------------------------------------------------------------------------------------------------------------------------------------------------------------------------------------------------------------------------------------------------------------------------------------------------------------------------------------------------------------------------------------------------------------------------------------------------------------------------------------------------------------------------------------------------------------------------------------------------------------------------------------------------------------------------------------------------------------------------------------------------------------------------------------------------------------------------------------------------------------------------------------------------------------------------------------------------------------------------------------------------------------------------------------------------------------------------------------------------------------------------------------------------------------------------------------------------------------------------------------------------------------------------------------------------------------------------------------------------------------------------------------------------------------------------------------------------------------------------------------------------------------------------------------------------------------------------------------------------------------------------------------------
>Sobic.002G056100
MRTEEFHADTIDDAAEYILLELLKEKTNTTRTIGSRDNVFYFDGWDGLGASAVLRAVAQCPLAGQEFDQVIHIDCSMWESRRALQKAVAEQLGLPSQVMELFDRQDEEDDFRGVAKGSRAELQQVLMVMQQHIQKLNRRFLVIFHNGSDEEIDLASLCGFPLSGFSTNKVLWTFQGRLRLMPRWGVEKTMKSERTTTHAFINTVSDDEEKLPPELWNHLVQKEASEVAEVCKINTGLDSTIIGRPTQVAECFMYMLGLCCRGRHSVDYDWATHGANYWICDGIIKQQGQGDREAGATDGDDDRSWRAADALQSEMTLDVDYHQYLPSSHLARFVESKPSWISPNYGFNQLPDRTIPKADIFQHYAEKLSVLKLSRCTFDFQSPPFLCCYGLRFLWLDHCEGTNNTSPDGTGKEEDIRRCFQRLWVLDLRYTNCDQILSAHMLDLMTQLRELNVIGADGWDMGQLHGRLPNIHKLRVKTSRVSCSCPENDLFSEMKRMEHLDFSGNYPSDFSSKTSLFGPGVSSNVSCLETVVIVDGCFGVEQISFRGCTELKNLLLGGRMTAVRTIDISGTAVKTLDLGKTTIYNLDELYLLDCQKLCAILWPPYDEMKQEGLGKLWIDTTQSAPIAQSREDKAKRGTTETSVAPAATPHGSQPSSEFDWYISVQDARLLGSLMPVYSHSRKTYVEISSPPHPAIAVGGSKDKGIFRRASRGEQQLLVNMEQQPARAVYRDISMDRLQQASEGGAEALGIMWMWPCPDVPDLPESRCYMHIQDQIKTKLPRGDEQTSTTITVPWFVIHSVKILHVHDSMFITSITSDICGSEWPYLEWCRIERCPKLDSVFNNDIEGPIFIYQLRLFWASQLLQSRYISITNGRRAFTHLTLLHLDFCPRLIHVLPFSVGWFAGEEDSLRLLETLEIAWCGNLRKIFPFQMGPHHIGHVPDYKDFPRLKRIHLHELPSLQNICGIKMSAPNLETIKIRGCWSLTRLPDIGRSNKVVECDCEKEWWDRLEWDDRSQADSYRPIHPRYYKKTMLRGSVLR*------------------------------------------------------------------------------------------------------------------------------------------------------------------------------------------------------------------------------------------------------------------------------------------------------------------------------------------------------------------------------------------------------------------------------------------------------------------------------------------------------------------------------------------------------------------------------------------------------------------------------------------------------------------------------------------------------------------------------------------------------------------------------------------------------------------------------------------------------------------------------------------------------------------------------------------------------------------------------------------------------------------------------------------------------------------------------------------------------------------------------------------------------------------------------------------------------------------------------------------------------------------------------------------------------------------------------------------------------------------------------------------------------------
>Sobic.002G058400
MAEALVIVVLQKITSALGAEGLKIIGSKLQKQVPDVQEVINRMRLLQSDLSMMQAFISQVDAHSSSDKLLGAWLEQVRQAAHDAEDIVDEYIYLVGQMEGTNSFLKRALNQAADVKRWRKLAADAKFVEDCLKKITETKDRFDVSAADSRRDNALSYSSRFQHMSEHSYLNDDFVGNKEEVKCLTEWLSDLRKDRTVISICGMGGLGKTTIASSIYKKEEIKRMFICRAWISVSQSYRVKDLLQKLLLQLISKNENIPDGLDTMDCVNLVELLRRYLKDRKYLIVLDDVWSRDSWPLLDSAFVKNDNGSRIIVTTRIQAVASVADSNREMKLSLLPKEEAWTLFCQKAFTRLDDRSCPLSLKTCAERIVGKCQGLPLALVALGSLLSYKEMDEHEWELFYRQLRWQLSSNPISYNDLPSYLKNCFLYLGLFPEDYQIERKQLIRLWIAEGFVEDRGPEVTLADVAACYLKELTDRSLLQVVDRNEYGRPKRFQMHDLVREISLTISKKEKFAITWDYPNSDSSSDGSRRVSVQKDGILMPVKTSAQFRSIIMFVEEVSSSWFRDCYPSFRLLRVLSLRHCHIQKIPDIMSNLFNLHYLDLGYTLLKEIPRSIGKLSNLQTLYLKGSVLELPSEVTMLTKLQHLIIDVGRFGSSASNKICRQEHLQTLKYIEANSCVVRNLGCLTRIRSLGIRKVLESYNTDLWTSVSNMKALAALSVISADRDRDILDLSDLKPLPYLEKLMLSGRLDKGAIPPPFGHFPRLKSLRLCFSGLHEDPLALLAVMFQNLGHLNLYRCYDGTRLTFRARWFPMLKHLYLSSMGELKEVEIEDGTMRALRRLELWGLKSLTSVPEGLVHLKSLQQLCIGSMMPEEFKTRLEGRDRWIIEHIPYIGDP*-------------------------------------------------------------------------------------------------------------------------------------------------------------------------------------------------------------------------------------------------------------------------------------------------------------------------------------------------------------------------------------------------------------------------------------------------------------------------------------------------------------------------------------------------------------------------------------------------------------------------------------------------------------------------------------------------------------------------------------------------------------------------------------------------------------------------------------------------------------------------------------------------------------------------------------------------------------------------------------------------------------------------------------------------------------------------------------------------------------------------------------------------------------------------------------------------------------------------------------------------------------------------------------------------------------------------------------------------------------------------------------------------------------------------------------------------------------------------------------------------------------------------------------------------------------
>Sobic.002G062600
MEDAPVTAATGALGPVVAKLRALLQQRGDHEYRLRRRTRKDVRVIKSKLKSIHSILWVTWESVDHDVEGKELRKEAWRLADDMNDAIDDFILSLKRSNDGKRFMQAKIQPSPFQDLKTRADDVSERCRNKWKMHSAQTSTIPSLFSRRKTTVVDSGPAERHARVVDPYVHKDISELVDMENPRDKLIDHLVGEEKNTPQLKMASILGFPGVGKTTLARLVYEAIKDKFQARAFVSITSCQNMMEVLASILQQVTSESTDVLLAGTKAATKNEHLIDIISSFLKDKRYLVIIDDIWHSGEWETIKKSLPDNDLGSRIVTTSRVNAITDKWRDDFDALVYQIDGLWRAPFHYQMIDMYAGMVGEDFGRYHPIVTMCRGMPLAFACMFSALTKERERQEQQRLCIETRDLQGRIEEQVTRNGIQNTPGFEPLVESFDLGYKDLPHHMLKTCLLYCSIYPEDPIAKKRIYPEDHGFIRDDLVRRWIEQGFVCKEEVAKDYFDELVSRGFFIGRSLSLHPMMRNYLRCKLREHKFITCTSDIPCSPVSRLCIDHSPASSDPVDPLSGIDDWHHVRSLVVLEDAEKIPYKHLQQLRVLDARNNSGVLENQHLKDMCGLHRLRHLLVSGGEGITEIPTEVARLQYLETLEVSRTKIIRLPAEIGDLKQLKTVDVSWNKELTELPREMGNLKHILETLCIGGSNIREQAWEIIRTLKKLKTLDVSYNRELSGIPRDIGELQQLKNLDVSWNLGITELPKEIGKLQHLEKLNLSGTSITEVPREIGNLQRLEALRLRRVETITKLPRDIGKLQHLEALDLEYTNVRKIPREIGGLKKLKTLYTRVGTLPFEAGQLSKLERLPSCVRQAWKNSDLVSTLAGEILSFNLTYGIGNGGLIVSTKHMHIPQWIKEHFNNIVTLDIRICKLEEQDLEILREMPYLVFLDLRFEGVLRKPAVISSGGFAKLEFLTIDSRVPRITFQEGAMPSLDWLGFEFQFYGGPPNTDPPMGIKHLVSLRHVQFQCSEWYRGDSPCISAIIDVVRKEAREHPNRVSLDVLLLVEGEEATLIFEMPETAESSEGSNEASSSGANEIEEIQA*-----------------------------------------------------------------------------------------------------------------------------------------------------------------------------------------------------------------------------------------------------------------------------------------------------------------------------------------------------------------------------------------------------------------------------------------------------------------------------------------------------------------------------------------------------------------------------------------------------------------------------------------------------------------------------------------------------------------------------------------------------------------------------------------------------------------------------------------------------------------------------------------------------------------------------------------------------------------------------------------------------------------------------------------------------------------------------------------------------------------------------------------------------------------------------------------------------------------------------------------------------------------------------------------------------------------------------------------------------------
>Sobic.002G062700
MEAAPVTAATGAIGPVMEKLGTLRRRRSEYQLRRRTRNDVKLIRSKLKSIHSILWVIWERQTDLDAAGKELRMEAWHLADDINDAMDDFILSLKRSNDGKRFMEEDKTQPSPFQDLKRRADDVCERCCKKWKMETSLTTTKTTFSSLFSATKTTVHESGPGNRHHRVVDPYVHKDISELVEMEEPRDTLIKHLVGEEENTPELKMAAILGAAGMGKTTLARLVYEAIEDKFDARAFVSITSCHNMTEVLASILRQVAADDDSTAVLLGGTKAVTGEYLIGIISNFLKDKRYLVIIDDIWNCEEWGTIKKSLPDNNLGSRILTTSRVNAITDKWRDDFDTLAHKIGNSGDWDGSAFTSKMIDRNGNMFGEGFQLGHDIVKMCRGTPLAVACLVSALAKERERREQQGLCLLGTPALQDEILKQVKRIGIQKTPGYQPLVESLELGYNHLPHHMLKNCLLYCSIYPEGHHFYRDDLVRRWIAEGFVCTEKAAKDYFDELVRRGLLFSEFLSDGFCKLHPMMRNYLRWKVRQDNFVTCTSDGAPSSPVGRLCIDYWPSSDAVQPLSRIGWHHIRSLVVLEGAKRVPYERLQHLRVLDVRCRYNQVLENQHLKDMCGLLHLRHLLLCGDGIIEIPADIGRLKYLDTLEVTATKITRLPAEIGDLKQLKTLDVSENREITELPKEIGKLQHLKTLDMSCTGIRELPKEIGKLQHLETLDISGTWISELPKEIGNLQHLVTLDVKGTTGIKELPPEISNLQRLAYLDLSYTQITKMPRDIGKLQHLETLNLTSTNLTELPREISNLKWLVYLNLYGTAITKVPRDIGKLQHLEYLDLGNTKVRKIPREIGGLQNLKYLKDDVGMQPIEAAQLPKLEGLPKCVRQACKNSNLVSSLAGEILSFMAGVDGGLINHTKHMHIPQWIKEHFNNIGFLDIRICKLEEQDLKILREMPNLQWLKLRFDGVPRKPIVIGREGFLVLSSLTVDSRVPRVAFQEGAMPRLELLVLEFQFYGGPSNTVPPMGIKHLGSLRHVQFQCNEWYQGDSPCIRAIIDVVRKEARQHPNNAQFNLFAGGHFWVFESLEIEQGSLGSNEASSSEVNQVEEIQA*----------------------------------------------------------------------------------------------------------------------------------------------------------------------------------------------------------------------------------------------------------------------------------------------------------------------------------------------------------------------------------------------------------------------------------------------------------------------------------------------------------------------------------------------------------------------------------------------------------------------------------------------------------------------------------------------------------------------------------------------------------------------------------------------------------------------------------------------------------------------------------------------------------------------------------------------------------------------------------------------------------------------------------------------------------------------------------------------------------------------------------------------------------------------------------------------------------------------------------------------------------------------------------------------------------------------------------------------
>Sobic.002G062800
MEFVVGASEATMQSLLGKLGGLLAQEYTLIRGVRGDIQYITDELASMHAFLGDLGSTQEDHDRRRKNWMKQIRDMAYDMEDCIDDFAHRLPHDSLSDARCSFIVTLFYDLWTFWPRREIASKIAELKVRAQQISERRSRYGVDNPDPTRSGSSSGAGATHAHAVTYGIAEHLMASRQLIRTQNPVGVEEDMKKLQQWLTKHDKDSHRAVLSIVGFGGVGKTTIATALYRNFRNEFECRASVTVSQNYDEDEVLRDILGQIKPRDSEREQQDHDTGKLEKNLAAAMKGLVKRVVPLSCGHKKHGNGGSTQWTQNKIDTMTRDQLIGELKWRLNGKR*-------------------------------------------------------------------------------------------------------------------------------------------------------------------------------------------------------------------------------------------------------------------------------------------------------------------------------------------------------------------------------------------------------------------------------------------------------------------------------------------------------------------------------------------------------------------------------------------------------------------------------------------------------------------------------------------------------------------------------------------------------------------------------------------------------------------------------------------------------------------------------------------------------------------------------------------------------------------------------------------------------------------------------------------------------------------------------------------------------------------------------------------------------------------------------------------------------------------------------------------------------------------------------------------------------------------------------------------------------------------------------------------------------------------------------------------------------------------------------------------------------------------------------------------------------------------------------------------------------------------------------------------------------------------------------------------------------------------------------------------------------------------------------------------------------------------------------------------------------------------------------------------------------------------------------------------------------------------------------------------------------------------------------------------------------------------------------------------------------------------------------------------
>Sobic.002G062900
MARMLMKGTYNILIPLVLIYGIQAFEICPKLQGYLLLIDDVWSVETWENIRNWLPYTKGSKIIVTTRFQAVGAACSERDGTDSLHTIKVLSEANSKSLFNLGVSESRSSKYTIDMEKEEVHEEIWKYCGGLPLAIVTMAGHVACNPTKNNDDWNKMCRTLFPEQVVPLTLDGVTRILDYCYNDLPPDLKTCSLYLSIFPKGLTISKKRLTRRWISECFVTEKQGLSAEEVAETYFNQLISRKIIRPEDHSSNGKVKSFKVHDMILEYIVSKSSEENFITVVGGHWLMPAPSNKVRRLSMQSSGPKHVNLTKGMNLSQVRSLTVFGSQNRRLPFHSFNNGIIQVLDLEGWKGMTDKHLNDICKMLVLKYLSLRRTEVHEIPSKIEKLQYLETLDIRETDVEVLPKAFGQLKRLCSMLGGSKTPKKALKLPHEKNKEPMKALRILSGIEINEDSTAVASLHQLTGLRKLAIYKLNIQEGGQTFKQLRSSIEYLCSCGLQTLAINDEGCDFIDSLDTMSAPPRYLVGLELSGKMERPPKWIEDLNNLYKLTLSVTVLRTETFKLIQNLPKLFTLTFTLSVQKDDRDIVDILEENKLLTDREIVVPPGGFKSLKLLRFFATLVPRLSFAVTKEEVMPALERIDMRFQAFEGIYGIETLKSLQEVHLSVGNQADEITKFLVDELKDSPNHLAKEYAEKWPQIITD*--------------------------------------------------------------------------------------------------------------------------------------------------------------------------------------------------------------------------------------------------------------------------------------------------------------------------------------------------------------------------------------------------------------------------------------------------------------------------------------------------------------------------------------------------------------------------------------------------------------------------------------------------------------------------------------------------------------------------------------------------------------------------------------------------------------------------------------------------------------------------------------------------------------------------------------------------------------------------------------------------------------------------------------------------------------------------------------------------------------------------------------------------------------------------------------------------------------------------------------------------------------------------------------------------------------------------------------------------------------------------------------------------------------------------------------------------------------------------------------------------------------------------------------------------------------------------------------------------------------------------------------------------------------------------------------------------------------------------------------------------------------
>Sobic.002G063201
MEEAPVTIATGALGPVVAKLGALLRRRHGDREYQLRRQTRKDIKLIRSKLKSIHSILWVIWERQDLDAAGKALRMEAWRLADDMNDAIDDFIILSMIKRSSDNGRKRFMQAKIQPSPFQDLKRRVSDVYERCRNKWKMDIAQTTNWSLFSRTKTTVDSGPGKWFRVVDPYVREDISDLIGMHDIMSSREKLIEHLVGEEAESSPQLKMASILGAAGMGKTTLARLVYEGIQDKFQARAFVSVSSTRNMTEVLDSILLQIADLRPDNTGVPLAGTKEATTEKHLTDTISNFLKDKRYLVIIDDIWRYGEWETIRKSLPDNNMGSRIVTTSRYTTITEKWRDDFDALVYKINYHHDGNYFYEMIVSLDMAGGHRIVDMCAGMPLAAACMVSALEKELERQEQQGLCVVRTRDLVERVDEQVMRNGIQNTPGFELLVESLQLGYNDLPHHMLKTCLLYCCIYPEGHSFKRDNLVIGWIAEGFIFGRLCIDYSPSSDSVDPLSGIDWHHIRSLIIFKNAKRVPYDHLENLRVLDVNYKGLENQHLKDMCGLLRLRHLLVSGGEGITEMPAEIARLQYLETLKVTGTKITRLPAQIGDLKQLKTLDVNWNSGLTELPREMANLQHNLETLRIRGAMISEQAWEIIGALKKLKTLDVSENPELSGIPRDIGELQQLKNLDMSGSSRITELPREIGNLQRLQTLCLSHTGITELPREIGNLRHLKALYLNDVKTITKLPRDIGRLQHLERLHLQDTNIKKIPREIGGLKKLKDLDAEIGTLPFEAGQLSKLEGLPKSKCVQKAWKNSDLVSSLAGEMLSFEKVSYLMGDGGLIVGTKHMHIPQWIKEHFNSIGTLDIRICKLEEQDLKILREMPSLRDLKLRFEAIPRKPIAISGEGFAKLLILTIDSRAPWFYGGPPNMELPMGIKHLFFLHNVVFRCNEWYREDSPCINATIDVMREEAREYRYVNFKFTLSVGGQERVVFARA*-----------------------------------------------------------------------------------------------------------------------------------------------------------------------------------------------------------------------------------------------------------------------------------------------------------------------------------------------------------------------------------------------------------------------------------------------------------------------------------------------------------------------------------------------------------------------------------------------------------------------------------------------------------------------------------------------------------------------------------------------------------------------------------------------------------------------------------------------------------------------------------------------------------------------------------------------------------------------------------------------------------------------------------------------------------------------------------------------------------------------------------------------------------------------------------------------------------------------------------------------------------------------------------------------------------------------------------------------------------------------------------------------------------------------------------------------------------------------
>Sobic.002G063500
MEEAPVTAATGALGPVVAKLSALVRRRGEYQLRRRTRKDVKLIGSKLKSVHSILWVVWERQADHDAAGKALRMEAWRLADDMNDAIDDFILTMGRSNDGKRFMEAKNNHPSRPFQDLKRKAVDVYQRCRNKWKTETSSHTTTFFCSSFSRTKSTVDSGPANKWPARVVDPYVVHKVDISKLVEMEEPRYTLVKHLLVGEDESTVRQLKMACIVGGVGMGKTTLARLVYEAIQHRFQARAFVSVNSSHSMMGVLAAILQQVTADSTDDVVLLAGTKASTKNKHPIDIISSFLKDKRYLVIVDDIWHYGEWETIKKSLPDNNLGSRIVMTSRVKSVTEKWHDDFGALVYELDRHHSWQMYGPADPTTHKLIRMNADMIGEGFDCDHDIVNMCRGIPLAVSCMISALSKERERQEEQEGLCVLSTLGLQDRIKEQVKQNGIHNTPGFEALVDSLELGYNHLPHHMLKTCLLYCSIYPEGHVFKRGDLVRRWIVQGFVCKEEAAEDYFDDLISRGWIRDQQYQMHRIIRNYLRRRLREDNFITCSSDGIPSSPIGRLCIDNWPRSDAAEDPLSGIDWHHIQSLVVLQDAKRVPYKQLQNLRVLDVQCNQYHGFNEYALENQHLKDMCGLLRLRHLLVLGRSEVVITVMEDFHGRGGITEIPTEIARLQYLETLEMTSTKIKRLPAEIAGLKQLKTLNMSSNIGLAELPREMGSLQHLETLLIRGSNIREQAWEIIGTLKKLKTLDASQNPELSGIPRDIGELQQLKNLNVTSTRITELPKEIGKLQMLKNLDVSDNLGITELPKEIGKLLHLETLNLSSTRIKEVPREIGNLQHLQALYLNSVRTITKLPRDIAKLQHLERLHLHEVDVRNIPREIWGLKKLKSLNRVFGTLPFEAGQLSKLEGLPNCVHRAWKNSVLMSLLAGEILSFQTTHLFYGGGLVVSTKHMHIPHWIKEHFNNITSLDIRICTLEEPDLKILREMPDLWKLTLRFEGVPKKPVAISGRGFAKLSSLTIDSRVPRITFKEGAMPSLQNLTFEFQFYGGPPNADHFMGINHLVRLEEVSFLSNRWYRGDSPCISATMDVMEKEAKKHPKRIRFKFPGNSNRASQNHLLYPDTPFAMNTSLLQAICYEHLSSGLYIEQRKWHNHTQAPKIKSP*------------------------------------------------------------------------------------------------------------------------------------------------------------------------------------------------------------------------------------------------------------------------------------------------------------------------------------------------------------------------------------------------------------------------------------------------------------------------------------------------------------------------------------------------------------------------------------------------------------------------------------------------------------------------------------------------------------------------------------------------------------------------------------------------------------------------------------------------------------------------------------------------------------------------------------------------------------------------------------------------------------------------------------------------------------------------------------------------------------------------------------------------------------------------------------------------------------------------------------------------------------------------------------------
>Sobic.002G063566
MWHCGEWETIKKSLPENNLGSRIVTTTRYNAITNKWRDDFDVLVHKIDYNGHFLDESTLAWEMIEMSADMDGENIDYDHPIAVMCVGMPLAVVCMISALAKERARQEQQGLCVVRTCDVQDGIEQQVKQNGIQNTPGFELLVESLELGYNHLPHHMLKTCLLYCSIYPEDHGLRRADLVRRWIAEGFVCTAEAAKDYFDELVSRRLIIDGSLHPMMRNYLRRKLREDNFITCTSDGVPSSPVGRLCMDCWPSSDAVDPLSGIDWHHIRSLVVFKDAERVPYKHLQHLRVLDVQYNRVLEQQHDLKDMCGLLCLRHLFVSGGQLGINEMPAEIARLQYLETLEVSKTGIRRLPAEVGDLKQLKSLDVSWNEELAELPREMRKLQHLLERLRISGSRIREQAWEIIGTLKKLKTLDVSYNNELSGIPRYIGELQQLTDLYVCRNSRITELPKEIGKLQHLETLDVSQTGITELPKEIGNLQHLKTLDLSYTGITELPSEIGNLQHLQALYLNDVKTITKLPRDIGRLQHLERLHLRNTNVRKIPREIGGLKKLKDLDEKIGTLPFEAGQLPKLEGLPKCVQKAWKNTDLVSSLAGEFLSFEKTDRIGDGGLIVGTKHMHIPQWIREHFNNVGTLDIRICKLEEQDLKILREMPNLHELKLRFEAVPRKPIDISSGGFARLVGLTVDSRVPRITFHEGAMPRLFWLTFEFQFYGGLPPNPMGIKNLVYLKRVRFRCNNQWYPGDSPCISATIEFVRKEAREHRNKTIELTLSVGDLERHIKMPEIAQCSHSTSTHGYSNTNLCYYKLKKVLLALLVIYLLYVLIGHVSVD*-------------------------------------------------------------------------------------------------------------------------------------------------------------------------------------------------------------------------------------------------------------------------------------------------------------------------------------------------------------------------------------------------------------------------------------------------------------------------------------------------------------------------------------------------------------------------------------------------------------------------------------------------------------------------------------------------------------------------------------------------------------------------------------------------------------------------------------------------------------------------------------------------------------------------------------------------------------------------------------------------------------------------------------------------------------------------------------------------------------------------------------------------------------------------------------------------------------------------------------------------------------------------------------------------------------------------------------------------------------------------------------------------------------------------------------------------------------------------------------------------------------------------------------------------------------------------------------------------------------------------------
>Sobic.002G063600
MAEEAPVVVTAATGALGLVVAKLSTLLRRDGEYKLQRGTCNDIKLIRSKLESVHSILWVIWEREDLDAAGKELRMEAWRLADDMNHAIDEFILSLKRSNDDRRFIQSKIQPSPFKDLMTRADDVSERCRKKWRKMETCQHSPPSSLVHPGKRPRVVDPYIRKDISELPGMEYPRDTIIKHLVGEEVESSPQLKMATILGAAGMGKTTLARLVYEAIEDKFQARAFVSVTSCHNVTEVLVSIYQQVQGLVHSTVVPLAAGTNAAMVEKHLIDVIISDFLKNKRPDGPSQ*------------------------------------------------------------------------------------------------------------------------------------------------------------------------------------------------------------------------------------------------------------------------------------------------------------------------------------------------------------------------------------------------------------------------------------------------------------------------------------------------------------------------------------------------------------------------------------------------------------------------------------------------------------------------------------------------------------------------------------------------------------------------------------------------------------------------------------------------------------------------------------------------------------------------------------------------------------------------------------------------------------------------------------------------------------------------------------------------------------------------------------------------------------------------------------------------------------------------------------------------------------------------------------------------------------------------------------------------------------------------------------------------------------------------------------------------------------------------------------------------------------------------------------------------------------------------------------------------------------------------------------------------------------------------------------------------------------------------------------------------------------------------------------------------------------------------------------------------------------------------------------------------------------------------------------------------------------------------------------------------------------------------------------------------------------------------------------------------------------------------------------------------------------------------------------------
>Sobic.002G063700
MELVVGASEASMKSLLGKLGGLLAQEYTLIRGVRGDIQYITDELASVQAFLGDLGFSSDDHDRRLKNWMKQIRDMAYDMEDCIDDFAHRLPHDSSLTDARCSFILTIFYELRTFRPRREIASKIAELKARAEQIAERRGRYGVDNPAKSSLEEGAKTTANHAVTFYGIAAEHLMASRRQLVHTLNPIGVEEDMKKLRPWLTKESHRAVISIVGFGGVGKTTIATKLYQDFGNEFDCRASVTVSQNYDEDQVLRDILGQIKPRDKEQGNNNDSSSTIQQVNNSKDQVIMTRDDQAQQDRNTAGTPPAEKNQLLAYGMKGFVKRVIMPLRGHRKQGNDGNAGCTQSNIETMAHDKLIQELRSRLKGKRYILLIDDVWSVETWENIRNWLPHENGSKVIVTSRFQAVGAACSERDGTDYLHTVNVLSNPKSESLFNQGVSESQSNSSEKEKVHEQIWKYCGGLPLAIVTMAGLVACNPTKKNDHWSTVCKSLFPEQVAPLTLDGVTRILDYCYNDLPPDLKTCSLYLSMFPKGLTISKKRLTRRWISECFVTEKQGLTAEEVAETYFNQLISRKIIRPEDHSSNGKIKSFKVHDMILEYIVSKSSEENFITVVGGHWLMPTPSNKVRRLSMQSSGSKHGNSTKGMNLSQVRSLTVFGSQNRRLPFHSFNNGIIQVLDLEGWKGMTDNYLNDICKMLVLKYLSLRRTEVVNIPSKIGRLEYLETLDIRETRVEVLPKAFGQLKRLRSMLGGSKNPKKKALKLPNEKTKEPMKALRILSGIEINEDSTAVASLHQLTGLRKVAIYKLNIQEGGQTFKQLRSAIEYLCSCGLQILAINDEGSDFINTLDSMSNPPRYLIGLELSGKMESPPNWIKDLGNLYKLTLSVTVLRTDTFMLIKNLPKLFSLTFTLSTKKDDRDIVDILEENKLLTDREIIVPPGGFESLKLLRFFATLVPRLSFAVTGEDVMPALERIDMRFQAFEGIYGIETLKSLQELHLSVGNQADEVTKFLVEELKDSANRNYLDEKYATKWPKIISD*------------------------------------------------------------------------------------------------------------------------------------------------------------------------------------------------------------------------------------------------------------------------------------------------------------------------------------------------------------------------------------------------------------------------------------------------------------------------------------------------------------------------------------------------------------------------------------------------------------------------------------------------------------------------------------------------------------------------------------------------------------------------------------------------------------------------------------------------------------------------------------------------------------------------------------------------------------------------------------------------------------------------------------------------------------------------------------------------------------------------------------------------------------------------------------------------------------------------------------------------------------------------------------------------------------------------------------------------------------------------------------------------------------------
>Sobic.002G071700
MEATGLSVGKSVLNGALTYATSAIAQEVALQLGVQRDQAFIRDELEMMLSFLMAAHEERDDHKVVKTWVKQVRDVAYDVEDCLQDQAVRLGKPSRWCFLRTLVDRRRVATWMKELLRAKVEDVSQERASDTGAGPSSIIPSATMFGIEEARRQKDKAKVELSQLINEGNEDLRVVAVWGTSGVLGQAVVIKGVYDDLKRSKKFELFAWIRIVHPFNPLELLQCIMRQFYGFSFQEIGKSQEKTNIGAQVLKNMGMMKQDDLVDAFSKHVNEKSYLIVLNEMFTIEEWEAIKEYFPDKKKGSRIIVSTEHGEVASLCSGQESIVSQSQAMLTKPGPSSSEAIIGGNNSLVLTDEIHENQYGGDNEKMLKKSLTRKGTITGALRESQLVGREKEKVYLINLILKKDDQQPVVISVCGMGGLGKTTLVKEIYQSQELGGLFEKRACVTIMRPFVLQEVLKSIAMQLDADSSNVEALGNILATKRFLIVLDDLSSVGEWDMIIKILPKIMESASRIIITTRDENIARHCSRKQENIYKLEVLKDSDALDLFTRKVFKESENLDDYPTLIEEAKMILKKCNGLPLAIVTIGGFLAKQPKTYIVWRKMNECISAELEMNPELGMIRAILMKSYDGLPYHLKSCFLYMSIFPEDYSISRRRLVRRWEAEGYSIEVRGKSMREITDSYFKELIERSMVLPSRESISSIIGSRKGISSCKLHDLMREISISKAMEENLVFRMEEGCSLNTQGTIRHLAISSNWEGDQSEFESTVDLSRVRSLTVFGKWKPFYISDMMKLLRVLDLESTSGLVDHHLAPIWKLLHLKYLSLRDCRGIFHLPESLGNLKQLETLDVTNTRIIKLPRAITKLMKLQHRGDEESINRHDVCTYYCCAVLPFVARLADPIGVTVPRGLRKLKALHTLGIVNIARGKAILQDIRSLTRLRKLAVTGINKKNCKEFCSVLASLSSLESLSVQSVDQKEGLGDCLDSLPTPPENLQSLKLFGPLVKLPKWVAGLQNLVKLRLKWTRLTKMDATIQVLGKLPNLAILRLLDHSSDARHLSFRREAFPSLTALEIDGWGNGIKSVQFEEGAAPKLELLLYRGRITFSGLSSLPDLKEVVFIRWFPRYGAQTKSVAEWEEDLRAQLDNHPKKPVLKFIK*---------------------------------------------------------------------------------------------------------------------------------------------------------------------------------------------------------------------------------------------------------------------------------------------------------------------------------------------------------------------------------------------------------------------------------------------------------------------------------------------------------------------------------------------------------------------------------------------------------------------------------------------------------------------------------------------------------------------------------------------------------------------------------------------------------------------------------------------------------------------------------------------------------------------------------------------------------------------------------------------------------------------------------------------------------------------------------------------------------------------------------------------------------------------------------------------------------------------------------------------------------------------------------------------
>Sobic.002G071850
MEAAVVSVGKAALNGLLSGAKSTIAEESSLTQAVQRDMVFLADELEEMHSILRDVVQQRDYHKVPRSRVKQLRSLAHDVEDCLQEYSVHLEKPSGWRLARTVLERHRIAAEMKGLRARVEDMNQRNLHHQLMHNAGSKPAVWGTSGCLGQQASSSSIIPSATMFGIAEARRQKDKAKVDLSWLINEGNEDLRVIAVWGTKGVLGQSVLINGAYNDLKRSKKFELYAWIRIVHPFNPLEFLHCVMRQFYSTSFEQARKTQEKANIGSQVLKKMSMMEQHDLVDQFCEHVSEKSYLIVLNDMSTIEDWHAIKEYFPDNRKGSRIIVSTEHGEVASLCTGQESIVAELNQPYVDQSIFASHDKDSQFQTALMEPSHTTLGTNNSVVPTDDIVENQFVDDNDNIARKSLRRLGTMTCALDDQLVVGREKEKSELISLISKEDDEQTMVISVWGMGGLGKTTLVKEVYQSQELSDLFEKRACVTIIRPFVLDEVLKSLAMQLRGESFNRKDNIDFGIGIRKLTETKLLTEELGHLTKRKRCLIVLDDLFSVVEWGMIIQSLPKMENASRILITTRERNIAKHCSRNEESIYNLQVLNPWDSLDLFTRKVFKEVIDLDEYPALIQEAKTILKRCSGLPLAIVNIGGFLANQPKTPIVWRKMNEHISAELEMNPELGIIRAILMKTYDGLPYHLKYCFLYMSIFPEDYTISRRRLVHRWKAEGYSSDEVRGKSMGEIVDAYFMELIERSMVLPSKESIGSRKGISSCKLHDLMREISISKAMEENLVFRMEEGCSLYTQGTMRHLAISNNWEGNQNEFECTVDLSRIRSLTVFGKWKPFYISDKMKLLRVLDLESTSGLVDHHIEPIGKLLHLKYLSLRECDGIFHLPESLGNLEQLETLDVTNTRIMKLPQTITKLRKLQHIHAGNVCNRILDSSS*------------------------------------------------------------------------------------------------------------------------------------------------------------------------------------------------------------------------------------------------------------------------------------------------------------------------------------------------------------------------------------------------------------------------------------------------------------------------------------------------------------------------------------------------------------------------------------------------------------------------------------------------------------------------------------------------------------------------------------------------------------------------------------------------------------------------------------------------------------------------------------------------------------------------------------------------------------------------------------------------------------------------------------------------------------------------------------------------------------------------------------------------------------------------------------------------------------------------------------------------------------------------------------------------------------------------------------------------------------------------------------------------------------------------------------------------------------------------------------------------------------------------
>Sobic.002G072000
MEATGLSLGKSVLDGVLSYANSAIAEEVALQLGITGDQAFIRDELEMMLSFLMAAHEERDEHKVVKTWVKQVRNVAYDVEDCLQDLAARHGKTSWWCFLRKLVDRHRVATRMKELRAKVEDVSQRNLRYRLIKGTGPKSATGAGPSNISGATMFEEARRQKDKEKVDLSQLINEGNVDLRVIAVWGTSGVLGQTIVIKGVYDDLKRSNKFELFAWIRIVHPFNPLEFLQCIMRQFYRTSFEQVGKTQEKTNIGAHVLKKMGMMKQDDLVDAFSEYVNEKSYLIVLNDLSTIEEWDAIKEYLQDNKKGSRIIVSTEHGEVASLCAGQESTVSELNQSSVDQSIFASYNKVSQKLATLTKLGSCSSEATIGTDKEIHESQFPGDNNKIVTKSLTRIGTITGALMESQLVGREKEKSDLIDLISKQGEPMVISVWGMGGLGKTTLVKEIYGSQELSGLFEKRACVTIMRPFILKDVLDSLCMQLDPESYNRKGNDFGLLRRKIADNEAPIEESGKLGRKVTDEEVLFEKLDNLLKGKRFLIVLDDLSSLGEWDVIIQSLPKMNSTCRIVITTREENIARHCSEKQEHIYKLQVLEDSAALDLFTKKVFKEAINLDEYPTLIEEAKMILKKCKGLPLAIVTIGGFLAKQPKTPIVWRKMNEHISAELEMNPELGIIRAILMKSYDGLPYHLKSCFLYMSIFPEDYSISRRRLVHRWKAEGYSSEVRGKSKGEIADAYFMELIERSMVLPSKESIGSRKGISSCKLHDLMREISISKAMEENLIFRMEEGCSFNTQGTIRHLAISSNWEGDQNEFECTVDLCRIRSLTVFGKWKPFYISEKMKLLRVLDLESTSGLVDHHLEPIGKLLLLKYLSLRECGGIFHLPESLGNLKQLETLDVTNTRIVKLPQAITKLRKLQYIHAGMLYNPSFGASSDEEYMEDMPKLIRNKLCVWTLALTIFCMSCCRIKVMKSAFQMKDDDPINRHDVCMFYCYAMFPLLARLADPTGVAVPRGLRKLKALHTLGMVNIAQEKTVLQDIRRLTRLHKLAVTGINKKNCQEFCLCLAHLSSLESLSVRSWEKEGLRGCLDSLSMPPKDLQSLKLFGTLGKLPEWVTGLQNLVKLKLERTKLTELDVTMQVLGKLPNLAILRLLNYSFRASEPYHLTCCREAFPSLTALELQYAGIKSVLFEAGTAPKLELLLCQHGITFSGLSSLPKLKEVMIDNKYSHSVKWVDDLRAQLARNINKPVVKFIN*-------------------------------------------------------------------------------------------------------------------------------------------------------------------------------------------------------------------------------------------------------------------------------------------------------------------------------------------------------------------------------------------------------------------------------------------------------------------------------------------------------------------------------------------------------------------------------------------------------------------------------------------------------------------------------------------------------------------------------------------------------------------------------------------------------------------------------------------------------------------------------------------------------------------------------------------------------------------------------------------------------------------------------------------------------------------------------------------------------------------------------------------------------------------------------------------
>Sobic.002G081700
MNTILPKLAELVAGEYKLQKGVKGEITVHQGELTSMSATLHKVAETNHQIHSVIKDIMDQVKKVTKRRYRYKIDSITARPAMVSVDPCLEGLGKTTLANSLIQDLKSNFDCRIFVSVSLNPDIKKIFKNILLQLDDKKYSRIDEGWEYPMIISTTASWCLCVIDDLWKESDWDTIKLACQDGHPRSRIIITTRKKTVAEHVGGLYEMKPLSDDDSRKLLDKRIFDTDDKCPPTSLLASKPMCSVEWEKVNKSIGFGFGSGSGHKNSLDVDKMRKILSLSYNDLPFHLKTCLLSLSKYPEDQVIEKDALILSWIAEGVVVPACQVHDMVLELINQLSAEEGLFTTLLSEDGQQASTLTSAVQKMKIRRLSIHNSNESYASAEAREQLSKVRSLDIFGKVKSIPPLSSFHVLRLLQVDDCTGLENNHLNNLGRLFLELPESIGELESLQTLDIRRAYVWQEILLPVSFDKLGSKLVRLLSERVKLPDGLALHNMKSLRELVGILVTLHAVSKIGKLRGLKVLGFGTGFKNSHKSDLELIPKHGLTPLLIMIECPCPVQYFIHAWFKHKSLVDDFPTICHHIIV*-------------------------------------------------------------------------------------------------------------------------------------------------------------------------------------------------------------------------------------------------------------------------------------------------------------------------------------------------------------------------------------------------------------------------------------------------------------------------------------------------------------------------------------------------------------------------------------------------------------------------------------------------------------------------------------------------------------------------------------------------------------------------------------------------------------------------------------------------------------------------------------------------------------------------------------------------------------------------------------------------------------------------------------------------------------------------------------------------------------------------------------------------------------------------------------------------------------------------------------------------------------------------------------------------------------------------------------------------------------------------------------------------------------------------------------------------------------------------------------------------------------------------------------------------------------------------------------------------------------------------------------------------------------------------------------------------------------------------------------------------------------------------------------------------------------------------------------------------------------------------------------
>Sobic.002G081800
MHLEEWERVNKSIGSGLLGHSLDGNKMRKILSLSYNDLPFHLKTCLLSLSKYPEDQLIRKDVLVWSWIAEGFIKHEETQGPAWKSLLEIAESYFNDLINRSLIQPAQSHAPSEQDGQVHYCQVHDMVLELINHLSAEEGFVTVLSEDGQQAGTLTSAMQKRKIRRLSLHNNSTGSYGASPEAEKEQLSKVRSLDIFGKVTLIPPLSIFGVLRVLQVDDCSGLDNHHLNDLGKLRLLRFLRLHDLKIVKLPKSIGELESLETLDIRKQVSMLRPRRMVLPVSFAKLRKLVRLLANGVELPNGLTLKNMTSLREIVGIQVTLHAVTELGKLGELKVLGLYVPRPNESSSDRGWYVTSLMMEHGMRLPPSVNEWIVKCLQLCPSLQIFILEAPHFCRYPVDLMAQFPSGLRTFICHGGYFEKAFPKWTKPQLSYLTVLHLSLHTVCVLPEHIEQLAELPSLCFLMINSVCQSYRVQETLSSSSGFPCLTYLDLWSPKLFLKFQQGAMPKLQKLRLTFSPKFTFDEYNVFDYGLENLPSLRHVIIQLMGSGRTIMEMDDAIRKAVNDHPNHPSLDLLTKI*------------------------------------------------------------------------------------------------------------------------------------------------------------------------------------------------------------------------------------------------------------------------------------------------------------------------------------------------------------------------------------------------------------------------------------------------------------------------------------------------------------------------------------------------------------------------------------------------------------------------------------------------------------------------------------------------------------------------------------------------------------------------------------------------------------------------------------------------------------------------------------------------------------------------------------------------------------------------------------------------------------------------------------------------------------------------------------------------------------------------------------------------------------------------------------------------------------------------------------------------------------------------------------------------------------------------------------------------------------------------------------------------------------------------------------------------------------------------------------------------------------------------------------------------------------------------------------------------------------------------------------------------------------------------------------------------------------------------------------------------------------------------------------------------------------------------------------------------------------------------------------------
>Sobic.002G081850
MNIATGALSTLLPKLAELVAGEYKLQKGVKREIEELIKELATMTEALHTVAEVPPDQLDKLVKIWAGDVRELSYDIEDQVDTFMLRGKPLSQKRLIGTVTSLIKKIKTNHQIHNAIEDIMDQLKKVAQRRDRYNVGNIIAAKPDIVPVDPRLEAMYRRATELVGIGGPKNELAKRLLEEDCSSSSRQQSNIISIVGFGGLGKTTLANSLLQDLKSKFDCHIFVSVSVNPDIKKIFKNILLQLDENEYSRIDEGWEVKQLIDKTIEFLKNRRYDSVLHLLFIIVIYIK*-------------------------------------------------------------------------------------------------------------------------------------------------------------------------------------------------------------------------------------------------------------------------------------------------------------------------------------------------------------------------------------------------------------------------------------------------------------------------------------------------------------------------------------------------------------------------------------------------------------------------------------------------------------------------------------------------------------------------------------------------------------------------------------------------------------------------------------------------------------------------------------------------------------------------------------------------------------------------------------------------------------------------------------------------------------------------------------------------------------------------------------------------------------------------------------------------------------------------------------------------------------------------------------------------------------------------------------------------------------------------------------------------------------------------------------------------------------------------------------------------------------------------------------------------------------------------------------------------------------------------------------------------------------------------------------------------------------------------------------------------------------------------------------------------------------------------------------------------------------------------------------------------------------------------------------------------------------------------------------------------------------------------------------------------------------------------------------------------------------------------------------------------------------------------------------------
>Sobic.002G088500
MAMFLSSILSEFTSRSISFLIDKCLTSISPPTVEETLSNLQRLLCRVHIIVDEADERHISNHAMMRQLSQLRKEMYRGYHTLDTFRCRGVHEEENRVSPSFTPSNFNPAKRIRFSSSDSSSSEQGHLLEVLGCLEAAIRDTSELVLFLSGYPRRCRQPYSMYLLLDKCMFGRQMEMEQILGFLLQEEAPIDGNLGVLPIVGRRRVGKSTLIEHACNNERVRTHFCRIMCFRRCGTKDERTVATLSDCDVIKHGSGAIGDERILVIIELVGDMDEDVWRKFYSDCKHHVAGGSKIIVASRSEKISRFGTTQPLEVKLLTPEEHWYFFKVRTFGSTDLADHPKLASIAMDMARETNRDFFCASVVSALLKANFDAHFWSMALASVKKIKRINPLLYREEKGADFLQGFKPINVRIVNKTSVENLVILHDYETGFVRETAQNEGSQMTIRDLLFGSNNVRPRGRFEVVACRSHIPPNYSYMWECEVRRPQRMISRRKRTQQIQS*---------------------------------------------------------------------------------------------------------------------------------------------------------------------------------------------------------------------------------------------------------------------------------------------------------------------------------------------------------------------------------------------------------------------------------------------------------------------------------------------------------------------------------------------------------------------------------------------------------------------------------------------------------------------------------------------------------------------------------------------------------------------------------------------------------------------------------------------------------------------------------------------------------------------------------------------------------------------------------------------------------------------------------------------------------------------------------------------------------------------------------------------------------------------------------------------------------------------------------------------------------------------------------------------------------------------------------------------------------------------------------------------------------------------------------------------------------------------------------------------------------------------------------------------------------------------------------------------------------------------------------------------------------------------------------------------------------------------------------------------------------------------------------------------------------------------------------------------------------------------------------------------------------------------------------------------------------------------
>Sobic.002G104400
MDATASESDPSSPRSRQLLPPIDATMASDPSPPPHRRQLRGPRPPRLDVRMESHKIKKPTAVTPQPYKRSHLHLRWSRVKEIHCEPTDFKALVQRHTGPVATAPPDCTEMQYAGRSVVWSPPVRPSRIAAVVVSASARLAATVRAVGADSLVAADADSSLAAVLSLPRRPPGILSPAALPPAACSGQFSATPFDPSCLPWLKDKDKELSLQSPFFLPAGVEELQCLFTLNPRTRLLPAPGMPPCPATVVSTAAGLSENNVLEIEIESGNGEGVPAGPVGDAERSPKAEPAGDLQVGACLASIKRLFQQLVHVRTIISSFSGKLPSDAWFNHVKHLTSDAEESLEHLHYQMMLAKLGVGVGTHLEKVMPKVSGTRSKTTAISFMHLLASQELVILPVTDKLEGLRHGSPGLSGVVLGNYSDMLSLSSSVIRCILLCRGILGIINMVNMEGKDKSLELPVFAFDDLTYAGLNKGIGMNAHSVPARMTDPIYLLPMFTRSLLCLDLSSYSGLTQLPPSIGNLSNLAALNLSHCYSLQTLTVSIGSLKNLQTLVLSCCHELRNLPVSLCELSKLRLLDLAGCSSLENLPASLVNLGNLENLNLSYCKELKELPQPFGNLQELKYLNLSGSHRVDLDVECLCTLANLKSLTLSPLTNIQGFPDSFKDLANRLDSLRWWKKNQIHPQCGPKAASLQSYRCYEQSIIDMLLSDEADNSSDQIVTSACIVGESGMGKTELVHQIYNNRMIFDTFDLRIWLNMCDKKRLLGKIVELTTCASCSDASISVLEEIVIEELTSKRLLLVLDDSEIKSQYFWGYIRKLLNVCAKGSAVIVTTKSKEVANQIGAMQTFYLSPLSKEECFMIFKEHVLEDLAMNNYCQLESIGWKFVEKCGGNPMCIKVLSGLLCHSEIGLSEIDMIVDGILPALRLCYDLLPAHLQQCFKFCSLFPKDYIFVKHHIIRLWIAEGFVFCEEGTKPEDTALHYFDQLFCRSFFQRSPFHSDHKDSFVMHELFHDLAHSVSKNECFRCEEPFCSFAENVSHLSLVLSDFKTAALSNEVRNLQSFLVVRRCLPVVRIFTLDDIFVKHRFLRALNLSYTDILELPISIGNMKHLRLLALNNTKIKSLPIEIGQVNSLQTLELKDCCHLIDLPGSTSSLAKLRHLDVQKEWGNVNVGMPHGIGYLTDLQTLTTFNIGNDLLHCSISELKNLNGLSGHVHVTGLENIKTANDAREANMMGKHLLEALTLEWSYQEEGMDDDMGKEIANEILQHLQPNSNIMELVIQNYAGNLFPVWMQDNYLCKLISVTLDNCHGCSELPYLGDLPSLKSLFIQRINGVERFGIETSSLATEEKHPTGFPSLEVLNICEMYDLQFWVSMREGDFPRLFRLSISRCPKLTNLPRLISLVHVSFYYGVELPTFSELPSLESLKIEGFQKIRSINFPHHLTTLKKLEIIDCKELLSVYAHSLSVSDLKVVRCLKLDLVGSSTEDHIGQKVVNGRNSLTRRPMVLKTLTYTNVLDDDSKWEKFGEKNIFGYIFARSYYRCIWRNLTGCSATKILQPDNNDANTLFVMYISEHNHGFSNEPHLELQSQLGTGRKRKEYDVSSDENTSRKQLHDSSVSAASSVPRPATGEATPSSAEELKAKKMGRPRKPNPRVFGPEWSIA*-------------------------------------------------------------------------------------------------------------------------------------------------------------------------------------------------------------------------------------------------------------------------------------------------------------------------------------------------------------------------------------------------------------------------------------------------------------------------------------------------------------------------------------------------------------------------------------------------------------------------------------------------------------------------------------------------------------------------------------------------------------------
>Sobic.002G104500
MDNHGEKTIIHTLRDALLHFAVKSKKLASPLLEPFGRASQPATVDDDELTALKSKLRRIRTTLRDAESLSVTDRSVQLWLAELGDLEHRAEDVVEELEYESRRSAQLEELKQDLLYAATTGKRRREVALLFAPAPARRLRRKIDDVWARYEEISSDRKKLRLWPGDGAPRPAASPLVPSSALPRSERLHGRQRDIERVAAALVRGEPDAGRSYAVVPIVGMAGVGKTALMQHVCGMEAVKSHFELTHWIWVSQEFDVVSVTRKIVEAVTRSPPECSELSTLHELIVEHLAGKRCLIVLDDVWDDNPSHWNSLTAPLSCCAPGSAVAVTTRSNKVARMVSTKVYHLKCLSDEDCWRVCQRRALPNSDANVDQELVEIGEKIAKKCQGLPLAAEAAGSALSTSTSWKHWDEVLNNDLWADNEVKNLVLPVLKVSYDHLSMPLKRSFAFCSLFPKGFAFDKDLLVQLWTAQGFVDAEGDCSLEAIANGYFNDLVSKCFFHPSPSHAISEGKFVMHDLYQELAQFVSGNECRMIQLPNSMKIDDSPRHLSFVDEESHSVEEINLNSFCGHRDLRTFLTKIPSELITDFECLRALDLSNSNIMELPKSIGSLIHLRFLGLDNTAIQKLPESICALFHLQTIKLNHCSSLTQLPQGIKLLLNLRCLEIPHSDIKMPSGIGELTRLQRLPFFAIGNEPAGCSIADLNQLVNLKGRLHIAGLNNLDGAQASTANLWNKLGIQKLILEWSELRNFNKSLYDLQGKAVSCISDSQHPRISDTADQVLKCLKPHSNLEELSIKGYNGSFSPSWLGWLPLDRLASIELKDCHNCKEVPPLGCLPSLKHILIQSLPNVKLIGPEFFGNVGDTTSNSRSRICNVFPSLESLKFRNMEAWEEWLGVKSEHFPNLKYFSIARCSKLKLLPKFTSEPKLKIQYCDLLQMPLCQKYRNTVKHIPAKNEISYTCIAEGDILVLEASCSYSA*------------------------------------------------------------------------------------------------------------------------------------------------------------------------------------------------------------------------------------------------------------------------------------------------------------------------------------------------------------------------------------------------------------------------------------------------------------------------------------------------------------------------------------------------------------------------------------------------------------------------------------------------------------------------------------------------------------------------------------------------------------------------------------------------------------------------------------------------------------------------------------------------------------------------------------------------------------------------------------------------------------------------------------------------------------------------------------------------------------------------------------------------------------------------------------------------------------------------------------------------------------------------------------------------------------------------------------------------------------------------------------------------------------------------------------------------------------------------------
>Sobic.002G128300
MEMPVVSALSGVMGSLLSKLTGLLAQDLKLARGVKQDIVSLRDEMSTINASLMELSQMEEPINDLHRELRGKVRELAYDMEDCLDISIHRLGNAGFLRELKTLRARHEIAKLISALKARVAQLGDRHKLMIQLPEHPRAVRVDPRIQVLYQDAANLQGMGGQKEKIVELLQDGAPQLKVVSILGTGGIGKTTLANQVYTAIKGKFDYTAFVSVSRIPDLAQVLSDIIVQSRWYSRRQDGENKLISDLRERLQDKRYLIVIDDMWTIEAWNTIKCCFVENNRGSRVITTTRIEDTAKSCCSSFHGYVYRMEPLSDVDSRILFYRRIFHSEDACPEHLKCVSNEILKKCGGLPLAILTIGSILASHQEVGSTEIWEKIMHSLRFQLERSPAFEWLRHVFNLGYNDLSLELKTCMLYLGIFPEDHKIVKDDLLRRWIAEGFVTEKHGAIQEEIAESYFNELINRNLIQIAEFDDCGEVFSCRLHDILLDYIILKCTEENFITIIDGQHSTKGPLDVRRLSLRVYGNSESNDVVENMALTQARSFNFCGSTQWLPSLTKFRLLRVLNLDISLDIYYSMDSRRSYDMSCILSLFQLRYLRTNGTKNNEKLLTQLRKLEQLKTLEVVREYGNFVLEVQMLPSTLWHLILPDAVKLTSGISHLRNLRTLSEFEIKLHDVGRMKELGKLTNLRELKLFQRVYGVGDTSEVLLSSLCKLVNLRSIVVRRGRLKEDVLARWSPPPRHLRRLHVLECLFSTIPADWLTHLHNLSSLEILVRSLPSDGIVLLARLTLLVHLKLHVQDHVPQEGFVVFHHTAFPNLRELWFRWEAPCLAFEAGTMPRLQSLGIDCYAQGARDADGVLDGIQHLGSLVEFQVHVYERRGYISRMLLCGDLKRPRVEEQRRWDRTSLKAALKEAIRKHPGSLRVVIIDM*------------------------------------------------------------------------------------------------------------------------------------------------------------------------------------------------------------------------------------------------------------------------------------------------------------------------------------------------------------------------------------------------------------------------------------------------------------------------------------------------------------------------------------------------------------------------------------------------------------------------------------------------------------------------------------------------------------------------------------------------------------------------------------------------------------------------------------------------------------------------------------------------------------------------------------------------------------------------------------------------------------------------------------------------------------------------------------------------------------------------------------------------------------------------------------------------------------------------------------------------------------------------------------------------------------------------------------------------------------------------------------------------------------------------------------------------------------------------------------------------------------------------------
>Sobic.002G159400
MEVILTAILGEVATRSFSFLIDKYMAEDPTTESVDEMLQSLQLLLLRVRVIMEEADGRSITSQAMLQQLNILRKEMYRGYYVLDCFRGNQDEAKAGYNNVSHYFTLSKFSPAKRLFLSTSVAGTPCVKEVQQVSKNLGTIIFHMSEFLAFLKNYPPRYRQPYFMHLMIGLSMFGHQMEMERVVNFLMQTEPCTGESTGVLPIIGPKAVGKSTLVAHVYSSEKMRDYFSRIVLVTDEDLKNRQLATLKDGGLTIHRNNPSPNGKGRLLVIIELSEDVVEEDTWKWWYLASAACLESGSKIVITSRSSKIINFGTTQALVLTALPIEAYWYFFKVLKFGSANPEDQPKLESVALEIARKLNGSFTGANLISIMLRKKFTAQYWLRLLAYINKYPCN---------------------------------------------------------------------------------------------------------------------------------------------------------------------------------------------------------------------------------------------------------------------------------------------------------------------------------------------------------------------------------------------------------------------------------------------------------------------------------------------------------------------------------------------------------------------------------------------------------------------------------------------------------------------------------------------------------------------------------------------------------------------------------------------------------------------------------------------------------------------------------------------------------------------------------------------------------------------------------------------------------------------------------------------------------------------------------------------------------------------------------------------------------------------------------------------------------------------------------------------------------------------------------------------------------------------------------------------------------------------------------------------------------------------------------------------------------------------------------------------------------------------------------------------------------------------------------------------------------------------------------------------------------------------------------------------------------------------------------------------------------------------------------------------------------------------------------------------------------------------------------------------------------------------------------------------------------------------------------------------------------------------------------------------------------------------------------
>Sobic.002G161900
MELGVEAARWMIGKALGPVSGGVLEAWAASTELGGNIEALRMELLYAEGMLNNARGHGHGPGIKNPALSELLHKLRELAYRADDALDEVDYFRIQDELDGTYHAAEEHDGGCLRTHALNARHAARAIANMLGFSKCSSACFANIASHGKPHEDTASTKRVPPCGGHWPCTGGVKASEDDDDGEEESKIKKFLFESNDEEESKIKKLFESNDEEEDEEDPKQGGVCWPCPTDQLVNNGCMSRITSAASSTIHTVGKHLPLPCYSSVSSGQNAANSNATSTGRRFLCCARANNKAPQRERALQTSELKFDRVEMSRKMKDITEQLKPLCAKVSTILNLELLAANLNSNNSQYMATGRPITTSESIEPKIFGRDEVTSKVINDITTGEYSHKNLTVLPIVGPGGIGKTTFTQHIYKKLHDHFEVKLWVCVSVNFSASRLTQEVADKIKKEGNASPESRIEEGIKSKRFLLVLDDMWSCSNEDEWKRFLVPFDKGQKEGSVILVTTRFPALAQMVKTTHNPMMELKGIDEEEFEKLFLAYVFGNNGPTQDQSKLLDSGREIIKKLKGSPLAAKTVGRLLRNHLDLGHWTRVLESREWESQSGDHDIMPALKLSFDYLPFHLQQCFTYCSLFPEDYKFSEEEIIHFWIGLDVLHSRGENKKAEDIGLSYLIELINHGFFKKEEYDDGLTYYVIHDLMHELGLKVSADECLSLYSSNVRSIQIRPSIRHLSINIDDSSVNDRKAFDTCKEDFSMLGERLRVENLHSLMLFGKCQGSFAKTLHGLFSKAKSLRVILISGGFYSMEDLLHSFPELIHLRYLRVHDNWLYGESNKLVASSSVSRFYHMRVLDLRGCQDSHNLKGNMTKLVKLRHFPGGVHSWIAEVGKLKSLQELTRFEVRRESHGFELSQIGHLLELCGSLSIDNLENVEGRDGADEAKLMHKKNLNELILNWKKGMSNKDPQREEQVLEGLKPHSNLQKLSIRGHGGGTCPSWLGPNLSVHSLESLSLDSVDWKTFPPIGDEFQLVNMGDEGKLGNSRSQHFMNLKRIELAGLKRLERWVVGGSGELLSHLEVLIIKFCPELVELAFSDSKQDRKAWPLNLRELVIKYCPKMSSMPPVPWRSTPCSVEISQVGLGFGLRYGKFYFGSTTLALEIVNLDSSAPFWRILDFNNLKEVKEFRIEARHAFDGRLWMKPRGTSGKELTQVLSYMPKLSGLSIEGCEKITGLGVVEQQEAVTACYSSRSREEEEEIEAAEEGLLLLPLKLQKLRIQDCPELSLRPLHSGLQTLCSLSSLTIFMCPKFFSCYIDKASSSSSSFPLFPTSLQSLFLYGMDLRGVSLGPHGCLQKLTVVKTTNSFFSGPESSILSSSIHLSSLETDDVAGALAAPICRFLSSSLTKLFLRKNEEMECFTEEQDQALQLLTSLQHLKFDHCEKLQSLPAGLHRLTSLETLEIEFCPSIRLRLLPKNALPNSLQKLTISFNSAIRTLPKDGLPDSLQELHIQYCPSIRALPKGGLPTSLKLLEVSGGSEDLKRQCSNLVGTVPIVKLD*--------------------------------------------------------------------------------------------------------------------------------------------------------------------------------------------------------------------------------------------------------------------------------------------------------------------------------------------------------------------------------------------------------------------------------------------------------------------------------------------------------------------------------------------------------------------------------------------------------------------------------------------------------------------------------------------------------------------------------------------------------------------------------------------------------------------------------------------------------------------------------------
>Sobic.002G168300
MSSMEAPSPTTSPLDGSILKLPGKLDRLLHQRHRYGCILPKGVEDEIPLIKGDLEEIMAMLSNLDDYEAMMVRCWRKEVRELSYDMEDYFIDQYEHTSAAESSLSLMMMTGSVSRRQRRNKSKTTVSRLGDKILIANNKMRESRVRAQELFQRYMSMYNRDAAAVPVSGSSSTSRCHHSNSTPRGGEEKNLDDHHAMKEALELSYDMENFIEHYGLLTPESLLAAAGSISVRSRRQVTHHQRPSRKSKTIILSRLGEKLRQRLCMANMIREFSLRAQEALGRYNTYKLDAISAGPAASSIRSCTTTDDGVYSGSSWKWNSTTSTCEDDVIVGISAAMENLQELLLTMHDEGHQQNLKVVSIVGSGGIGKTTVAMELYRKLGHQFDCRAFVRTSQEPDMRRIFVSMLSQIGPHQPPDNWTIHSLISTIRAHLRDKRYLIVVEDLCATSTWDIVKRALPDTNCCSRILTTTEIEDLALQSCDHDPKYVYKMKPLGEDDSRTLFFSSIFGPQHECHSELREISHAIISKCGGLPLAIVTVAGVLSSKPGLADQWDYVNKSIGYSLSINPTSEGMKQVLDLSFNILPQHLKACILYTGLYEEDIIIWKDDLVNQWIAEGFIEATEGQDKKEIARSFFDRLISRKLILPVCINKNGEVLSCVVHRMVLNLVIRYKSVEENFVTAIHHSQTITTLSDKVRRLSLQFGNAEDVILPINMRLSQVRTLVFWGVFKCSPTIVLFHLLQVLILHFWGDKDNINFDLTRISELFRLRYLKVTSNVTLELGNKIRGLQSLETLTIDARVNTVPSEIVYLPSLLHFSVLPETDLPNGIGHMTSLHTLGYFDLSSNSIENVQSLSMLTNLVDLKLTCSTGQPENMYNKMQFLLTSILGRLSNLKSLTLVPRASTNNAKSTDEAGATGMAISGGFSSLSSAPGLLQSLEVSPQICIFYWIPKWIGQLHKLRILKIGLTKIDRDDVDVIRGLTALAVLSLYSQTKPAARIVVGKTGFPVIKYFKFKCCDPLLKFEEGSMPNLCKLKLVFNANHAHQHITIPVGIRYLSNLKELSAKIGGAGSDESHRRAIELAFRDAVRVHARCERVSIQCVQQIIGGKDDQYSLGRVEDYGDEEDSDELVEMMPEHYGEAVDTDADNRSLLSELHILLLLRNKLDNQCDDITYSIPIVDVYSYDPWNLESSGSTHRGLLLFFRPLPEARGVVPVKTPSGYWKVTGLPGYIYSDERLAVGMKRTMEFYHDHLTSGTKTKWKIKEFTAFQHATAGEICTPMMPRSEMSLCQLYTELAANPDCSPAGVQYDEKLSVKQNKIPAEEPSVESDIVQTRKHADKRKRRVDETTKTVVTIASPDVNDGYTWRKYGSKQILGSNYPRDYYKCTQRRGCPARKHMQRRDGEPILYDVCYFGEHSCDLQQGHSSEQGSETNTISGGWEAAGLPLSVPHAHGISSVEAMISSGSLTARPNPGVSSLRPSSMVTSQVVMSNPDDDGYSWTKYGQKNILGAKHPISYYRCAHWIAQGCTATKRLHRKEDADTLGFDAIYYGQHTCDQIAHSTDNISSPLGCTTTGSTSKLGTDKIHPEQGGL*------------------------------------------------------------------------------------------------------------------------------------------------------------------------------------------------------------------------------------------------------------------------------------------------------------------------------------------------------------------------------------------------------------------------------------------------------------------------------------------------------------------------------------------------------------------------------------------------------------------------------------------------------------------------------------------------------------------------------------------------------------------------------------------------------------------------------------------
>Sobic.002G168400
MEAPTSPLDGPILKLPWKLDKLLRHGFILPKGVEDEIPLIKRDLGEIISILSNLDDHHAMKVSCWRKEVRELSYDMEDFVDQYEHATAMSLAGSVPRRKIIQKRKSKAALSRPWKKLKQRLWMANKIREFSMRTQEALQRHRMYHLDAIAVSGSTTSTRCTCTDACSNSSHSTPCGEENAYVGISAAMEKLQELLLTMHDEGDWRLKVVSIVGLGGIGKTTLANEFYRKLGPQFECRAFVRTSQKPDTRRIFISMLSQIRPHQLPDNWTVHSLISTIRTHLQDKRYLIIVEDICVTTTWDIVKCALPDNNCGSRILTTTEIEDLALASSDHDPKFVYKMQPLSEDDSRKLFFSSLCGIQHECPPNLREISYNVISKCGGLPLAIVTVASILSSQQGIQDQLDYVNKSIGYSLLMNPISEGMKQVLDLSYNSLPQNLKACILYTGLYEEDIIIWKDDLVNQWIAEGFIEATEGQDKKEIARSYFDRLISRKLILPVYINKNGEVLSCVVHRMVLNLVIRYKSIEENFVTPIHNSQATTTLSDKVRRLSLQFGNAEDAIPPTNMRLSQVRTVAFWGVLKCLPTIVQFTLLQVLILHFWGDKDSINFDLNRISELFRLRYLKVTSNVTLELGNQMRGLDTLETLTIDARVNAIPSDIVHLPGLLHFSVPPETDLPNGISHMTSLRTLGYFDLSSNSIENVQSLSMLTNLVDLKLTCSTVQVQTEHMYNKMELLLNTVLGRLSSLKSLTLVPRASSYANSIHDPGTTGMIISGGLCSLLSAPGLLQSLEISPWIYIFLCPPKWIGQLHNLCILKFGVIKIDRDDVNVLRGLPALAVLSLYVQTKPAERVVIGKTGFPVIKYFRFKCCGPWLKFEEGAMPNLRKLKLAFNACNPVELITIPVGIRYLSNLKEVSAKIGGASPDESHRKARATELALRDEIRVHGRCQRVNIQCVKQIIGGKDDQSYITTVEDHVTLKLKQNKIKDEDEENSIEQVEITKDHSRAHQFSLPKTKTSSETAAVAVDKLLHFHDALPLKTTTHPRSIAERERRMKISERIRKLQELVPNMDKQSNIPDMLDLAVDYIKDLQKQIKALNESRARCSCSASKHQ*------------------------------------------------------------------------------------------------------------------------------------------------------------------------------------------------------------------------------------------------------------------------------------------------------------------------------------------------------------------------------------------------------------------------------------------------------------------------------------------------------------------------------------------------------------------------------------------------------------------------------------------------------------------------------------------------------------------------------------------------------------------------------------------------------------------------------------------------------------------------------------------------------------------------------------------------------------------------------------------------------------------------------------------------------------------------------------------------------------------------------------------------------------------------------------------------------------------------------------------------------------------------------------------------------------------------------------------
>Sobic.002G168500
MESAAASAFLKSVMGRLFLVLEEEYNKHRGLAQETQSIQQDLRMIAAAMDDRIRALGRHERTAVARLYSEEMLDLAHDIEDCVDRFMHRLTCKHRGGGGGGAASSWAHRVAHELKKVQSRSSFADEIQKLKRRLKEAHQRVIDAIPVACGGQPSGLPLPSMVASSKPCRVTRNPIGIEKPMEEVQLLLDEVDGEPQQLRVISIVGFGGIGKTTLARAVYDSPQAKEKFQCRAWVAATGSDSSPEQIRGILRDIHQQVVPRDTMDFDNNHLEASLKEYLSDKRYLIVIDDIQMDEWRTVKSVFEHSSTSSRIILTTTIQPMANMCSSHGNGYVYQMDTLGEEDSKKIAFPGIRSPELEHGSAALLRKCDGLPLALVSVSDYLKSSAEPTGELCANLCRNIGCHLKEDHAQDNFSDLRKVLLDSYDSLSGYALSCFLYLGIFPNNRPLKKKVVTRRWIAEGYARSESLRDEQDIADDNFNKLVDWNIIRPVDTRNNSKVKTCRTHGIMHEFVLHRSFSQRFIMTLSPDHPRMGANARHLSVHDGKLTECMASDEDLSRVRSLTVVGNAGGAISYARKCKLIRVLDLEECNDLKEHDLKHICKLWHLKYLSLGDSIHELPRCIDGLHCLETLDLRRTKIKSLPIEAIQLPHLTHLKLEKFLSEKKSNLQTLAGFVTDDSKGFLQFISHMSKLRKIKIWCKSVAVANSSSYINDLSKAIQKFTKFPMDRDNDCSVSLDSSDEPSETFLSSLDMEPCSEGYKYDLRSLKLCGNFLQLPPFVTLLSGLKDLCISSPTLRLDVLSRLANFGKLLYLKLFANQFDNFKIKQGTLPSLRRLCFVVQSVSSGLPTFEQGALPNLVSLQLLCQGLVGLSGIDIRYFRHLKEVTICAEATAQTRQDWERAAQNHPNRPRVMLVKTANSMESEELGPCAMREKRKRFLDQPSLDDSLKKMRLSESSSWTQAVGRQVMTTATIASSSVSIHLHAEESGSWMQKTSHP*---------------------------------------------------------------------------------------------------------------------------------------------------------------------------------------------------------------------------------------------------------------------------------------------------------------------------------------------------------------------------------------------------------------------------------------------------------------------------------------------------------------------------------------------------------------------------------------------------------------------------------------------------------------------------------------------------------------------------------------------------------------------------------------------------------------------------------------------------------------------------------------------------------------------------------------------------------------------------------------------------------------------------------------------------------------------------------------------------------------------------------------------------------------------------------------------------------------------------------------------------------------------------------------------------------------------------------------------------------------------------------------------------------------------------------------------------------
>Sobic.002G169400
MLAIETLVAIAVAKMVAQKIAGCSLATLKPYCCSLFCAFRDDLKDLEKELLCLEAQLKEKDKWLFGIEVADDGQAVLAQSWHRDAKQLAFEIEDTIDEFVCSEELYHESTCAHKASLLCSYSNPIAARIWTVKRMISETKKLNSAIKLNGRYGTGHTGIDLESRFSAEKETTSYDGPDPVIGRVNDLEAIADTIKEHAKRLCIIAIVGPVGVGKTCLARLVFNHLDSGSRFTRKIWVYVHKSCSTVDIKRIARQVISQGLLAGQERPNADYTMQEITTKVHEILKRERCLIILDGLWGSDDDVCSLKQMFTSCTEETESVIIVTTHNEQIAEHMSTVPLYRLAPMLEGDYCSDIFVSALCGHNSLFPRYRKEIISRCEGIPLVADFLGSIVRNGGWDQRAVWENARGKDLWKLEVDYATTLSKELTLFAPFRLMFYNISHGLRLCFAYCSVFPKGSSIHKRKLIQQWISLHMVESATHGSVSAEMNAENIIKQLKSIHLLQVEDDAEGNSGATGEVLRMHCMAYELARFISHKDILVVLEGEEAVSSFPEEKEEAGPTCCFSQEKEQGILTYCDHRYAQLPVFTKYRPQKVRSLILRPTADLQELKPGILIAVSEVISGNKYLRVLDLSGCGITELPACVCQLKQLRYLDASRLDMKELPCVENSLRKLVYLNLQDCRSLGSVHESFGMLPSLKYLNLSLCVRLTKLPASFRRLRTPRRHCTIDLSGCQESVIVQFNSELQGEQTQTEKIPDPQPDQHPQTDKDPNSERHDRHSQPGRVPYSQPDKVPVPQPSQTEISSMEDKIMGSHPEFALESTSPLDVADEPEESQSSLETNGRHCASLSSSNSTNGAPYDGKTAACRQKTSRNKVKGILLDIRKSSFRSNVKKSTDR*---------------------------------------------------------------------------------------------------------------------------------------------------------------------------------------------------------------------------------------------------------------------------------------------------------------------------------------------------------------------------------------------------------------------------------------------------------------------------------------------------------------------------------------------------------------------------------------------------------------------------------------------------------------------------------------------------------------------------------------------------------------------------------------------------------------------------------------------------------------------------------------------------------------------------------------------------------------------------------------------------------------------------------------------------------------------------------------------------------------------------------------------------------------------------------------------------------------------------------------------------------------------------------------------------------------------------------------------------------------------------------------------------------------------------------------------------------------------------------------------------------------------------------------------------------------
>Sobic.002G169633
MATVSADIDRLQRRLASDGQRIKLPSSIRTDLSRMTRALYRLQGILTNVEKQPFDGSREPCLSKIKQNIYDVEDILDELENGSFRAQRSSRGWKLAEASDLWSQVAFSFSSNHSVLHCRMMNKMKKIRKSLDHASEDSFIFTLLHHRADADQSDHNVFDENAIIGRNKDKENVRVLLLSNSEQKISIIPIVGLGGLGKTALAQLIFSDQDERYNFDLRVWINLNMSYDFNSIASAIISEVNITEEGTSQVNGGEYNPQILMNCLLEVLNDKRCLIVLDGLWSIDEGQLLHLKRMLQSTQNTKIIVTTCSENVANLMHTVRPYKLDPLSEENCWTIFSQRVFGGGDNSDLTRIGKQIVNKCEGIPGVIHSLGAFMHDNGTSTWNWNDKNEELWKLEKQFPLQINLFSSVKQIYYKMPLALKSCLSYLSMFPKGSNIRMENVITQWAALGILGSTHGSLPVYAQGRKYIQELLSVFFLEAHDKSTDFGINHASASKVFKMHSLVHEFARYVTSHDLFILDGERMRNDNPGNRTSGYALLTRCSDKSKVSRGFLKSVRAICLKDCRGTKLIEKIFSALKHLRVLDLSRCSFLELPSSICQLTHLRYIDISCSAIQSLPDQMSSVQHLEALDLSGTCIQVLPDFVRTFKKLTYLNLQECWELRHLPSKLDDIKSLQHLNLSCCPAAHQLVESISGFQELRFLDISSCTELQTLPESFVRLTNLEDLILSKCTRLKKLPESFGDKLCFLRFLNISYCCELEEVPASLGRLASLEVLILSGCNRIQNLPQSFSDIAFLRMLDLSGCADLHMDLGMLPNNNLENLNVDGCCKVYAMPGWTVNFPKLLPECLQTCDQHVRRLIEHKQACPNHSELEISNELNVLDETGEAMASQSFQHAGDSECTTKKVIEDSSAHTSPKIPLHGTTPTGVQLKSAGSFFGASTIRFSKMSRCFMCTTDLKMNSQGEGEGEHMDMVRVFSYNELQTATHKFSEANKIGEGSIGSVFRGRLKDGMAVAVKLLHDSKQGRREFLAELTAISGIVHENLITLVGCCCERSHRILVYNYLENKSLADKLLGSSSSTIQLSWRARVKIAIGVARGLAFLHEEIRPSIIHRDIKASHILLDKDFTPKVSGFGLTRLLPPITTSMATRVAGTIGYMAPEYAIRGQVTKKADIFSFGIVLLEIVSGKCNHDSRLPQEDQFLLKRTWRSSEEGNLVEIIDKDLGDDLDVEEACRFLNVGLLCTQNEMARRPNMRNIVKMLTGEKGVSVVKVTRPIMLWSDLLELKT*-----------------------------------------------------------------------------------------------------------------------------------------------------------------------------------------------------------------------------------------------------------------------------------------------------------------------------------------------------------------------------------------------------------------------------------------------------------------------------------------------------------------------------------------------------------------------------------------------------------------------------------------------------------------------------------------------------------------------------------------------------------------------------------------------------------------------------------------------------------------------------------------------------------------------------------------------------------------------------------------------------------------------------------------------------------------------------------------------------------------------------------------------------------
>Sobic.002G173000
MVGPEMLVAATVNQVARKINEIIGVAQGEAKLCCSFSDDLEGIKDTLVYLEGLLKNAENNSFGRDRANLRHWLGQIKSLAYDIEDMVDGYYFSKEEYERSNYAQKGSLLCSLSNPMLSKVSMVHKMKSKRELLQTRQHLPTQYHFISHINSVVNFDEKQTTSYRNNDIRIVGRDRDLEHLMYMLMQINVKELTIISIVGPVGLGKTSLAQLIFNDARAEAFRFRIWVHISMGNVNLEKIGRDIVLQTTERVEGSMQMQSIKNAVQDILNRYSCLIVLDSLWGKYEEVNELKQMLLTGRKTESKIIVTTHSSKVAELISTVPPYKLPLLSEDDCSTIFSQRAMAGHNDPLFREYGEEIVRRCEGIPLVANFLGSVVNAQRQRREIWIAAKDKDMWKIEEDFPENKIMPIFPSFKIIYYCMPHELRLCFAYCSIFPKGHVIDKKKLIQQWIALDMIESRHGTLPLDVTAEKYIDELKDIYFLQVLERHQTDAEISNTSDEKLCMNNLAHDLARSVAGEDILVILDAENERCNRNYDYRYAQVSASSLQSIDSKAWPSKARSLIFKTTGAELQHVSEVLSVNKFLRVLDISGCSVKEMPAPVFQLKQLRYLDASTLSIVDLPPQISGFHKLQTLDLSDTEVTELPAFIANLKRLNYLNLQGCKKLQLLNNLDLLHELHYLNLSCCPEVRSFPASLENLRKLRFLNLSKCSKLPTLPDGLLQSFSSFSSIVDLNLSGFEFRMLPDFFGNICSLQFLSLSKCSKLELLPQSFGQLAYLKGLNLSFCSDLKLPESFECLTSLQFLNLSHCPSVEYLPSAFDKLSNLEYLNVAQCVGLKALPKSLSNRKKLQIEVLGCQDCIVQSCSLSSQSNACSEQVKEVGSSSAISHTILKESANKDVAVGITFSDIDSYPQNKLKQKLTISYHMDGHKSEDPNFINKPNSTREKVQLSPGHQFPSSPSRISSIASSSSGLFASGSFSDVSTTDNPVSNDKAGLQPEERCHEPQVLTGDGQIYEHQASSSHMDMAAHLHEATAAKHRNDNHITRYGGEYHLSVQRNGSNQGIV*---------------------------------------------------------------------------------------------------------------------------------------------------------------------------------------------------------------------------------------------------------------------------------------------------------------------------------------------------------------------------------------------------------------------------------------------------------------------------------------------------------------------------------------------------------------------------------------------------------------------------------------------------------------------------------------------------------------------------------------------------------------------------------------------------------------------------------------------------------------------------------------------------------------------------------------------------------------------------------------------------------------------------------------------------------------------------------------------------------------------------------------------------------------------------------------------------------------------------------------------------------------------------------------------------------------------------------------------------------------------------------------
>Sobic.002G173100
MPHAHAAAVVDRLLRRLGSAAWRLEVPRSIDGDLAHVWRTLVRLQDVLVSLEIRPEVQEWMGDIKQVAYDVENLVDELEDHNSMESQMSGCVAVGEEAPSCCSCSFLMHSTRADRMKSIKRRLDCSVKDSVVFSLSQYPFPDVERFDNEAFDRAAVVGRDNDKAKIKDMLLQSNAEKLSIIPIVGLVGLGKTTLARLIFLDQGEGWNFDLRIWICLNRKLNIKMIASDIISQCNHTEEKFLDVHTGMEIQENLQLLKNCLQEALREKHCLIVLDDLSSTDKNQLDELKEMLKGTNESIKVLVTTSSEITAELVYTIPPYKLCPLSEDDSWKIFSQKAFGNCNSDNTDLKRIGKEIVKRCEGIPLLTHSLGLVVQNQVTNVWLAARDEEIWKLERRVATKIEFFSPLYRIYNDFPPTIKLCFLYLSIFPKGSAIDKEKLIQQWIALEIIGSKHDSLPPYVNGEMCIQDLLSTYFLQVRDMHSVYGMDNRIVPTAFYIHNFVHEFARHVACDDIVILDGTEMLKGCAKWQTFQYALMTCYQGQSTLSHSQLTRTRALHLRNSEAITLHCEAFELLKHLRVLNLSGCCIGELPASIGCLKRLKYLDVSGVQIQTLSSPVSRLTNLEVLDLSETCMKELPSFIGNLQNLKYLNMQGCDKLQNLPLSLGHLQRLEHLRLSCCRGIAVLPDSLCNLNNLRILDLSRCTMLRHLPALFGNLVNLEDLSLSSCFNLKQLPESFGNLYFLRFLNLSSCYELQKFPESLTNLEKLEVLILRRCCRLQILPPSFAMIKYLRILDLAGCEALHVSTEMLTTNLEYLNLQRCLNLQTQPYYFENFNKLKFLNLSQCLPTVDCLNSVSYLFNLEYLDLSETFLDIPVSFARLRKLHTLNLTGCAPMHRSSNVHQIWAGILAKITSLKSVLTTDPVLAASLPGHVECSAHYHSLTTTDELVIKEITGSSRGLHIAEQLNLQNRLELCFLKLEWVPRSQSAQDELLEYTDEEVLEKFQPNETLEHFVLVKYTGYVFPTWMMNKLTSLPYLVNLCLFHLHNCSALPPIGHLRNLRYLHIKDMPNLRDLEMGLSGGPVSLGKLTHLKLEALNLEELSILLSANNESPCFMFPNLEELSVLSCSKLVFKPSLPKCAKYVIKESNMVLSCGQPLGPLSSPSIEKVEISGCTIPSGWLQWLRSMQTLEEVVIDGEALSSFELLKIHGTQGSSGSKISSETASSSRTNMSRELTTEDGALKDIGIDSSTIKPFPRFSTTSELSVDPILSSKVSTPSKEIPSTLRRLDKSKMPALIPGDGSLNLSLKQVRKVTQNFSPLFKLGEGGIWTVYRAVLSDNQFAIIRRAKKGHVQEAKHLMKVKFLTEINHWSLVRFLGFIDKKDECIRITEYVPNGTLREHLHDQHKRILDFNQRIVIALDVAIALTYLHLCSGEALICYNLRTSNILLTENYRAKVCCSELSESGNVVLSTGTGGYIDPEYFETSELTAKSDVYSFGIILLEIISSHGPQDWDVLMNHRQSSVVQWALEKFYDDLMNEILDYRMEDRVDGDVLRDWLSLALSCVVSHGIDRPSIEVVGERLWKIWKDHRRNIGEQHEYEGSWAAFAVQEGILRHQKSVLKRNWGPSATEEDWSGYLRQIELIQEGHSVTEEEHSVTEGQHISRSRSFSLDDITVSPR*-------------------------------------------------------------------------------------------------------------------------------------------------------------------------------------------------------------------------------------------------------------------------------------------------------------------------------------------------------------------------------------------------------------------------------------------------------------------------------------------------------------------------------------------------------------------------------------------------------------------------------------------------------------------------------------------------------------------------------------------------
>Sobic.002G240500
MVDVVVLLVIKKIGIAAACETLKLAKPLLGKNSELQMALPDNMKLIKDELEIISAFLKEVGMKDYNSEVIQTWIRQVRRLAYDMEDIVDQFMYRISEYQQRDTWNCVKKLFKRHPSLFSLNEIAIRADIINKEVVELSKRISRWAQPITGMNFIPAVNCDSEQQLYHPGHDHSINDNELVGIDKNREILINSLHLEDPPLRIIAVWGMGGLGKSTLVNNVYKNEAVISKFNCHAWVSISQSYKINDIWRNMLKEIHGNDNRAFDAGSIDSAQLRVRLTKILEKKRYLIILDDVWTAEVLFKIREILVDNGLGSRVIITTRIEEVASIAEAGCKIKVEPLNDHDSWLLFCKKAFPKNKNYICPPELHQCGKDIVEKCDGLPLALVAIGSLLSLKIRNHKEWRFFYNQLISELHNNENLNHVEKILNLSYKYLPDNLKNCFLYCAIFPEDYLIHRKMLIRLWISEGFIEHKGGCSLEDVGEVYLTELIQRSMFQVVARNSFDRIQCICMHDLVRELAIYQSKKENFCAIYDDIGVVQVGLHPRRVSVLQHNNGIQSSMDPSRLRTFIAFDTRMSSCSWHSFIPSESKYLTVLDLSGLPIEDIPSSIGELFNLRYLCLNDTNVKELPKSINLQTLSLERTRALNFPHGFSKLNKLAYTGQQLNFHGKMFQKLKKVVLWDLPQVNQICIHEGALVSLEYLHIDSLKKLRDVPLGIKFLNSIKEAYFTRMHSEFARNLQMGKLDQIPKVYLSTEGVSSVQSETTRLPGPPQWRILSGSGWVFI*--------------------------------------------------------------------------------------------------------------------------------------------------------------------------------------------------------------------------------------------------------------------------------------------------------------------------------------------------------------------------------------------------------------------------------------------------------------------------------------------------------------------------------------------------------------------------------------------------------------------------------------------------------------------------------------------------------------------------------------------------------------------------------------------------------------------------------------------------------------------------------------------------------------------------------------------------------------------------------------------------------------------------------------------------------------------------------------------------------------------------------------------------------------------------------------------------------------------------------------------------------------------------------------------------------------------------------------------------------------------------------------------------------------------------------------------------------------------------------------------------------------------------------------------------------------------------------------------------------------------------------------------------------------------------------
>Sobic.002G303000
MMIATAALPAASRSVAALLAGEGGVPADELRRLERKLDKARGLAADAEAKEGRDAGARAWLRDLRDALYVLGDSVDDFRRAAARRHQQGRRSLRHWFTLPSNMDRNQYKTFKSSISSLNKQMDGILQKGSELGLQAINQEGQSGSAEFSWGVVPDDDTLGDIQNEKNKLIDVLTERKSPNKAIIIVGDSGMGKTTLARKIHDDHRTRNAFTIVVWVSVFNNLDDIGLLSAIVKAAGGNPSGEENRVQLEAMLAAILKGKRFFMVLDDVRSNQIYENSLEAHLHVCGHGSRILITTRDESISTQMKDAYIYRVKNFTFQDCWSLLCQSSCLDESLHGDILRNIGIAIIQKCNKLPMAAKIIGAVLRTKEPTCEAWQRVYESEGWSFRELRDYVHGLTGAIYLGYHDLPLHLKQCFIYLSLFPEGFVIRQQFVSQLWISEGLIDERDNCSPEKTAEEYYRELLSRNLLQPEIGNDDITRCTIHDQIRSFLQFFVNDKIFTGELKTSINGNSSEGLRHVWIRSNLLRTTVEEIGTVESLKTVILYKNPLGNRSLDKLFKGLKYLQVLDLGGTEIKYIPRTLESLYHLRLLNLSLTRITELPESIECLTNLQFLGLRYCNWLHNLPSGIGKLQYLRYLDLRGTNLHQVLPSLLNLKQLSTLHGFVVNRKSKREDDPTGWPLEDLKSLDALRSLQIMRLERVSDPLRVQEAMLEKKSHLKELELCCSNDDRQSEVQEEDAKTIKDVFGCLSPPHCLKSLKIVSYYGKVFPDWLPNLSNLQRLVLTDCKFCEHLPNLGQLTELKFLTITACSKLVTIKQEQTGTHQAFPRLEQLHLRDMPNLESWIGFSPGDMPSLVKFRLENCPKLCNLPSGIKNSKVLTSMKLHHIDSLQIIEDLPVLKELVIQACNDLQKISNIPLLEVLIVHGCSRLKDVTEVHLSHVRIVDREIRELPDWVATNASMLQTFTIVGRAELLQRLLPNHEDWEIIRHISKVYANLPDESPFFTYTKSSADFHVDQRICERGNPSVLLAADIPHEALNISLDNSVARTSRVGAPRVPLRRISTLKGAIRRYLVPYLIVAAILMQVMSYLLKNRTSRENWLVQTLFIFFTTVFLLLLVFLE*------------------------------------------------------------------------------------------------------------------------------------------------------------------------------------------------------------------------------------------------------------------------------------------------------------------------------------------------------------------------------------------------------------------------------------------------------------------------------------------------------------------------------------------------------------------------------------------------------------------------------------------------------------------------------------------------------------------------------------------------------------------------------------------------------------------------------------------------------------------------------------------------------------------------------------------------------------------------------------------------------------------------------------------------------------------------------------------------------------------------------------------------------------------------------------------------------------------------------------------------------------------------------------------------------------------------------
>Sobic.002G303100
MMEMILSEFTKQVIISLGNLATNEIAKVLCIRNEINKLSRKLESMGAIITDAEQTVVQNETTRDWLKRSREIIYEAENIIDRCRIEKERFQTSQPQECNPSSVFKCCRDVGIDYIVASDIHELNQKLDSIIEEGKRLHVEPAIENQIRLDQTRSDLDFAPDLEPDIVGREVENDCENLIELLIKRDDIPSRPNRPLFAIIGTIGVGKTTLARKVYHKTETFFEPRVWVHVSQDLQHMTMWSGERFSKGDTARQQAELRTWLQGKKFLLVIDDVWGENVWDGLLEIQAQHGSPGSRVLITTRNERVARRMGAVHLHHVKGLNEDDGWWLLRTRAFLYESTGNMQDIGRRIVQKCNGLPMAIRRIGCHLREVDLKEDDWERICSSDFCGLSSRIRNAINTSYLELPYYLKRCFLYCSLYPEGSVIDRQCITQQWIAEGFIVTQQNTTVEEEAKKCYEELLGRGLLLPENQTYGGERSKMPHLFRSFALLQSQDEYFIGNPQDIGDALRPCRLTITTGGAEAIRNGIRKLKSLRTIILRGSPLNDRTLGDIFQKCTHLRVLDLGDTQIECVARSLGSMMHLRYLSFANTQVREIPSAIENLRMLQFLILKNCTCLNALPESLGRLTNLRTLDISGSGLNQVKFGFSMMKELKCLHGFLVSSRGSENRNGWSFQELGSLYKLTSLKILRLERTLTREDAIQSALEAKHHLKELELCCSTDDETTEISRAAKIKDVFEALKPGPSIVSLKLENYYGHGFPSWLDPFHLGELKQLTLDGCLHCQYLPSLGQMKNLKFLAINGSHLSTHIGHEIRGTPDDGVAFPKLEQLVISKMSNLKSWQGLGKRDMPLLMNFRIIGCPKIDSLPSWLKHCMALRSLHIDHADNLEAIENIPALKKLEVCENSKLKVISNLRRLEDLKVVACSLLDVVQDVPSLRTVHSYERNSTKLPQWLQPEKPFMLRRLEIVGTEELLDSCSSATAPYWPIIQNADHVYAHLPDGSFYFSYAKSSSYFHKSARNLARSSLLSSASFIVPILPQAEEIVSTDEIRNISEPTGQSSSQSWMRILFTVLLFVAAHIFSLSSEY*--------------------------------------------------------------------------------------------------------------------------------------------------------------------------------------------------------------------------------------------------------------------------------------------------------------------------------------------------------------------------------------------------------------------------------------------------------------------------------------------------------------------------------------------------------------------------------------------------------------------------------------------------------------------------------------------------------------------------------------------------------------------------------------------------------------------------------------------------------------------------------------------------------------------------------------------------------------------------------------------------------------------------------------------------------------------------------------------------------------------------------------------------------------------------------------------------------------------------------------------------------------------------------------------------------------------------------------------------------------------
>Sobic.002G310800
MELEETDVWCPRAYAEDKLRKILGLNRFLLVIDGEVSNSDWNDILDVLPEAYNGSRIIRIMQGIHKRPPGIDEWIELECFNKERTSSLFKQTVCMEEEIEDELKDFDVVLHGITKGLPLAIVLLSGFIQTKEYPNEWKAVLEHLESKKSKRLDRMLAMCFDDLPHDLKSCFLYFAALPMNTPIEARKLVCMWMAEGFLKPKDGRTMEKVGRIYLKELIMRHLVKLVKTDNAGGGVEFVAVHHKVHAFLQHEAQEANFVDIHNGDDIPSLATTRRLSLQNCTDKYAAEFSSLPKLRSILSNFQLGDVEDEDEDDEESDEDDEEDSEEEGDMEAGQKVEGDGDGEVEEEGEEDENNEIVLCADNENNREEVEVLPLSNLLQCWVTTISGLLRFFEESSGLLRCCGIQDNPQERTNLYIKEILQVSKFLRVINLKGSEIGESLPATIGNVAHLQYLGVTACSLRYIPSTIGNLKHLQTLDVRNTYVYKLPDAFWSITTLRHVFGDGLFLPKQVGDLKHLQTLESIDPDLDNGWDSNTFQKMVHLQSLHVWDSDYNGVNAQALSALIDKAILLEHLDTLTLEVSNIPLGVFTRSSLRRLRTLVLEGKLNMERLKVSQQRFYFPNLSFLSLAKTEVSQDFINKLGKLPSLTTLILDEDSYSDDQNQLIFLYGGFRSLTKLVLSDVSILKLEIKKYALPELTDLVIVWYPEDIEIKVHGEREFVKKIEEKDEYLYGCITQVPIAPKKIGQRPA*---------------------------------------------------------------------------------------------------------------------------------------------------------------------------------------------------------------------------------------------------------------------------------------------------------------------------------------------------------------------------------------------------------------------------------------------------------------------------------------------------------------------------------------------------------------------------------------------------------------------------------------------------------------------------------------------------------------------------------------------------------------------------------------------------------------------------------------------------------------------------------------------------------------------------------------------------------------------------------------------------------------------------------------------------------------------------------------------------------------------------------------------------------------------------------------------------------------------------------------------------------------------------------------------------------------------------------------------------------------------------------------------------------------------------------------------------------------------------------------------------------------------------------------------------------------------------------------------------------------------------------------------------------------------------------------------------------------
>Sobic.002G312600
MESVLAKLAQLMGAKCSNLTDLSNDTAFLRDELCTINALLKKLDSEDELDPQVKNWSNQVRELRYDIEDCLDEFALRVGSAAAKARFTERISHFITALRVRVEAARQIKELKTRLQDINERRKRYRVEDCNSSSHSTAIDPRLPALYKEAGNLVGVDGPRDDLFRWVMDEKKQLKGVAIVGIGGLGKTTLANEVYRRVKGQFDCHAFVSVSQRPDMPRLLNSIRSKLGQQESSCPCDVEELIDDVREYLQHKRYFVVIDDLWDTISWDTIKCAFPENNLRSRFIVTTRIESVARICCTHQECLYRLKPLNDHESRRLLFSRTFSRDRDCPSQFKEVSAEILKKCGGLPLAIITVASLLANLPTSGKEDWEKIKNSLGSQYGTDLTLSGMRQILSLSYKNLPHQLKTCFLYLGIYPEDYIIQRDDLVRQWVAEGLVSNSGKQDVEDLAKNYFNEFVNRSMIQPEETDYNGEVLSCRVHDMMLDLILSKCIEDSFITVVYHSQGTRELHNSQVRRLSLNLIGAEGVSISAVKVIGSQPQIRSLALFGNTTCTPACAPLLPQSKFLRVLVLELGDINGKHRHEEEGIDLTGISQLVLLRYLKVEARSSRVKLPTEIQGLRHLETLETCCGFFGGLPSDIFHLPALLHLNVTSLRNGFPDGIGNARSLCTLKYFGLMENSLENIRGLGELTNLRNLKICCFPKYLLDAASGRSSMEALCSSLAKLGGYNLRRLSVAGYHEICDDILSSLALPPHRLEALDLSAWCFTRIPRWLAELHNLSYLELSVTEAMEEDIAILGNLPSLMHLQFQIQQAPKEKIIIHGGMGLLFPILANFQFKCQRRMSLQLLIFEVGAMPNLRRLQTETSVALLKYDGCTHVGMEHLLALKEICVSMLHGQCSDSEIIAAECTLRNIARAHPNRPTITII*---------------------------------------------------------------------------------------------------------------------------------------------------------------------------------------------------------------------------------------------------------------------------------------------------------------------------------------------------------------------------------------------------------------------------------------------------------------------------------------------------------------------------------------------------------------------------------------------------------------------------------------------------------------------------------------------------------------------------------------------------------------------------------------------------------------------------------------------------------------------------------------------------------------------------------------------------------------------------------------------------------------------------------------------------------------------------------------------------------------------------------------------------------------------------------------------------------------------------------------------------------------------------------------------------------------------------------------------------------------------------------------------------------------------------------------------------------------------------------------------------------------------------------
>Sobic.002G321100
MEDYGRYLPAAIGRLVGKLRFYLGNSSDSGKFKGTMKMLNLLEEKLKLLRDGDLQRVSIDREEEMNTWLQQVKEAADDAEELVKDMEAGESTIPDVMAWFRSDSSNLLRMKYTIGRLVRVCTEGESLLSMADLDEDVPESNGNDSAPWTPDHTYVVGRDKEIAMILDMILDDAHFKAATSLESWETIDSLQISQKGWIIETLRNINLSLQRYEDAQVSPYQKEIGGTIEYTRVYNNTVSEPTNPVIIPIVGISGVGKTTLAQLIFNNERVQKHFQGQSAWVYCTDNIRKEELMTKVLVSLQPSDKMNSFHNQLQSFIGGKRFFLVLDDVADEIRTVWGDVISVLSRGAPGSVVLVTTQLYGVANFMGTTTPIFLNPLQYDDLWKHFKHHAFSGNQSTEALESIGRQIADKLHGLPLAAAMIAVSLRNYLDQVHWNTLLKSWWWSVSSNSLGIHVAASLGVCYCELPAYLRQCFIYCSIFPRNYIFGKYELIQMWIANGFIELNHTAGTRSLEDVASEWFDELVNRCFLQPTIWELRYVMHNLVRDFAIALTSNEHRGVDCELVDLPHSVRHLSMDIDNMNVPWADYNTKSLRSLMLFGGFHDTKPNEGYNISLLERSYDTVGNISEGFSDSIDKGANIILKRSCVTMDNILGKSTSLRLLNLSNMRPDAESACIDDHLPVEDHVAAFSKFITMNPKLPQLTHLRYLDFSYSGITQLPDSLCTLCNLQVLGLRSCRFRQLPRHMNSLISLRHLHADADTIALISGIGGLTKLQDLHEFRVKAEDGHRITELRDMRYIQGSLCISNLQSVASQVEAAHANLFRKDRITCLHLKWDRSQYLSGKYNPFRKELSQYDKGQKEPGHVSLLQKNYRSSDISGSIVNLPGVSTPDLAIDILECLSPPRNLQKLKIFGYPGCSFPDWMERLRYIQVIEISHCIELQVLPPIGQLEHLRKLKLYELPSIKDVRSDVYGTSNVVFRSLEELSFGSMVKWENWADAENRQFFPNLQKLQINRCYNLRELPYMVMGLAIKELSLSRCGSYSSKVSSYLCRLTCLTHLKVNDCSQKLILPCQNLVSLEYLHLSNCKELCFEGGIFCMNNLKALHISSCHIITLSLEEEIGRLLSGWALMYGEEQALLLKATILQLVKATGMKSREIHLPVSSVVALSKEPGRKRRDTPHKHERIHVMQSLTDLTMDNLSQSLNLDNILCKLSALRTLCLHKISKISVLQEQWLEQIKSLQELEFSSCYLLRKLPSNLTSLSSLKKLSLQSCSQIHSLPSKGLPRNLKELQILGCSHILEARCQKENGEIWVMKKIQDQQMQKIKEYRQKKTNEFWQGWQMNEEEWIQCAGEELKDKGEWLMNEEEDWLKHSAMELVDNVDVWRKAMGEDWPKIAHVPYIRVNGDIIQNLYL*--------------------------------------------------------------------------------------------------------------------------------------------------------------------------------------------------------------------------------------------------------------------------------------------------------------------------------------------------------------------------------------------------------------------------------------------------------------------------------------------------------------------------------------------------------------------------------------------------------------------------------------------------------------------------------------------------------------------------------------------------------------------------------------------------------------------------------------------------------------------------------------------------------------------------------------------------------------------------------------------------------------------------
>Sobic.002G321200
MVGPELTVGGWFATSVISNFVAKVRSILEDNHTLHAESIEMLYRVKEALPQIQILVEVTERRAISNSSYATWLQQFKDVVSEAEDLLDDFETKRIREVLKKKKVSSVVYFPLRFVTKYLSDTDLLRLKDVLMKLNKIISHIGGPDFHSMVALADKEGVTIRTPLPLPPTQPVVIGRDKEKQQLQNMIFPSVQQPQDCVQSSKQFSVIAVIGPAGVGKTTLAQVIYNNPNAKEDFALRGWVMASRRNRNKQDIAKDIVDSFGMEQQDSLQTGPSESALSSTIENKRFFLVLDDVQDNLRELWGSLSSTLKGAANGSVVLLTTQSKEDAYIFRTTAQVSLDHLSFQIMCRVFEHHAFGKQKKASLESIGKKIVQNLHGLPLLAEAIGRLLRQKLDEGHWQNISENPWWLFSEDDDSENVALPSVAILCEYLTDHLRKCLGYCSIFPSGYLFEKNMLVHMWIASFMQQHDGICVEDMEKEWFDKLFNHSFFQPTIWKNKYIIPGMIKEPLQVIAGKECHAATDSGEPKRRLQLHRHLAIDISDFHEHLDLGEANKVRTVLFFNGRRTVRSHEAFGNILAHPGSLRVLDFSYSEAKLRKFPDFLSKFPHLRFLDLSFNGITVIPDSLCKLHLLQVLGLRGCHFKELPRDMNKLSNLRFLYAAAQTVSLVYKIGKLTNLQGLEEFPVGKTEGHKITELKNLNEISRKLCISNLEEVTHIDKRDAVLSKKVYLKKLVLKWGLATGTSTIASYGCMETLNSLEPNANLEELKIQCYMGVGLPAWMADKERFTKLKHIHLVECKQLRTLPPLGQLPSLLILVLQGLSVVEKIGSEFYGKSYRVFPSLEELKFLDMPNWREWSDIEEIQDSWNLHFPHLRKVQIRNCKVLSGMPLCCLQASLEELDISGCDEMLACRPSCSEELKCFSCLKVHCLGRIYLPCDCLGSLEVLNLQSCKVYFQGGRGQIIKLRRILTSDCTELKAEGKEQLVLEVSISKESICSG*--------------------------------------------------------------------------------------------------------------------------------------------------------------------------------------------------------------------------------------------------------------------------------------------------------------------------------------------------------------------------------------------------------------------------------------------------------------------------------------------------------------------------------------------------------------------------------------------------------------------------------------------------------------------------------------------------------------------------------------------------------------------------------------------------------------------------------------------------------------------------------------------------------------------------------------------------------------------------------------------------------------------------------------------------------------------------------------------------------------------------------------------------------------------------------------------------------------------------------------------------------------------------------------------------------------------------------------------------------------------------------------------------------------------------------------------------------
>Sobic.002G358000
MAAAWSSGAAVAARGIHIMDSSEGRMSAVPWVSLGVDDGADHEAEDAALARARGCDVYVGHGGGVRRMVAWLRAELELLGVPCVATDRRQCGDARALAVARAAMDVALVGVIVVTPVSLANPYAVEEIRVFLERGALVPVFVGIRQRDFVAEDVVERRSNLWETHGGELWKAYDGVEDEWREVVEGLARAEPVVELRLGDLRDRVLDVLQILGARLGRPAVAPAVRAWRAAADAEIPFPWNTGFVGRERELLDVEAMLRGGAPANDKAAGKRPMAQDGSITGTSFLLGVVCISAASGAGKTELVLEFAHRHAHEYKKVLWVHGEARYLRQSYLKLADHLGIAVGDNVLQTTTTERARSLHGIEGVAIEKIKKELTRDIPYLVVIDNLESERDWWDGRAITELLPLGGGRTHVIITTRLPSLQGVRVFELGNLDAPNSMHLMKGARMLRDEDMAVLTDIQEKVCGVSLGLALVGSILSEIAVSPAELREMMRDAPHRVPTWSPKDDATVRDNPGLVQLLDACFTLLRREAPAGLGKVAERLLEASSFLAPVPIPTAMLIHAACAGKTQWNRLTRELRRCFTSPLAPLETGRVEQNALAMLLRLGIARQSTRAGCVSVHGVFRTFGRKIGSGRVARAVVETIVAEQGGGAAQHADDHTWAACLSLFRFEAPDVSVELPPPELARFIRRSAVPLAVRCVTGYSAYGAALELLREATDVVLEAEDLYIGAPRLVNDRKYVAIDPKVYTKLAQARAELLVMRARIMLRAGERGIAEDYCLSAIGLLEVACGDCHPETLVVRAFLEQAVRV*-----------------------------------------------------------------------------------------------------------------------------------------------------------------------------------------------------------------------------------------------------------------------------------------------------------------------------------------------------------------------------------------------------------------------------------------------------------------------------------------------------------------------------------------------------------------------------------------------------------------------------------------------------------------------------------------------------------------------------------------------------------------------------------------------------------------------------------------------------------------------------------------------------------------------------------------------------------------------------------------------------------------------------------------------------------------------------------------------------------------------------------------------------------------------------------------------------------------------------------------------------------------------------------------------------------------------------------------------------------------------------------------------------------------------------------------------------------------------------------------------------------------------------------------------------------------------------------------------------------------------------------------------------
>Sobic.002G365300
KRIFGSTVNCPDNLKEISEKILGKCGGAPLAIVSIAGLLVSKPVLSKDQWQKIYCSLGSELETSPSLERLKKILELSYNDLPYHLKTCFLYLSVYPEDHIIRRKSVLRRWVAERFVTEKRGLSVFEVAESYFDEFINRSIIHPVDMSFTGKVKTFRVHDVMLEIIVSRSIEENFITLVGEQHTSVPREKIRRLSVHSGDMKDIATSKMLSHVRSLSIFSGGEILQFGWMKLLRILDLEGYGILRNRDLKNVCSLFQLEYLSLRKTHIMELPAQIGNLLKLETLDIRETGVKHLPPGITYLPHLRNLLGGRRFYNHNGLWRVSEYWGLHVPNKIGKLDALETLEQVEITEYASHSISELGKLSRLRKLGVMMFVDDDNSWASLVSALENISSSLCSLLLWRPYGTMNFNSLDSLSRPPLFMRSINFRGQLRKLPKCAKEDLKVLARLPSLIYLRLHHSAYVETEFAVAASEFPVLKLLVIHLAMFEAWRARFHEGALPRLEKLELSLFEQASIQEVSGIEFLPNLKEVSVSACPGNTMEDVIQSLKDDAEKNPSKPTVTFKSKKWVPMKARTDPPLHHRGNLRSSYLDHF*-----------------------------------------------------------------------------------------------------------------------------------------------------------------------------------------------------------------------------------------------------------------------------------------------------------------------------------------------------------------------------------------------------------------------------------------------------------------------------------------------------------------------------------------------------------------------------------------------------------------------------------------------------------------------------------------------------------------------------------------------------------------------------------------------------------------------------------------------------------------------------------------------------------------------------------------------------------------------------------------------------------------------------------------------------------------------------------------------------------------------------------------------------------------------------------------------------------------------------------------------------------------------------------------------------------------------------------------------------------------------------------------------------------------------------------------------------------------------------------------------------------------------------------------------------------------------------------------------------------------------------------------------------------------------------------------------------------------------------------------------------------------------------------------------------------------------------------------------------------------------------
>Sobic.002G393800
MEGQPMAMVCYSMGAINSLVEKITPLIEKHPMTEHLLQDLQSLRDELMSKFAGGRATGEQVKVWMKQVREMVYDIEDWIDLKKDFSESDMEQIDEFKHEIQEARSRCERYELLKQAPTSDAELVYAGPREVPGHGLFWEEKPVLVGLNHAKPEILNHLENEQKELKVVSIHGRGGHGKTVLAKEIYGDICVKGQFECKAFVSVSRNSSTRTTLIEILRQVKSEVDASQSWSSNDEQINEIITELWGFLRTKRYFICIDDIRSTQDSDVIVCALPDNDLGSRILTTTRMEDIAISCSRRPDDVVYEMIPLDETDSKSLFCNSVYVQEEEWPDHFKESSKKMFEVCGGLPLAIIATAGFLGRTSAELSLQSEKLNKIILSESDQFYSESQGMRKILDISFADLPLPLKSCFLYLTAFSGNYDIIKKDRLVRRWVAEGLIPERHGKSSWETGESYFDELISRRLIQPVFDGNDDQPVGCTVHGVAFDFLESLSFEENFITPDEELKSGLFPCETVRRVSLDCGDEDEGDTLISNTYCLFDQKSLVSSSCAEEEEEDDAIFLQLSRVRSLAVSGDAGRRIPDLSAFKHLRLLDLEDTKGLDNKRLEGIGHLCLLRYLGLGGTDVTKLPQQIMALEQLATLDLRRTRVRRLPALCRDTKLVSLLADELAITPREMRRMQNLEELSKVLMGPDGSLASELAVHVTKLGPLRMLGIRFSHMQRHSAGDRQGVMRLLEELRKSNLQSLLLDNYPHPLLGLLVDLSTHNLRKFELRIRGCLPQVPQEIASLTAVTHLHINVEAVEAQGVRALGSLPNLVVLRLDLNSSPSMTVSSNDGFQCLKSLWCNSQYGGGKGMQFEAGAMPQLRRLRLELDARGTRSKHDDFDIGIQHLPSLVHVHATIDWTNTALTASEVEAAENQIREQVSRSPNNTVLELNRRRQRYIAKPSEELVITVNSLQEWGKQIDPRKLVVVHFSAVWCRSSRKMSPVFADLAKKFRNVVFLKVDVDEMETVAKEFSVEGVPTFLFMKGGYVKDRVVGADKEELGEVLEEQLT*----------------------------------------------------------------------------------------------------------------------------------------------------------------------------------------------------------------------------------------------------------------------------------------------------------------------------------------------------------------------------------------------------------------------------------------------------------------------------------------------------------------------------------------------------------------------------------------------------------------------------------------------------------------------------------------------------------------------------------------------------------------------------------------------------------------------------------------------------------------------------------------------------------------------------------------------------------------------------------------------------------------------------------------------------------------------------------------------------------------------------------------------------------------------------------------------------------------------------------------------------------------------------------------------------------------------------------------------------------------------------------------------------
>Sobic.002G393900
MSSIVGLVISMIAKVCDDMEKDRERHAKLCGGLRSIKREMETVIALMKDKDTECRGAVQEIRFQQLQEFAYDVEDFVEGLWDPAAYGKLLVAIRMDPRTEQLIRIEQFKETISSLANDLNHQSADKDHQGAAISADDPDEEEYAEEQQFEAMDGPKSKIIELLKPSPGEGQQLRVISIVGCRGVGKTALARAVYDKYYSSSDEFDCVAWVVASGCNNKKALLDKILESVRADLTSRSRAPHHTADNAPTTEAEGASTAKPSLQDILSDKRCLVFIDDVQQVKVWKDTVDACPKLGSKSRIVVTTSVLSVATACSSGSYVYRMGYLSDDDSKSLFWRKVYGCQNKEPPYSLVTDSECIFSKCGGLPLALTSVAKHLNIIGEKLESTHCREVGQNLGKDYLSAGNNNAAVSVFKEMRRALRHCYDSLPDYDHRSCMLYLGIFPKGHQIKSKSLVRRLKAEGLVNEGCKCFDELIDRCIVEPVQICNNSVVAKRCQVHSVVLEYIIQKSVAKNVVTLIQDLEPVLKGSTEACVRRLSIQSSTKERFDELDDDKSALRSLTMFNTEPCDLQKCKMLRILDLEGCNGLDQEFLEGLCELLFLKYLNLRKTRINKLPPKIEKLQRLETLDIRETKVERLPMQVIMLPKLAYLFGKFQLPEVPTKGKEADKLYAFLKKNSVLHTLAGFVTNKRRSPEHVILLARNLKKVKVWCNTPADLFPDPELVSSSSVAASDRPSTRKSNRFPLWSGSKTRGLVSQDHKTEERRSDTTDFIKLLKKRVTPLESVSIISSELCNDFLGSLEGPCTISSIKLRGILNSLPDSNKLAELGRIKKLQLFSTGLTIKDLSALQCLRGLEYLKMVEHNTDRFCNGVFIVEKKGFESLKSLCIDAPKLPKMQFKEGSMRSLTSLYLLCPNSQLPSGTIEGISHLANLSEVMLHSSMEKAWETVANGHPNRPCVKRQPAEPIGITAA*-------------------------------------------------------------------------------------------------------------------------------------------------------------------------------------------------------------------------------------------------------------------------------------------------------------------------------------------------------------------------------------------------------------------------------------------------------------------------------------------------------------------------------------------------------------------------------------------------------------------------------------------------------------------------------------------------------------------------------------------------------------------------------------------------------------------------------------------------------------------------------------------------------------------------------------------------------------------------------------------------------------------------------------------------------------------------------------------------------------------------------------------------------------------------------------------------------------------------------------------------------------------------------------------------------------------------------------------------------------------------------------------------------------------------------------------------------------------------------------
>Sobic.002G398100
MENPDAQAKAWAAEMRELAYDLEDSIDLFTHHADHEPVDTTTGAKRFFRNKIRKLKKLHYRHKFSKEIQQLFDLVNEAYGRRKRYKIEERSFCSSSISCAEIDPRLQALYVEVEKLVGIEKPSHEIIGRLVGENLAKGCSIVSIVGCGGSGKTTLAKQVYEKIKGRFSCAAFVSVSQKPNMSNLLRELQYQTGVTEWMTMGSCSDLQLIDQLRSHLENQRYLVVIDDVWTAEAWQYIQYALPKNALTSRIIMTTRINSVGQFDSENLFLKRTLCANEDKFPVQLEGIKNEILEKCDGLPLAIVTLASLLATKPRTKEEWERALISISSMHEKDSGLEVIDKILSLSYNDLPYHLRNCLLHLSTFPEDHEIYKDILVWRWIAEGFITKTQDLTLKQVAENYFNELINRSLIQPITLAPRYGMCAEEGCRVHDIVLNFLISRSAEENFVTMLDGQGLPLSDQRIHRLSVWYNSIHALAVSRRTMNLSHLRSISICDVGGWTMPPVLDLPILRVLDIEEEYNDLRIHGPDGITGLFQLGYRRFCRATGVTLPAQIGNRIADPDCILRLFHLRYLRFGGAMDVILPAQIGTLQYLQTLDLSGARVTQLPESIVQLKRLMCLVGHQLMMPDGFGNMESLEELGNLDGCNCSINFGEDLALLSKLRVLRVTFMWNRTSDLGARKESLISSLCKLRGKNLRSVYIYDNIGGGDCLVDSWYPVPCRLQKFIHISKYFRFPKWINSSLCDLTYLDILVQKMERDYLLILEDLPGIRVLYLDVKEVAEDGLIVSYGAFRSLTCFQFYNIDGPGLVFKGGMRMLEWLRLGFDADKARSTYGSLEVGIGHLSHVKRIGLTIRMISEGENDPAEKAVKSVINGQVNMLPNCATVDIGFSRRSRFSPGWQNRAT*------------------------------------------------------------------------------------------------------------------------------------------------------------------------------------------------------------------------------------------------------------------------------------------------------------------------------------------------------------------------------------------------------------------------------------------------------------------------------------------------------------------------------------------------------------------------------------------------------------------------------------------------------------------------------------------------------------------------------------------------------------------------------------------------------------------------------------------------------------------------------------------------------------------------------------------------------------------------------------------------------------------------------------------------------------------------------------------------------------------------------------------------------------------------------------------------------------------------------------------------------------------------------------------------------------------------------------------------------------------------------------------------------------------------------------------------------------------------------------------------------------------------------------------------------
>Sobic.002G398200
MGGTGEESALAGMMGPAVDKLASLVEKYTELRNVRKKMEQLRKELIAINLALEKHAAMESPDAQAKAWAAEMRELAYDLEDSIDLFTHHIDHEPPDTTTGVKRFFLRMIRKLKKLHYRHRFAQEIKELHDLANESYRRRKRYRIEEGGSGISHAEIDPRLQALYVEVEKLVGIQGPSQEIIGRLVGENPPAERRRVVAIVGSGGSGKTTLAKQVYEKIRDQFSCAAFVSVSQKPNMISLLWELLSQIGSHGGDLGLMAIGSCSEKQLIDRLRSDLENQRYLVVIDDVWTKSAWEIIQCALPNNGHTSKVIMTTRINSVGQFSSTSDEGFIYQMKPLSRNDSENLFLKRTLCAEDKFPVQLTGIKNEIIEKCDGLPLAIVTLASMLATKPRTEEEWERALNSIHSMHEKDSGLEVIDKILSLSYSDLPHNMRNCLLYLSTFPEDHMIYKDSLVRRWIAEGFITEKQGFTLEQVAESYFYEFVNRSLVQPITLRSRYETRSEGGCRVHDIVLNFLISRSAEENFLTMLYGEGVPSSDQRIRRLSVWDNPEHALAVSRATMNLSHLRSVSICNVGGWTMPPVLDLPVLRVLDLEGCRDLRIVDPDCILTLFHLRYLGFRSASGVVLPDQIGNLHYLQTIDLSGTGVTHLPESIVRLKLLMHLVGQRLIMPDGFGNMESLQELGTIDCWKCSINFGEDLALLSRLRVLRVTFIGVETSDMETRKRSLMPSLCKLGGNNLRCVTINDHVGGGESFVDSWYPPPCLLQKFIHISQYFSRFPKWISSCLCDLTHLDIKVAKMEREYLHILEDLPAIRSLYLFVKQVSKDGLIISRGAFRCLRRFEFCNIDGPGLIFEGGMRMLEWLRLGFDADRAQSTYGSLEVGIQHLSSLKHIVLIVRMISEGANDPAEQAVKSAISGQVKMLPNCPTVDIRFRRRCLLAGTE*----------------------------------------------------------------------------------------------------------------------------------------------------------------------------------------------------------------------------------------------------------------------------------------------------------------------------------------------------------------------------------------------------------------------------------------------------------------------------------------------------------------------------------------------------------------------------------------------------------------------------------------------------------------------------------------------------------------------------------------------------------------------------------------------------------------------------------------------------------------------------------------------------------------------------------------------------------------------------------------------------------------------------------------------------------------------------------------------------------------------------------------------------------------------------------------------------------------------------------------------------------------------------------------------------------------------------------------------------------------------------------------------------------------------------------------------------------------------------------------------------------------
>Sobic.003G100500
MFGQISSSLLALEHLEYLDLSYNGLEGPTGRLHEFLGSLKSLKHLDLSGIPFSGGVPPQLGNLSKLQYLDLSYMGAANSTDLSWLTSLPSVQYLKLNRVNLSTVLDWPHVMNMIPSLRVLGLSECSLARANQSLPDLNLTDLKELDVSMNSFNHPMLTSWFWNITSLKYLYLDHTSLYGQIPDALGAMTSLQVLDLSYYYAEDEKNKRIMTTNLKKLCNLEFLKLSSALTYGDITELFRNLARCSPNKLQELDLRSNQLTGMLPATWIGQLTNLVILDLSFNHITGPLPTSVGRLTRLGTLDLSCNHLTGNVPYEIGMLPNLIELYLNNNYLDGVIKEKHLASAKRLQTIDLSYNALQVDLISERQPPSTLSTVRFAACIADKLPEWFSDAFSNVEYLNMSNNQLIGGLPASFSSIGAMNAIELSLFSNKLIGQIPESFCKYEGLAVLDLSNNFLEGELPSCLGVMEDMEFIALSHNSLSGEFPSFLENFRSVLFLDLAMNKFTGSLPVWIGNLVSLRILRLSHNRFFGSIPMNITNLACLQYMDVSNNEISGSLPRYLSNLKAMRKTNMTRVCYVDDIENFHLISLFAVLKGVFDTNMMSIDLSSNNLTGEIPEDIIALNVLVNLNLSLNHLIGVVPNKIGEMQSLESLDLSRNKISGEIPATLSNLTFLSYLDLSYNNLTGQIPPGAQLDSLYAANPFMYIGNTGLCGHPLRNNCSRDGSRDTILLSWIGCGFVVGIWMAFGVLFFKQSWRIAFFKLQDKLYDKETKQELRLLGKVPVVKRDCLRSR*---------------------------------------------------------------------------------------------------------------------------------------------------------------------------------------------------------------------------------------------------------------------------------------------------------------------------------------------------------------------------------------------------------------------------------------------------------------------------------------------------------------------------------------------------------------------------------------------------------------------------------------------------------------------------------------------------------------------------------------------------------------------------------------------------------------------------------------------------------------------------------------------------------------------------------------------------------------------------------------------------------------------------------------------------------------------------------------------------------------------------------------------------------------------------------------------------------------------------------------------------------------------------------------------------------------------------------------------------------------------------------------------------------------------------------------------------------------------------------------------------------------------------------------------------------------------------------------------------------------------------------------------------------------------
>Sobic.003G118900
MAEGVLASSIVHGVLAKIGSSIWAELALLRSFRADLRAMERDFTTVREVLSDAEARGDGGVRDWLRRLRDVAHDIDDLLDECRTDLCVSERRESTACGCGPVTNPCSLRSFAMARRLKSLRRRLESIAAGRDRLRLNPGIQPPGHPSAPPRRETISKVDESKTVGRAGDREKLMRLVLDAASDEDVSVIPIVGFGGLGKTTLAQLVFNDRRANDEVFDPRIWVSMSGDSSLRTLVQPIVSATKEKCDLDNLDAVSSFLSRTFTGMKYLLVLDDVWSENQEEWERLRLLLKDGKRGSKIIVTTRSRKVAMMVRTVAPFVLEGLSDDDCWEVFRYKAFEEGEENLHPKLVKVGKEIVHKCGGVPLAAKALGSMLRFNKNEHSWVAVKDSEIWQMEKEETILPSLKLSYDQMAPSVKQCFAYCSVFPRSHEIDRDKLLQQWVALGFIEPTKYRSESLFDRADDCFEHLLWMSFLQEVEEHDLSKKELEEDGNVKYMIHELVHDLAQSVARDEVQTITSNQVNGHTEGCCYVSLADDMGAPEVIQSMFHRVRAFHSWGYNLDIKLVLQSRCLRVLDLGGSPITELPQMVGKLKHLRYLDVSSSPIETLPNSISSLHNLHTLYLSNCSNLCILPMSICNLQNLETLNLSACSLQNLPDSIGNLQNLGNLNMSFCKFLETLPNSIGKLQNLRTLNLKGCGKLHNLPDDICSLQNLQFFNLSQCGILRELPRNIGNLSNLYHLNLSQCNDLKSVPDSIRRITRLHTLNMSHCSSLSEIPVSIGGLKELQFLILLHHSSSLSLPISTGHLPNLQTLDLSWNIGLEELPESIGSLHNLKILILFQCWSLSRLPDSISNLVMLESLNLVGCEQLTKLPDGIISISNLKHLRNDQCSALERLPHGFGQWTKLETLSLLTVGDKNSNIAELEHLNVLTGQLRIECQSPMKVPSTDAMRANLRKKKKLSSLTLSWTRSCSIEELISAETFLEVLMPPENLEVFEIDGYLGTKFSSWMMNSMELLLPNLVSLSFSNIHHCSCLPHLGHFPHLQSLQLRHITGVYSMDSEMPVKINKGTLYRSLKELHFEDMPNLEIWLTSPVTDHKDKEPDLFKFPVLKTVTVTECPMLTPQPCLPDAIADLSVSGSSSMLSVGRIAVPPSSLLRRLWIKNCHVSSNEWRLLRHRPKLEDLVIEYCERLHVLPEAIRSLTNLRRLKILNCRELKALPEWLGELATLESLEIRCCPKLVSLPKGLQGLTALEQLTVTGCSTDLNERCTKATGRDWFKICHVPSIIVS*--------------------------------------------------------------------------------------------------------------------------------------------------------------------------------------------------------------------------------------------------------------------------------------------------------------------------------------------------------------------------------------------------------------------------------------------------------------------------------------------------------------------------------------------------------------------------------------------------------------------------------------------------------------------------------------------------------------------------------------------------------------------------------------------------------------------------------------------------------------------------------------------------------------------------------------------------------------------------------------------------------------------------------------------------------------------------------------------------------------------------------------------------------
>Sobic.003G126700
MPITFAHLKLLSVLDLEGCQWLSAEDLKEICKLTLLRYLSLRRTNVTELPKLVGRLKELVTLDVRETYIRDLPESITWLGNLKHLLGGWYRHYTKMSRVKLFEPYKALRIPNGLKNMKCIQKIAHVDIGTSSTSMMHEMGVLSQLTKLCAINHEDGGEKWEPSAASLNMLQKSIRHLSIIHWRNRDIGLEVFLELTSPPIFLETSYLWGRLSVLPLWISSLNYLIELSLRENFLDGELLRQLGKLPSLVSLKLYHESFMGTHLCFEKNLFPRLKQLIIDNAPNLDELRFDGGAPNLESLTLAFEREPANGIFGIENLPKLMEVEFFGETIFDSLVQGMTAEAKIHPNRPRVYRED*-----------------------------------------------------------------------------------------------------------------------------------------------------------------------------------------------------------------------------------------------------------------------------------------------------------------------------------------------------------------------------------------------------------------------------------------------------------------------------------------------------------------------------------------------------------------------------------------------------------------------------------------------------------------------------------------------------------------------------------------------------------------------------------------------------------------------------------------------------------------------------------------------------------------------------------------------------------------------------------------------------------------------------------------------------------------------------------------------------------------------------------------------------------------------------------------------------------------------------------------------------------------------------------------------------------------------------------------------------------------------------------------------------------------------------------------------------------------------------------------------------------------------------------------------------------------------------------------------------------------------------------------------------------------------------------------------------------------------------------------------------------------------------------------------------------------------------------------------------------------------------------------------------------------------------------------------------------------------------------------------------------------------------------------------------------------------------------------------------------------------
>Sobic.003G154700
MDIVVGALSGMVDALPGKLGELLEQEYALLSGVRGDVVFLKDELSSMHAAIHHCESLDHHDSQTTGWIGLVREVAYDIEDWVDLFSIRVDDGAQPTSGFRAWFRRGVDKLTALPARHTIASELQGLKERVVEISEQRNRYRLGAMVGTSTTSQHPHDPRISALFVEPGSLVGLDGKVEDVYKTVMDAGGTNELKIVSIVGMAGSGKTTLANAVYRRLQADNTFQCSAFVSIGPKSDMVSKTVKDLLSNLGDRLRGGEDITQLIPRVREILEKKRYLIVIDDLWSSDQWGIIRCCFPDNSLGSSIITTTRNDALPTNHHCGSSKFVHNHKISLLSDNEAKELFLKKAFSSRNDYPQHLEDVFAKVLRRCGGLPLAVVSIATKLAHKQSRDEWEKHGLNLLYNSRPEGLDGLKQILNLSYNDLQPQLKSCLLYLSIFPENSEIETKRLVRRWIAEGFIAGTGSKEETAISYLNELIGRNLVQPLDLNHDNIPRRCTVHPVIYDFIVCKSMEDNFATLTDAQHVPNNNITVRRLSLNLKSNSKEDQPAARNESTDLSHARSVTVFGHASITPHLTDLKVVRVLDLEGCNGPVCLDGLCKLVLLKYLSLKGTDVSKLPEGIGDLRCLETLDVRSTKVEELPPSIVRLEKILHLLAGSAKLPGGMDKMKAMQSLSCAGTTKSSANIVEEFSKLDNLKELELYYYATETPGNEKQIMFPVDGLKTVKQLCIRCTSPSVTFEPRVLPKVEALELRFEKGRADESSGVSGLGHLSSLKHLVLEFEQHDVGAMATVDAVRKAAEGLLLDRQYITIKVDGKKY*---------------------------------------------------------------------------------------------------------------------------------------------------------------------------------------------------------------------------------------------------------------------------------------------------------------------------------------------------------------------------------------------------------------------------------------------------------------------------------------------------------------------------------------------------------------------------------------------------------------------------------------------------------------------------------------------------------------------------------------------------------------------------------------------------------------------------------------------------------------------------------------------------------------------------------------------------------------------------------------------------------------------------------------------------------------------------------------------------------------------------------------------------------------------------------------------------------------------------------------------------------------------------------------------------------------------------------------------------------------------------------------------------------------------------------------------------------------------------------------------------------------------------------------------------------------------------------------------------------------------------------------------
>Sobic.003G161000
MTALRHLYTHGCGNLEGLPPKLGQLTSLQTLTNFVVGTGPDCSSIGELQHLNNLSGSLVLSQLENVTEAIDAKMAHLENKKELTALSLRWTTTEEEKPNCLKVLEGLEAPYGLKALRINDYRGTSFPAWMSMLPNMVELHLYDCKKSKNLQPLWQVPGLQVLCLKGLEELQCLCSSDTLFSFPSLKELVLVGMPAFDRWCEVNWLQGEQVMFPQLEKLSVKKCEKLISLPETAPLGQSCGQNCTEIWSPFAALKILKLKDLESFHGWETIKATRGHQIMFPHLEKLSIRSCQELIALPEAPLLEEFCGVHYKMALSAFPVLKELKLKKLDKFQKWGAADEAIQGQRHIIFPCLENLSIGYCRNLIALPEGPFLHELCGGDYGKAHSAFPELKVLELEKLENFQKWGAADEETQGQQIIFPCLENLSIDSCQNLIALPKSNIYESLGLTTLPEVTKLSSLEIIDSHQQIFLAAIPRVIDSLSKLVISFNDAAAAALPAGAFELADSSSIKSPLTSLQLGSNCNLLFHSSALALWTSFVQLQVLRIQDCDALVYWPVEEFQSLVSLRNLEIEDCNKLIGYAPAAPGQPTSERSQLLPNLESLNIRDCESLVEIFNMPASLKTMEVQRCPELKSLFGKQQDKPTWNQGPSTDVMASTAAVPELSSSASWDRFLPCLESLFIHECGSLSEVVNLPPSLRKIDIFDCDKLQLLSGQLDALRTLDIGWCPRLRSLESTSGELQMLERLFLWNCKILAPFLSSRPQAHTYLRYVTIRGCPGIKSLPSSLRQQLGSLDDNVKYLDLSPGAKLLKPKTWKYASCRN*-----------------------------------------------------------------------------------------------------------------------------------------------------------------------------------------------------------------------------------------------------------------------------------------------------------------------------------------------------------------------------------------------------------------------------------------------------------------------------------------------------------------------------------------------------------------------------------------------------------------------------------------------------------------------------------------------------------------------------------------------------------------------------------------------------------------------------------------------------------------------------------------------------------------------------------------------------------------------------------------------------------------------------------------------------------------------------------------------------------------------------------------------------------------------------------------------------------------------------------------------------------------------------------------------------------------------------------------------------------------------------------------------------------------------------------------------------------------------------------------------------------------------------------------------------------------------------------------------------------------------------------------
>Sobic.003G161100
MVVGPLLSLVKEKASSYLLEQYKVMEGMEEQHKILMRKLPAILDVIADAEEKATHREGAKAWLKEVKAVAYEANEAFDEFNYGALRREAKEKGHIRKLGFEGVKLFPTHNRVAFRKKMGNKLNKIVQTIEVLVTEMNTFGFNYQNQAPAPKQWRETDSSLVDSENIAAKSRDAETQKIVKMLIDRANFVELTVLPIVGMGGLGKTTLAQLIYNDPDVKKHFELCKWVYPKLANKICNKSEKNLEEAQKTLQNELKGKRYFIVLDYVWNEDSDKWEKLKASLEHGGNGCAVLTTTRKEGVAKLMGTVKAHDIALLDAGVIKKIIETKAFGSQEKSPTELLVLVDGIVERCGGSPLAANALGSVLRGKTSPEEWKAVLSKSIAHNKEDKILPILKLSYDDLPSYMKQCFAFCAVYPKDTEIDMERLIQLWMANGFVPKEKDIRLETTGKHIFEELVSRSFFQDVKQVKGDSEKSVMWIGIALALHVKSMISCMMWHCLPWKMKLLP*------------------------------------------------------------------------------------------------------------------------------------------------------------------------------------------------------------------------------------------------------------------------------------------------------------------------------------------------------------------------------------------------------------------------------------------------------------------------------------------------------------------------------------------------------------------------------------------------------------------------------------------------------------------------------------------------------------------------------------------------------------------------------------------------------------------------------------------------------------------------------------------------------------------------------------------------------------------------------------------------------------------------------------------------------------------------------------------------------------------------------------------------------------------------------------------------------------------------------------------------------------------------------------------------------------------------------------------------------------------------------------------------------------------------------------------------------------------------------------------------------------------------------------------------------------------------------------------------------------------------------------------------------------------------------------------------------------------------------------------------------------------------------------------------------------------------------------------------------------------------------------------------------------------------------------------------------------------
>Sobic.003G161400
MGELVVSMVVGPLLSLVKEKASSYLLEQYKVMEGMEEQHKILMRKLPAILDVIADAEEKATHREGAKAWLKEVKAVAYEANEAFDEFNYEALRREAKEKGHIRKLGFEGVKLFPTHNRVAFRKKMGNKLSKIVQTIEVLVTEMNTFGFNYQNQAPAPKQWRETDSILVDSENIAAKSRDAETQNIVKMLIDRANFAELTVLPIVGMGGLGKTTLAQLIYNHPDVKKHFELCKWVCVSDEFDVFKLANKICNKSEKNLEEAQKTLQNELKGKRYLIVLDDVWNEDSDKWEKLKASLKHGGNGCAVLTTTRKEGVAKLMGTVKAHDIVLLDAEAIKKIIETKAFGSQEKRPTELLVLVDGIVERCAGSPLAANALGSVLRGKTSPEEWKAVQSKSIAHNKEDKILPILKLSYDDLPSYMKQCFAFCAVYPKDTEIDMEHLIQLWMANGFVPKEKDIRLETTGKHIFQELVSRSFFQDVKQIKGDSEGSDVDWYCPSTTCKIHDLMHDVALSAMENEVATIIDEKPKQSEFLQNTCRHIALLCDEPEAILNSSLKTRSSAIQTLQCGRIKSSLHHVEKYSSLRALLFSQRKGTFLLKPRYLHHLRYLDVSGSFIESLPEDISILYHLHTLDVSHCWHLSRLPKQIKYMTVLRHLYTHGCQNLEGLPPKLGQLTSLQTLTNFVVGTGPDCSSIGELQHLNNLSGSLQLSKLENVTEAIDAKMAHLENKKELTALSLRWTTTEEDKPNCLKVLEGLEAPYGLKALRINDYRGTSFPAWMGMLPNMVELHLYDCKKSKNLPPLWQVPTLQVLCLKGLEELQCLCSGDTFFSFPSLKELMLVGLPAFDRWCEVNWLQGEQVIFPQLEKLSVKKCEKLISLPEAAPLGQSCNYEKARSAFPTLKVLELKELENFERWGAADEGTQGQQIIFPCLENLSILNCQNLTALPEGPLLHGLCAGDYEKAHSAFPALKVLELEKLENFERWEQVGATQGGDTMFPHLEELSVRNCPKVTALPAGTSSLAPSVGRSDITTRSFFPKLKKIEFFCLESFESWGVTEAINGEQWIFPELETVSISGIPGLTTLPEVPKLSSFEIIYGHQQIFLAAIPRVIDSLSKLVISFNDPAAAALPAWHGAFELADSSSIKSPLTSLQLGSNCNLLFHSSALALWTSFVQLQDLRIQYCDALVYWPVEEFQSLVSLRNLEIEDCNKLIGYAPAAPGQSTSERSQLLPNLESLNISYCEILVEIFNMPTSLKTMEVLRCPELKSIFGKQQDKTTWNQGPSTDVMASTAAVPELSSSASRDRFLPCLESLFIRQCGSLSEVVNLPPSLRKIEISGCDKLRLLSGQLDALRTLKIHWCPRLRSLESTSGELQMLEILQLWNCKILAPFLSSGPQAYSYLRYFTIGGCPGIKSLPSSLRQRLDSLEIYLDARYQGAKLLKPKTWKYASCRN*--------------------------------------------------------------------------------------------------------------------------------------------------------------------------------------------------------------------------------------------------------------------------------------------------------------------------------------------------------------------------------------------------------------------------------------------------------------------------------------------------------------------------------------------------------------------------------------------------------------------------------------------------------------------------------------------------------------------------------------------------------------------------------------------------------------------------------------------------------------------------------------------------------------------------------------------------------------------------------------
>Sobic.003G163900
MRIPTMAASHLVSAAQWIAGVITEQVITSKLKEWVSQFSGLGNDIDSLKAQMSFVETVLSMAQGRRIRNNHLTSLLARLHQLLYDADDALDEIEYHRIHQDAQSRDQQATSSSMVRAPSTAATAVLHLLSDVVSHQPLASSTFRDMFMYPWPWGPRKRRKLAHLTNALDLPLVELDWGALGRSIREATSQLRVVSEQVHKALQLEELKSISLAAHSQLNNPRLTTSYPAGEHKMFGRNGEKDSIIEVLTDIRCCSQSRLLVLPVVGNGGIGKTTLLQHVYHDKRIRSFFHTRMWICVSHCHNFSVLQLTREMLEAATDNKQNRGSKNLDSLQNSLVKRLQGKRFLLVFDDLWTVDGKKWELLLAPFNYIKASTNCTILVTTRDRRVAELISTTSPINLSGLEREVFWDCFRAYIFGDEKHDGHQHLQPIGREIARKLNGYPLAAKSVGALLRKDLTIEHWSIILESRAWEEQNGTDGIMSILRLSYEYLPFHLQRRFSYCSLFPKGYRFLEKDLVLIWNSQGFIDTRFDRKPEEVGHEYMNHLVCLGFFQKEINPANCKTWYLMHDIIHDLAINVSSQYCLTIDRISMFNMHPSATIRHMSIITETMYNEDISSNVSRNEDIEKVVTNIANLVQKKYLRSLMLFGRYDSKFARVFQMAFREATNMRSIIMCMMPYHEGSLLYDLGQCIHLRYVKIIAYDQVQLPEALGRLYHLQVLDVGGTTGDLTRNVSSGYTEASAPEWLAKHMFLTSLRCLYLDNCKGCKDLPSFSLFPALKKLHLISLPDITELQTASLDEVILSDMKKLKKWSASEKYQLIDGLQVLEICNCPELRYLPLPPTCNSAVAMYRQLRSVVIKGCPCLMRLPPLPLGPKIKLLVEDVQSFPCSRMSYSADTNPSLLLMGKDDLRVLDGNVIAFQNLASLQELSIDTCPSLTSISWQGLHQFSILKDLTIYHCPNLLSVQMTETERTLAKGLLPSLQKLEIWSCGITGKNLSCLLSNAPNLSFLKLKECRRIRRLTVHQHADQGSPILPPDGAAADGLLHIHPHSVSSLQELCFDSCPTICENGEGLRGLTTLKKLEIYECPRFLSYVVFQNEDIHHVEGTCLLPSSLQVLKITKAEWKSMSLHGLTTMESLSICHSELEALHMESSTKLKYIQVLGCTELTSIQGLQLCVELKKLEVVFTHGFWRAWDIELQREGESNKLLFPVELIHTSDSSMLTLSICKHLDHLRRLEFRGLSNKLETEQEKALQQLISLNELQFFECDYGFSVPAELHQLTSLKKLELMNCSTISSFSERGLPPRLEHLVIIDCKYLESLPTGMYENSFLKKLEMKSCPRIRSLPRGGLPACLRELRFEKCSSKLQEHLQSMDKADMVIVWS*---------------------------------------------------------------------------------------------------------------------------------------------------------------------------------------------------------------------------------------------------------------------------------------------------------------------------------------------------------------------------------------------------------------------------------------------------------------------------------------------------------------------------------------------------------------------------------------------------------------------------------------------------------------------------------------------------------------------------------------------------------------------------------------------------------------------------------------------------------------------------------------------------------------------------------------------------------------------------------------------------------------------------------------------------------
>Sobic.003G193000
MDVAAIFCFLLVLITTTTTISSSAYAAQTNGACFPYERDALLSFKSGIQSDPQKLLASWNGDDCCRWTGVNCSYSTGHVLKIDLRNSFFLDDLLHPPIHSEYPHGMRGKISSSLLALHHLEYLDLSGNLLGGEAVQIPRFLGSLPNLVYLNLSSTDFSGRVPPHLGNLSKLQYLDIDTTWNDEENNMHSEDISWLARLPLLVFLDMSGVNLSITGDWVQVLNKLSNLRVLRLHACQLPFPYPAIVDSNLTSLEIVDLSDNRINTLNPSYWFWHASTIRHLDLMNNMIVGPLPGAMGNMTSLEVLNLGGNHLSDVKAKPLENLCNLRELTLWSNKINQDMAEFLDGLPPCAWSKLELLDLSTTNISGEIPNWINRWTNLSILQLSSNMLVGSIPLEIGMPSKLRTLDLDGNHLNGSISEEHLASLVNLEELDLSYNSVQMVINLSWIPPFKLRMAYFPHCQTGPYFPLWLQGQRDLIYLDISDTGIVDYLPDWFWSVFSNTTYLNISCNQISGKLPRTLEFMSSALIFDFNSNNLTGILPQLPRYLQELDISKNSLSGPLPTKFGAPYLLDLLLSENKITGTIPSYICQLQFLCVLDLAKNHLVGQLPLCFDGSKETQNKSMLALVLYENSLSGNFPLFVQSFPELILLDLAHNKHIGELPTWIAKMLPQLSYLRLRNNMFSGSIPVQLMELGHLQFLDLAYNRISGSIPESLANLTAMIPDQDHQQPLENPLYWSYERPSSASDTYYAKFDDSLEVVSKGQYLDYTSNVVYMVALDLSHNNIVGEIPEEITSLVGMAVLNLSHNQLSGKIPEKIGQLRSLESLDFSWNELSGEIPSSLSDITTLSKLNLSYNNLSGRIPSGNQLQALIDPASSYFGNSYLCGPPLLRNCSAPEVARGYHDGHQSDSDERYLYLGMAVGFVLSLWIVFVTFLFSRTWRVAYFQMFDKLLY*-----------------------------------------------------------------------------------------------------------------------------------------------------------------------------------------------------------------------------------------------------------------------------------------------------------------------------------------------------------------------------------------------------------------------------------------------------------------------------------------------------------------------------------------------------------------------------------------------------------------------------------------------------------------------------------------------------------------------------------------------------------------------------------------------------------------------------------------------------------------------------------------------------------------------------------------------------------------------------------------------------------------------------------------------------------------------------------------------------------------------------------------------------------------------------------------------------------------------------------------------------------------------------------------------------------------------------------------------------------------------------------------------------------------------------------------------------------------------------------------------------
>Sobic.003G210500
MARLDISGIQIAITLLVFTHIKSSTEASTHTNNTFKRCIAHERSALLAFRAGLSDPANRLSSWGEGDNCCKWKGVQCSNTTGHVVKLDLQGPDYYNCVKQVLGGNISSSLVALQHLQYLDLSCNRFSMVKIPEFLGSLHELRYLDLSMSSLVGRIPPQLGNLSNLRYMNLDSIFGDTHSTDITWLSRLSSLEHLDMSWVNLSTITNWVSVVNMLPSLVSLDLSFCDLSTCPDSLSDSNLTSLESLSISANRFHKHIAPNWFWYLTSLKQLDVSFNHLHGPFPYELGNMTSMVRLDLSGNDLVGMIPSNLKNLCSLEELFLSNNINGSIAEFFKRLPSCSWNKLKTLVVHFSNLTGNLPAKLETFRNLAWLDLGDNKLTGSMPLWLTNLRELDLSSNNLDGDLHEGHLSGLVNLDSVSLSDNSIAIRVNSTWVPPFNLTVLELRSCILGPKFPTWLRWQTNMYSLDISNTSISDMVPDWFWTMASSVYYLNMRRNQISGFLSPQMELMRASAMDLSSNQFSGPIPKLPINITELDLSRNNLYGPLPMDFRAPRLATLFLYNNSISGTVPSSFCKLQLLYFLDISSNNLTGSLPDCLGYEYTTNMTSLHIRTLSLRNNHLSGEFPLFLRNCQELIFLDLSDNQFLGTLPSWIGDKLPSLTFLRLRHNMFCGHIPVELANLINLQYLDFAYNNFSGVIPKSIVNWKRMTLTATGDNDHDYEDPLASGMLIDSIEMMDYNDSFTVVTKGQEQLYTGEIIYMVNLDLSCNNLTGEIPEEICTLVALNNLNLSWNALSGEIPRKVGDLAQVESLDLSHNELSGEIPTSLSALTYLSHLNLSYNNLSGKIPSGNQLQVLDGQASIYVGNPGLCGPPLTKKCPETNLVPAAPEDHKDGSDNVFLFLGMSSGFVIGLWTVFCILLFKTKWRIACFTFYDTLYDWVYVQAVVGLASLTRKMDTKS*-----------------------------------------------------------------------------------------------------------------------------------------------------------------------------------------------------------------------------------------------------------------------------------------------------------------------------------------------------------------------------------------------------------------------------------------------------------------------------------------------------------------------------------------------------------------------------------------------------------------------------------------------------------------------------------------------------------------------------------------------------------------------------------------------------------------------------------------------------------------------------------------------------------------------------------------------------------------------------------------------------------------------------------------------------------------------------------------------------------------------------------------------------------------------------------------------------------------------------------------------------------------------------------------------------------------------------------------------------------------------------------------------------------------------------------------------------------------------------------------------
>Sobic.003G210601
MCPRWPFPLQWAAAILLILFVNHALSSSSVQARVISGGVCIAREREALISFKEGFLDPAGRLSSWQGEDCCQWKGIGCDNRTSHVVKLDLHTNWIVLRGEMSSSITVLHHLRYLDLSFNDFNGTKIPAFLGTLSNLRYLNLSSADFGFGGSIPLQLGNLSRLKYLDLSNLDFQSDLTWLPNLSSLESLAMSNLDLSPATDWVHKVNMLPNLKTLDLSGCLNSSALSTLFHSNLTQLEILDLSYSSFNSLLQHNWFWGITTIKELILSDCGWSGPIPGALGNMSSLEVLYLDGNSLSGIVPTTLKNLCNLQLLYLEENNINGDILGRLPQCSWSKLRELHLRSANLTGELPVWIGNLTSLTYLDISQNMVVGSVPFGIANMRSLSFLDLSQNMLIGEVPNGIGSLSNLSYLSLGLNNFSGVLSEYYFVGLAKLEYLNLSQNSLKLDFAEDWVPPFRLTEGHFGSCDMGPQFPAWLRWQTGIRALDISNARINDVLPLWFWVVFSNASSLYLSRNQLSGGLPAKLELPFLEEMDISRNSLSGQLPANLTAPGLMSLLFYNNNFTGAIPTYVCHDYLLEINLSNNQLTGDFPQCSEDFPPSQMVDLKNNNLSGEFPRFLQNASELGFLDLSHNKFSGSVPTWIAEKLPALEVLILRSNMFHGHLPMQLTRLIGLHYLDVAHNNISGSISSFLASLRGMKRSYNTGGSNYSNYNYSSDSISTFIKDRELNYTHELTQQLVLIDLSSNGFTGYIPKELSSLKGLRSLNLSKNQISGPIPDDIGALRQLESLDLSYNYFTGHIPSTLSDLTFLSSLNMSYNDLSGSIPSGRQLETLNDMYMYIGNPGLCGPPLLNNCSPNETNPSANQEHEGARSSLYLSMSMGFVMGLWTVFCIMLFLKTWRIAYFQLLDQLYDKVYVQLSICKAAFLRKCGNKDI*-----------------------------------------------------------------------------------------------------------------------------------------------------------------------------------------------------------------------------------------------------------------------------------------------------------------------------------------------------------------------------------------------------------------------------------------------------------------------------------------------------------------------------------------------------------------------------------------------------------------------------------------------------------------------------------------------------------------------------------------------------------------------------------------------------------------------------------------------------------------------------------------------------------------------------------------------------------------------------------------------------------------------------------------------------------------------------------------------------------------------------------------------------------------------------------------------------------------------------------------------------------------------------------------------------------------------------------------------------------------------------------------------------------------------------------------------------------------------------------------------------------------------
>Sobic.003G210801
MTFWIEISSPIHDTSITSRCIALLAFRAGLSDPENRLSPWEGDNCCKWKGVQCSNTTGHIVKLLLQGPDCENSDASMQVLGGNISSPLVGLQHLQYLDLSCNRFSMVKIPEFLGSLHELRYLDLSMSSLDITWLSRLSSLEHLDMSWVNLSTIMNWVSMVNKLPSLVCLDLSSCDLSTSPDSLMHSNLTSLESLSISGNHFHKHIAPNWFWYLTSLKQLDVSFSQLHGPFPYELGNMTSMVRLDLSGNNLVGMIPSNLKNLCSLEEVVLFGNNINGSIAELFKRLPCCSWNKLKRLSLPLSNLTGNLPAKLEPFRNLTWLDLGDNKLTGHVPLWVGQLTYLTDLDLSSNNLTGPVPLSIGQLKNLIELDLSSNNLDGDLHEGHLSRLVNLERLSLYDNSIAIKVNSTWVPPFNLSELELRSCIMGPKFPTWLRWPTNIYSLDISNTSISDKVPDWFWTMASSVYYLNMRTSVMDLSSNQFSGPIPKLPVNLTDLDLSRNNLYGPLPLDFGAPGLSTLFLYNNSISGTVPSSFCKLWLLHFLDISSNNLTGSLPDCLGYEYTTNMTSLSIHTLSLRNNHLSGEFPLFLRNCQKLIFLDLSQNQFFGTLPSWIGDKQPSLAFLRLRHNMFWGHIPVEFANLINLQYLDLAYNNFSGVIPKSIVNWKRMTLTVTGDNDDDYEDPLGSGMVIDANEMMDYNDSFTVVTKGQEQLYTGEIIYMVNLDLSCNSLTGEIPEEICTLVALNNLNSSWNALSGEIPRKVGDLAQVESLDLSHNELSGEIPTGLSALTYLSHLNLSYNNLSGKIPSGNQLQVLDDQASIYIGNPGLCGSPLKKKCPETNLVPSVAEGHKDGSGDVFHFLGMSSGFVIGLWTVFCILLFKTKWRMVCFTFYDTLYDWVYVQAALGLASLTRRMDTRS*--------------------------------------------------------------------------------------------------------------------------------------------------------------------------------------------------------------------------------------------------------------------------------------------------------------------------------------------------------------------------------------------------------------------------------------------------------------------------------------------------------------------------------------------------------------------------------------------------------------------------------------------------------------------------------------------------------------------------------------------------------------------------------------------------------------------------------------------------------------------------------------------------------------------------------------------------------------------------------------------------------------------------------------------------------------------------------------------------------------------------------------------------------------------------------------------------------------------------------------------------------------------------------------------------------------------------------------------------------------------------------------------------------------------------------------------------------------------------------------------------------------------------------------
>Sobic.003G279700
MELIVSAIMSDLLNRALSKAIQRYRRSRAQETEHKLRRLHRVLLKIDATVEEAEGRHITNQAMLRQLQMLRQGMYQGHHMLDTIRYRYSDDASGGDLPVAALPRFSSARRLLSRPFNLPVLGTALGAEISKQLEKTLDGLETLVGDTAEFTIFLEGYPRICRQPYSTHLVVGSVMFGRQMEMETVIDFLLRPDAPGNEKNPGVLPIVGAAKIGKSTLVEHVCLDERLRGHFSSIVVFTVEDLGAGDLAAFRGNAVVKHQDVAAAASHGSGSRSLAVIELAGDVDVDDETWRRLYSSAASSMGNNGKIVITSRSEKIAALGTTRALRLRALSREAYWYVFKSLVFGSANPGDQPEQLASLGMQIAELLDCSFLAGNIVASLMRANMNAEFWRRVLRCLRDYTRKHLLMFGERPSRLLQKGKSVSLWRMARAHDAVTICSVYQIPATQHDVPDVTVQDLLSGRVTSQEGSFSAVAWRSTIPPYFTYLASCASETARCSTVNKKRPRHARE*--------------------------------------------------------------------------------------------------------------------------------------------------------------------------------------------------------------------------------------------------------------------------------------------------------------------------------------------------------------------------------------------------------------------------------------------------------------------------------------------------------------------------------------------------------------------------------------------------------------------------------------------------------------------------------------------------------------------------------------------------------------------------------------------------------------------------------------------------------------------------------------------------------------------------------------------------------------------------------------------------------------------------------------------------------------------------------------------------------------------------------------------------------------------------------------------------------------------------------------------------------------------------------------------------------------------------------------------------------------------------------------------------------------------------------------------------------------------------------------------------------------------------------------------------------------------------------------------------------------------------------------------------------------------------------------------------------------------------------------------------------------------------------------------------------------------------------------------------------------------------------------------------------------------------------------------------------------
>Sobic.003G313700
MQLFLHEVETCSGDGSATTEAWVHQMRDIMLDSEDVFDVLDANQVRACSILGDLRAWSKVEAQIRRIKKQLSDISRRRSEYPNLTNNNDPEDSSDKIIGLLTSSPLVHDKDTVGLDRDLDALLQHVLGEESELSVMSLVGMGGVGKTTLAKKVYNHPDVKRHFDRSSWVYVSNKMELRGVLREMARGLVKIPSAEANSLSEGQLQELLLSGLRGMRFLLVLDDVWEKGLWDVIKLVLPKNGMSRVLMTTRNVVVATSVIDVRSDVHRLQPMTFGDSYNLFCRKAFLTDGVCPDDLIETAKDIVRKCVGLPLAIVAAGSMMSRKKKNTEWTSVLESIQKDLSNGEMGVHQALLLSYKDLPHPLKPCFLLLSVIPYDSEISRKKLVRLWIAEGFVKKKNDETLETTAEKYLMELIDRSMIETSVISSSGRVKACRVHDLVHDLAISLSENGNFSVICHDKGASTSARRISLRTSHVQFHKEHKKKLRSVFMFNASAPVVLKSNIVAKRFKLVRILDLENANVLKLPKEIGGLLHLRYLGLRGTKLKKLPRTLQKLYHLQTLDIRKTWINIIAFQIKCLRNLRNLEMKQDGRSIKVLTGLAQLGELQVLTGLQASATVVHEIANLTKLQKLSVEDLNNEDAEKLCSSVNNMKELSYLSIFSGDAIRPLDIATLKPSSCLQKLHIAGPLQKLPVWFTQLDKLTKLRLSFSKLEEDPLSVLAQLPNLLFLQLNKAYQGKVMRCCCPGFPNLKIFIITELEELEEWDVDEGAMPCIQEVWIMSCENLATVPTGLQSLTTLQRLRLVGMPSSFTDRLGELSEDFVRVKHIPSIQIIQQYG*-------------------------------------------------------------------------------------------------------------------------------------------------------------------------------------------------------------------------------------------------------------------------------------------------------------------------------------------------------------------------------------------------------------------------------------------------------------------------------------------------------------------------------------------------------------------------------------------------------------------------------------------------------------------------------------------------------------------------------------------------------------------------------------------------------------------------------------------------------------------------------------------------------------------------------------------------------------------------------------------------------------------------------------------------------------------------------------------------------------------------------------------------------------------------------------------------------------------------------------------------------------------------------------------------------------------------------------------------------------------------------------------------------------------------------------------------------------------------------------------------------------------------------------------------------------------------------------------------------------------------
>Sobic.003G317300
MADVALAGLRWVVSPIVKKLLAEASTYLSVDMARELQELETTVLPQFDLVIEAAEKSPHRDKLKAWLQQLKEAFYDAEDLLDEHEYNLLKRKAKSGKDSVLGEDASSMKSTILKPFQAATSRARNLLPDNRRLIRKLHELKDILAKAKDFRELLGLPTATPALPVPTTAIPPATTTSLPTSKVDILLNNSTAPEASSSRFSGLAIIGAGGMGKSTLAQYVYNDKRVEEYFDVRMWVCISRKLDIHHHTREIIECAAKGECPRLGSLDTLHYKLKDILEKSQRFLLVLDDVWFQESDNETEWEQLVAPLISQQAGSKVLITSRRDTLPAALFCKQVIRLGNMEDAEFLALFKHHAFSGVEIEDQLLRLKLEQTAEKIAKRLGQSPLAAKVLGSRLSRKKDVSEWNATLKIDNLSEPRRALLWSYEKLDPRTQRCFLYCSLFPKGHKYNIDEMVHLWVAEGLVDSYKLRRRMEDVATEYFNEMVCGSFFQLVSERYMGSWYVMHDLLHDLAESLAREDCFRLEDDKVTEIPCTIRHLSVRVESMEKHRQIIHKLHHLRTVICIDPLIDDASDLFDKILQHLKKLRVLYLSFYNSSKLPESVGELKHIRYLNLIRTLVSELPKSLCTLYHLQFLLLNAKVKSLPNKLCNLSKLHRLEGYDSFSKHRLYERPLCQIPNIGKLTSLQHLHEFSVHKEKGYELQQLKDLNELAGCLTIKNLENITGKDEALESKLYQKNRLKELQLVWSGEKDMDAEDSLHLDILEGLKPPPQLSGLAVIGYKSGSYPSWLHEHSYFESLGSFKLADCSVLEGLPLDSELFWHCSNLRIDNVPNFKTLSCLPTGLTRLSIHRCPLLMFVTKKELEQHDLRENMITDYLASKLASLWEVRSRIRSVLSEEHSSLKQLATLIDDDISEHLRIINMDPVHEKRDGLFVKEDIIRAWLCCHEQRMRFIYGRSIALPLVPASGLRYLGLDSCSITDGALAACLGGLASLETLVLDKIMTLTALPSEGVFKHLRKLDYLFISSCWCLRSLGGLRAAASLRESRFICCPCLELARGAELLPLSLVKLFISGCMLAADSFGNGLPQLNGLSMFGCRSTPSLSITHLTSLKELSLGNFPDLCFLEGLSSLYLLSLHLTEVPKLSVEFISQFRVQRSLYVSSTELLNHMLMAEGFTIPTFLCLENCKESSVTFEESASFSSVKHLRLCLCEMKSLPGNLKCFSSLEELDIHACPNISSLPDLPSTLQRIYIWDCELLKESCRAPDGESWPKIAHIRWKEFR*---------------------------------------------------------------------------------------------------------------------------------------------------------------------------------------------------------------------------------------------------------------------------------------------------------------------------------------------------------------------------------------------------------------------------------------------------------------------------------------------------------------------------------------------------------------------------------------------------------------------------------------------------------------------------------------------------------------------------------------------------------------------------------------------------------------------------------------------------------------------------------------------------------------------------------------------------------------------------------------------------------------------------------------------------------------------------------------------------------------------------------------------------------------
>Sobic.003G321300
MEFVASIIDTVFRPLKDYFARTVGYVMSCGDYIDALGHEMNELKSKRDDVKRMVDAAERQGMEATSQVKWWLECVALLEDAAARIADEYQARLHLPPDQAPGYKATYHLSKQADEARDEAAGLKEKADFHKVADELVQVRFEEMPSAPVLGRDALLQELHTCVRDGGVGIVGIYGMAGVGKTALLNKFNNDFLINSHDINVAIYIEVGKDFDLNDIQRIIGDRLGVSWENRTPKERAGVLYRVLSKMNFVLLLDDVWEPLNFRMIGIPVPKHNSKSKIVLTTRIEDVCDRMDVRRKLRMDCLPWEPAWELFREKVGDHLMGASPEIRQQAQALAMKCGGLPLALITVGRAMASKRTAKEWKHAITVLKIAPWQLLGMEFDVLEPLKKSYDNLPSDKLRLCLLYCSLFPEEFSISKDWIIGYCIGEGFIDDLYTEMDEIYNKGHDLLGDLKIASLLEKGEDEDHIKMHPMVRAMALWIASDFGTKETKWLVRAGVGLKEAPGAEKWNDAERISFMRNNILELYEKPNCPLLKTLMLQGNPGLDKICDGFFQYMPSLRVLDLSHTSISELPSGISSLVELQYLDLYNTNIRSLPRELGSLSTLRFLLLSHMPLEMIPGGVICSLTMLQVLYMDLSYGDWKVGASGNGVDFQELENLRRLKALDITIQSVEALERLSRSYRLAGSTRNLLIKTSSSLTKIELPSSNLWKNMTNLKRVWIVSCSNLAEVIIDSSKEAVNSNALPRSILQARAELVDEEQPILPTLHDIILQGLHKVKIIYRGGCVQNLASLFIWYCHGLEELITVSEEHDMSASGGGQGSAAFRVITPFPNLKELYLHGLAKFRRLSSSTCTLHFPALESLKIIECPNLKKLKLSAGGLNVIQCTREWWDGLEWDDEEVKASYDPLFRPLH*-----------------------------------------------------------------------------------------------------------------------------------------------------------------------------------------------------------------------------------------------------------------------------------------------------------------------------------------------------------------------------------------------------------------------------------------------------------------------------------------------------------------------------------------------------------------------------------------------------------------------------------------------------------------------------------------------------------------------------------------------------------------------------------------------------------------------------------------------------------------------------------------------------------------------------------------------------------------------------------------------------------------------------------------------------------------------------------------------------------------------------------------------------------------------------------------------------------------------------------------------------------------------------------------------------------------------------------------------------------------------------------------------------------------------------------------------------------------------------------------------------------------------------------------------
>Sobic.003G325100
MAVEVVQFLVKKFVDSFTEEAADAEAELPFRAQFHGMRAELQKAAVSAANADELRECLYELNDLLAECRRLANRPNQQRLRWCFAQSDAWCFPKTKKRVTAVRRRVLECVEHDSGGNAAASQEEEDAAAGLDRWTTSWLERSRIHGFDQQLAELESMAFGECGAGRLNGVGIVGMGGIGKTALAQLLFSSPRAKGRFFPRIWMCMSRTASAGADRRKEVLQGMLMALGHEEDAILSIDGSDSLAELVIAVHEQLKGKRYLIVFDDVWHIDSWYADVVGRQNAPRRTDDWSERLAFALPKERGGLVVVTSRLEQAAEAMVGKSCLYRVRPLADSESCWAIFTDALSQSQSQEKKTVDLATVNNMKQEILETCGGLPSAAKTMGDIFATSSVSPPASTSTSQELGKSDHIITAS*--------------------------------------------------------------------------------------------------------------------------------------------------------------------------------------------------------------------------------------------------------------------------------------------------------------------------------------------------------------------------------------------------------------------------------------------------------------------------------------------------------------------------------------------------------------------------------------------------------------------------------------------------------------------------------------------------------------------------------------------------------------------------------------------------------------------------------------------------------------------------------------------------------------------------------------------------------------------------------------------------------------------------------------------------------------------------------------------------------------------------------------------------------------------------------------------------------------------------------------------------------------------------------------------------------------------------------------------------------------------------------------------------------------------------------------------------------------------------------------------------------------------------------------------------------------------------------------------------------------------------------------------------------------------------------------------------------------------------------------------------------------------------------------------------------------------------------------------------------------------------------------------------------------------------------------------------------------------------------------------------------------------------------------------------------------
>Sobic.003G325200
MSQERTLDEVVSPFLMQLERARVVPLGPDEDSSHSDIVLLFENIKKEACEVKDILLRVSKWENEIINDFGGIARHLDEIIEEGNQLNSIRSTLQLVNTEMSKLKDRMQLPLHVPMIKPIAPTTLPSYVPSKWVHAKVSEQWKRLEVERKILESSTMSNLQVSYDNLDLQLKLCLLCFSVFPENSIVSKRAMIHWWIGEGLVEATRSQTAEDVGQACFEKLIALEMIEPVYQKCRYGVNQCKLHPWIRRMLIKVAKQARFFEFDSDGNATWDSSATHRACLIEEHQQKIDVASLRNLLTIFNVNEQYLQFEKGWFSDLRKIAVLQLGRWHNLRRHHIEVDSTEFLEGLQLSNQLKYLCLRGISRIIELPASIGGLSNLRILDLHACHNLEILSASITSLQMLTHLDVSECYLLEGMPRGIGLLTELQVLKGFVIGGSTGNYNCRVAELARLDKLKKLTIYIGSKVTVTEDELNELENIKGLCVLKITWAVSLSNKERVHQTSDSTPLLTSLSLPLNLEKLDLCCFPGEKIPDWFSPSKLLRLKRLYFTGGMLRTFGNKNMSEVWSVEVLRLKFLNDLSVQWTQVHDIFPKLTFLEVFRCRKLESFPCDKDGVWMNHDTKDIRK*--------------------------------------------------------------------------------------------------------------------------------------------------------------------------------------------------------------------------------------------------------------------------------------------------------------------------------------------------------------------------------------------------------------------------------------------------------------------------------------------------------------------------------------------------------------------------------------------------------------------------------------------------------------------------------------------------------------------------------------------------------------------------------------------------------------------------------------------------------------------------------------------------------------------------------------------------------------------------------------------------------------------------------------------------------------------------------------------------------------------------------------------------------------------------------------------------------------------------------------------------------------------------------------------------------------------------------------------------------------------------------------------------------------------------------------------------------------------------------------------------------------------------------------------------------------------------------------------------------------------------------------------------------------------------------------------------------------------------------------------------------------------------------------------------------------------------------------------
>Sobic.003G325300
MASYCCFWRPRQTTRFLSVQNLIPVQSISFQDMLRLLVRPDVGVIVIQGIGGSGKTWAAKAAYRAAMTSNLFEEYVWVPLSMNCSMRQCINKIAASLSCNKGYNLSIERTKAIIKEHLTKRKFLLVLDNAYFTEESILECLGVPRPQQQSLGSKIIVTTRTGRGESAMEPDIVLMPQPLTYEESYDLLREKIGKDICFAHDLISYCFGMPLTIVLLAGVLCDAPTQEAFDELVAKAHVALGAHISVFHTMERMVKFGYHHLPSDNVRHCLLYCLLFPEHQGIAVKELIWYWIMDGLLHKNIGFDEANHIGKEILDVLIKHGMVYLDDNGHIRMHDVIRETVSRYGKDNGYNEQHDWHVSNPISIRLEHLAKSSRRVLLMDTEMECLYGSPSCSFISSLLLRGNCLLRAMSEEFFCHMGLLGILDLSFTRIQVLPLSISRLTRLRMLLLIGCDYLKEIRHITPLVRLEVLDASGSGSLKSVGSGSFDHMVLLKVLDLSATSITFLTSIPVSMELRHLNLQGCPFLRSDLPYGVSKSGAVQNLWLGNVEDLADLMDMLWLPCGLTFNLFNMHGLEVSLDANMGGRGTTCVYASDAYFFNCLKKDSPLWLNCFRKFQIVISCSMDCQTMDTDVQAMKKDSTFQNSYFRTKRFAHSNEPNRYLEINGTIGVPSDLDGILGHAELISLKKLAMTTQSSDLNFSSMEAVRELWVENCDHLESFLTAEVVQALSAMGNLHSLWISNMENLSSFCKGVEGVTSFSCLKHLLFDCCPNLICLFPSVLHFPNLETLSIRFCDILERVFDNSALGEDTLPRLQSLQLWELPELTSVCSGVLPSLKNLKVRGCTKLRKIPVGVNENSPFVITIGEQLWWDSLIWDDETIKRWLLFRNWRPLLPHIATEG*---------------------------------------------------------------------------------------------------------------------------------------------------------------------------------------------------------------------------------------------------------------------------------------------------------------------------------------------------------------------------------------------------------------------------------------------------------------------------------------------------------------------------------------------------------------------------------------------------------------------------------------------------------------------------------------------------------------------------------------------------------------------------------------------------------------------------------------------------------------------------------------------------------------------------------------------------------------------------------------------------------------------------------------------------------------------------------------------------------------------------------------------------------------------------------------------------------------------------------------------------------------------------------------------------------------------------------------------------------------------------------------------------------------------------------------------------------------------------------------------------------------------------------------------------------
>Sobic.003G329300
MAAEAILGAFMQTLFEKLFEVVHDHFRSCRGIHGKLENLSCTLSQLQAFLDDAEAKQLTDASVRGWLAKLKDIAYDTDDLLDSYSTKILGLKQRQMKLHTKASVSSPTSFLRRNLYQYRINQKISSILERLDKIAKERDTIGLQMLGGLSRRETSERPHSSSLVDSSAVFGREADREEMVRLLLSDSGHNSCNVCVIPVVGMGGLGKTTLTQMVYHDDRVNEHFQLRIWVYVSESFDEKKITQETLEAAAYDQSFASTNMNMLQETLSRVLRGKRYLLVLDDVWNEDRDKWLSYRAALLSGGFGSKIVVTSRNENVGRIMGGIEPYKLQQLSDDDSWSVFKNHAFRDGDCSTYPQLEVIGRDIVKKLKGLPLSSKALGSLLFCKTDEEEWKGILRNDIWELPAETNNILPALRLSYNHLPPHLKQCFAFCSVYPKDYIFKREKLIKIWLALGFIRPFSRRRPEDTGNAYFTELLSRSFFQPYKDNYVMHDAMHDLAKSIFMEDCDQCEHERRRDSATKIRHLLFLWRDDECMQSGPLYGYRKLRTLIIMHGRKSKLSQMPDSVFMKLQFLRVLDLHGRGLKELPESIGNLKQLRFLDLSSTEMKTLPASIIKLYNLQTLNLSDCNSLREMPQGITKLTNMRHLEASTRLLSRIPGIGSLICLQELEEFVVRKSLGYKITELRNMDQLHGQLSIRGLSNVVDRQEALAANLRTKEHLRTLHLIWDEDCTVIPPEQQEEVLEGLQPHLDLKELMIKGFPVVSFPSWLAYASLPNLQTIHICNCKSKALPPLGQLPFLKYLDIAGATEVTQIGPEFAGFGQPKCFPALEELLLEDMPSLREWIFYDAEQLFPQLTELGIIRCPKLKKLPLLPSTLTSLRIYESGLKSLPELQNGASPSSLTSLYINDCPNLESLRVGLLARKPTALKSLTIAHCEQLVSLPKECFRPLISLQSLHIYKCPCLVPWTALDGGLLPTSIEDIRLNSCSQLACVLLNGLRYLPHLRHFEIADCPDISNFPVEGLPHTLQFLEISSCDDLQCLPPSLYEVSSLETLLIGNCPEIESLPEEGLPMGLKELYIKQCPLIKQRCEEGGLDRGKIAHIRDIEIDGDVIVPEQL*----------------------------------------------------------------------------------------------------------------------------------------------------------------------------------------------------------------------------------------------------------------------------------------------------------------------------------------------------------------------------------------------------------------------------------------------------------------------------------------------------------------------------------------------------------------------------------------------------------------------------------------------------------------------------------------------------------------------------------------------------------------------------------------------------------------------------------------------------------------------------------------------------------------------------------------------------------------------------------------------------------------------------------------------------------------------------------------------------------------------------------------------------------------------------------------------------------------------------------------------------------------------------------------------------------------------------------
>Sobic.003G409300
MAETAITTVLAKVAELVAWEAAVLLEVGDDVRLLRDKLEWLHTFIRDADRRRRLRDDEFVAVWVRQTRDVAFEAEDALDDFLHRAVRRRRTPALGSRCAIGAGSWWWPGRCAGQVALRHYLSGRIRQIRKRLDEISENRAVYNIEHTPAPAWAAAASSATTLAAWDDLEEYTVGLDKYSDMLKEQLLDDSVPARALVAIAGESSIGKTTLARKVYQSLEVRNHFEIRTWTVLPHKCRAADVLRDIHRQMTNQLRRAPSASKQAAEDACDGDKAFGSGKDISNQLHKSMTGRRYLVVVDGSVSVMDWNSLRASLPDEGNGSRVLLITDPDGLEVVGLGHAGHTYDPIVLTRLSPESTYEVFRRRVFGARGDCPGRYKSRYYQDVFRITRGLPLSIVVLAGILRSKELPAEWDEVMAQLAPPAREQQHRGGGGSSSNSWPRIMSRAFDDLPHHLKSCFLYLAAMRESTPVDAQRLVRLWVAEGFVRPRRGSTMEEVGQGYLKELISRCMVQLVDKDDFGAVQTVVVHDRLHAFAQDEAQEASFIESHDSTDVLAPATVRRLAVLNSTMDRYVQLSNALPKLRSIICDFVEVRRVRSSSNIIHTSDLGFLHASKFLRVIDIQGLELKKLPNEIGSMIHIRYLGLHCGDLEKLPSTIGNLVNLQSLILGGRRVLEVPAAFWRIPTLRHVVALFTLPSRALGDLHSLQTLHGVHPRGWGGDYNPLGKAANLRSLELGELTAEHADALEAALESLDLLEHLELRGDPLPSSVFSIPNLRRLQSLKLFGAMDAPEGPRGAEDVRYIRPNLTRLSMWNTEVGQKFVDMLAELPSLAELTMMFDAYDGDRLAFMETGFPRLHKLKLGLTKLEEWTVSPESMPGLAMLTLCRCAKMRMLPEALAGMTELEEVVLYSMPDIVDRIKEGEGQDYHKVKHVPVIQTIY*-------------------------------------------------------------------------------------------------------------------------------------------------------------------------------------------------------------------------------------------------------------------------------------------------------------------------------------------------------------------------------------------------------------------------------------------------------------------------------------------------------------------------------------------------------------------------------------------------------------------------------------------------------------------------------------------------------------------------------------------------------------------------------------------------------------------------------------------------------------------------------------------------------------------------------------------------------------------------------------------------------------------------------------------------------------------------------------------------------------------------------------------------------------------------------------------------------------------------------------------------------------------------------------------------------------------------------------------------------------------------------------------------------------------------------------------------------------------------------------------------------------------
>Sobic.003G419600
MSGGAEMVAGAVVQRVAGMLGQAAWERVELLWTFEDDVEEMKNKLVTVQAVMVDAENRSHGSESVRLWLKKLKSAAYNIEDTIDELEANTMIWRSTTCPAKLVSMSFNPLITRFTLSFEMRKVKEGLDKVVEEQKNFNFLHLIDTRQSVNIKNQETSVVSSDKVDMVGRESEQRRVLNLVLQKDSQTKISIIPIVGLGGMGKTTLAKSVFNAKETNMFDVKAWVHVSMEFDVKKIVASIISHIEVTFQANDATLQNLNSRIERILSGKIYFIVLDDMWETRGDSLDNLMKMLQYGNEGSKIIVTTRSDQVPTALSIIRTSEYHIVSPTKLKALSSDDCFSIINPSMQGRNRLDVDLIKIGEEIAKKCGGVPIVAKALGYVMNKHCTKESWKALKDSNILEIKDDDYRIMRRLMLSYYPMPSLQKLCFMYCSIFPKGHNIDHDSLIHQWVALGFIQDAHEAPLHLIGQEYINDFLGMSFLSLSTTPEVIDSGTFKPTLKYRMHDVVHDLARYVASEEFSYVDKMVHNNRSDNQSCHYQLLMNYNESSSYKHFPRKVRAMHFRECDKLQLHKKAFSWTLYLRVLDLSGCHVSELPISVYKLKLLRYLDASTLPISTLSKSLNHLLNLQTLIFSNTSLKTLPTNIGCLQKLQYFNVSGCVRLRKLPVSFGNLSALLFLNLASCHELHTLPKSFGDLHRLQFLNLSDCYKLQSLPESCYQLHDLTHLDLSDCHNLEELPDWIDKLSKLEYLNMTSCPKVQILPDSLCKLMMLKHLDLSFCVKLEHLPSSIGDLRVESLDLRGCVFLRDLPESIFSMSTLKIVEAEIAPLVEGEVGKLRESMNLQGSSKIDGGSGDLWTQIAQLERTLCHELRIRGLEKVKHLEGAEHGKLSTNSKLTKLNLVWKDDEDSLVEHAAAAISVLAKLLPPRNLQHLVLGGYMGIDFPRWMLDISSYLPHLTTVFLISLKECNCLPPLGRLPNLRALAVAEMPNLKNVGREFYGDYGSCQKLRIIYLHSMDNLEEWWTTRSSAEDGGFLIPNLHMLFACDCPKLKFLPYPPRSMSWMLGNSNHVLPEHGFGNLSSSSSPFLLVIGDASLSSEGWRRTQHLSSIEVLLLESVTGLRTFPDAIRCFKSLRKLEIALCADLETLPEWLGDLTLLREIGIENCPKLSSLPESIGRLTELKKLRIIDCPALLEKCQVEDKHKIAHIPEVTSK*---------------------------------------------------------------------------------------------------------------------------------------------------------------------------------------------------------------------------------------------------------------------------------------------------------------------------------------------------------------------------------------------------------------------------------------------------------------------------------------------------------------------------------------------------------------------------------------------------------------------------------------------------------------------------------------------------------------------------------------------------------------------------------------------------------------------------------------------------------------------------------------------------------------------------------------------------------------------------------------------------------------------------------------------------------------------------------------------------------------------------------------------------------------------------------------------------------------------------------
>Sobic.003G435900
MDVMFSSVQHFCALYLVQCSLGLLAPESVGTCGSELPIWTQLVLHLLLGLFLLPLARAALTHRAPPPLAPPRRHAVLQRRPPRPTRSRPDLFGMERYEARLIDFLERERDDDDSSSSSSSTVSTSMLAITGARGVGKSTLLRLARTYYYQQRFFGYILYADAGQDGFTADALRGELARGVGWFRPPAAASTDHIATFLRSQSFLLLLDDVQAGGLGFDLADAGLPTTTTPLGPRQKVVFATRHESVCAAMGCADDEGNVIRMGCLGDDDAWNLFQYCVGGNIIDSNPMIKAIAKEMVGKCGGYPGALVRVGLSMSIHNQLESWIYADEVLSKNPPPGPGAIHQDNDDQGYPCLQSFMEEFGC*----------------------------------------------------------------------------------------------------------------------------------------------------------------------------------------------------------------------------------------------------------------------------------------------------------------------------------------------------------------------------------------------------------------------------------------------------------------------------------------------------------------------------------------------------------------------------------------------------------------------------------------------------------------------------------------------------------------------------------------------------------------------------------------------------------------------------------------------------------------------------------------------------------------------------------------------------------------------------------------------------------------------------------------------------------------------------------------------------------------------------------------------------------------------------------------------------------------------------------------------------------------------------------------------------------------------------------------------------------------------------------------------------------------------------------------------------------------------------------------------------------------------------------------------------------------------------------------------------------------------------------------------------------------------------------------------------------------------------------------------------------------------------------------------------------------------------------------------------------------------------------------------------------------------------------------------------------------------------------------------------------------------------------------------------------------------------------------------------------------
>Sobic.003G436900
MKRRNRRRQIQTRNGSIASCAKRKVTVIINIIFIQQQTTKHFTQYLHTLKLRTNDLIKCLRSVGNNTCEPIVFVGLRSVLFELNLLILVETLYIVLNKLFTITFQLSHLCNSVYFVQSGDSVQFYCFSYRNNVTDIWCHIHSLMPIQDAARAACVSQTFLRSWRCRPNLDFSRETLGLINENTCRNEETQRDITSIVDHILQNHSGIGVKATSVILISTTLYNFPCSLLSVEILESLRNLHLVGCCFHPTIGLGSLRNLRRIQLCNVSITESKLECLLSNSLSLEQLVLRRCSGIICLKIPCLQRLSYLEVNTCLGLEVLESKAPNLSSVRIAGDLHVQLPLLETSRIIKYFRSCHGAAFYARTELPSSMPNLETLSIVSETETVNTPVMPSKFLHLKSLTIALRGQTYDCFSLLSFFDASPFLENFILNVSHFFEDPSDLRKMPENHNDKLKCVRITNFSSAKNLIELTCHILESAICSVSKHGRCWPMRRDALMEAHRALSAVQTYVKSKVPSTVELNVFEPCSQCHAVAL*-------------------------------------------------------------------------------------------------------------------------------------------------------------------------------------------------------------------------------------------------------------------------------------------------------------------------------------------------------------------------------------------------------------------------------------------------------------------------------------------------------------------------------------------------------------------------------------------------------------------------------------------------------------------------------------------------------------------------------------------------------------------------------------------------------------------------------------------------------------------------------------------------------------------------------------------------------------------------------------------------------------------------------------------------------------------------------------------------------------------------------------------------------------------------------------------------------------------------------------------------------------------------------------------------------------------------------------------------------------------------------------------------------------------------------------------------------------------------------------------------------------------------------------------------------------------------------------------------------------------------------------------------------------------------------------------------------------------------------------------------------------------------------------------------------------------------------------------------------------------------------------------------------------------------------------
>Sobic.004G014600
MSIISYIKQAIEAISGFNECVTFFQWLRSPQTRSNGAENQELKEDDVLKLKSSLQCLRDTLPTMRNFIDLAEWRSHEMCVAEFLPELKGAMYDAEDLLEYFRYYELKVEIEGSVTSSEPGTKFFHDAIQGNLEKLNHIKERLDNQCMQLERMGLRQATPRFDRSVRPETTSFPTEAKIFGRDNELKELIRLLGVSANNRRDPSRPKRKRSAIHSSASYQVCASLDNNEATVITSVPVLPIVGIGGVGKTTLAQTIYSNPQVQRHFDVIVWICVSDDFDVKRLTKEAIEQFSGKVPTKDNLNSLQADLADRLNNKRFLIVLDDMWDENRELWKTFYAPFKNVLEGSMMLVTTRSAKVSDIVRTMDPFLLEGLRDNVFQNFFKLCVFGSDSSTINPELEQIGKQILPKLKGSPLAAKTLGRLLGMSLDPAHWNMILNSQLWELEQESTDILPALRLSYMYLPFHLKRCFSFCAVYPKDYNFVKEDLAEIWMAEGFVESQQTACKYFEELAHLSFFQKLRGKYVIHDLIHDMAQLVSKDECFIIKEKKDLERIPQNVRHLFVVKSRDFKCSDLESLCKQIKLRTLLCDMSLNNKAGNTVMKKWCTEFLSMRVMVCASISESGLPDSVSNMKNLRCLKILDSCSFKCIPAAFCCLYNLQLLCARKCTFDNVPKGFSNLINLQKFESKGIVVDAAMENGEGIKLLKNFNLVTKDLLITNICEISKDQAAEIELMKEYASSLTLKWCEGASHLPGSPEHNEIQVFAALHPPTNIKSVCLEGYPGEYLPRWFHGFDEPTIFSSLTEIKIKNCLRLSSLEQFLQPAYMPAIKKMHIIDCTSLESIPVKRLRGLPSLEELEVYKCPKINSQHLQAPSLKKLILYDSGNLANNIDCSSLTSFDLSKYHLASVTINREKFTPLTKLAIQDCRELETLNGGWPFLTSLSISVCPHLNWENGILLPSSLQELHLWDCGNFSLRYLQNLTSLQSLQMDACKHIQYIPRDLWSSLKLLQRLCIMNCENLVSIGASEGIEHIPKVHIGSCPKLKDVPQPLWRGYSGGGYGVINFYRIRVNGLSATNLVSYP*-----------------------------------------------------------------------------------------------------------------------------------------------------------------------------------------------------------------------------------------------------------------------------------------------------------------------------------------------------------------------------------------------------------------------------------------------------------------------------------------------------------------------------------------------------------------------------------------------------------------------------------------------------------------------------------------------------------------------------------------------------------------------------------------------------------------------------------------------------------------------------------------------------------------------------------------------------------------------------------------------------------------------------------------------------------------------------------------------------------------------------------------------------------------------------------------------------------------------------------------------------------------------------------------------------------------------------------------------------------------------
>Sobic.004G017000
MYLDLSYSNFGGRIPPHLGNLSNLLELTIYNEETSQSLYATDLAWVTRLGKLQSLSMYGVNLSTVIDWAHAINMLSSLSDLDLSSCGLQNIIPAPLHVNLTSLENLYLRSNSFYSGIQGPIPDTIGNLTSLQYLNLYNNSITGPLPSTIGTLKKIQTLQLSKNFISMDIAELLRRLPKQGLQQLFLNYNNLTGSLPPLIGEFSSLTSLWIQHNHLSGDIPVAIRKLINLEELWLSSNNLQGIITEDHFTNMSSLQHLWISDNSLTLRVENTWNTPFRLISAGFSSCVLGPQFPAWLSSQPINTLDISNTSINDYIPDEFWTATLSTISVLDLSRNQLVGRLPTYFGSLRVSSLDISSNQLVGPIPKLPNNLYYLDLSENNISGKLPSDIGAPMLGTLLLFNNSISGTIPCSLLQLQQLKFLDLSENLLNETLPNCLHGSEASTIQLLNLNSNNLSGTFPLFLQSCKQLKFLDLAYNKFSGSIPSWIGEISSDLSFLRLRSNMFSGGIPIQITRMKGLQYLDLACNNFTGNIPLSLGNLEAMAHTPNNNSALFSVTNTGFVGVFLYRPVRTDSLLVVTKGQQLEFASGIAYMVSIDLSCNSLTGQIPEEVGLLIALRNLNLSWNHLSSRIPSSIGGLLALESFDLSHNELSGEIPNSLSDLTSLVSLNLSYNDLTGQIPSGNQLRTLENQASSYIGNPGLCGPPLPNNCSATDTAPSGPEEKEVSLYLGMGIGCVMGLWIVFIALLFKRKWRIICFSFTDHMYDWVYVQVAVNWATMTRKTCQNRDQN*-----------------------------------------------------------------------------------------------------------------------------------------------------------------------------------------------------------------------------------------------------------------------------------------------------------------------------------------------------------------------------------------------------------------------------------------------------------------------------------------------------------------------------------------------------------------------------------------------------------------------------------------------------------------------------------------------------------------------------------------------------------------------------------------------------------------------------------------------------------------------------------------------------------------------------------------------------------------------------------------------------------------------------------------------------------------------------------------------------------------------------------------------------------------------------------------------------------------------------------------------------------------------------------------------------------------------------------------------------------------------------------------------------------------------------------------------------------------------------------------------------------------------------------------------------------------------------------------------------------------------------------------------------------------------
>Sobic.004G074400
MAEAAVVLALSKLVTSFGMASLQSLVKKEATPSPDLTRTAKRIERELDMIHHFLSQVGSKIYSNKVLEGWIVRVRKVAYCVEDIIDDYCYNITLLQEEGYFKRVVHTTYYANIFHGIASGMKDIEEEIKHLSQLKRDYREMFNELLDNTSNNTQVQSPTNSENPHAIKVEGIVGMKEDMELLREWLDPKETNLVVISVWGFGGLGKTTLVRKVYDLEMERKSFDCYAWIAISHNYGIIVTLRQLIQELNEDQGKIPADLGTMHYNKLNDTLRGVLSNKRYLIVLDDVWDTRAFNELSDLLMDDHKGSRIIITTRNNDVASLAQEMYKMKLKPLSSDDAFELFCRRTFQNSNMECPSHLNELSRQIVSKCGGLPLAINAIGNVLTVQEPDEITWRRMDNQFKCELEDNPSLGKVRSALSISFTYLPRHLKNCFLYCSMFPQDYLFTREQLVKLWIVEGFVSHRGQSTLEEVADGYFTELIHQSMLQLVENDEIGRVVTCRMHGIVRELALSFSRKERFGLAEITNLVHENKDDVRRLLLSNSNQVNQLIRSRMDLPHLRTFIATSAVANDQLLCLLISKYKYLSVLEMRDSHIDKIPDNIGDLFNLRYLCLRRTRVKSLPRSIKRLSNLETLDLKSTGIETLPREVSRLKKLRHIFAEKLADTKQQHLRYFQGVKFPDGIFDLVELQTLKTVEATKKSVELLKQLPELRLLCVENVRRADCATLFASISNMHHLYNLLISANNLDEPLNFDAFNPRHTQLEKLIIRGCWDNEAFRGPVFCEYGINIKYLTLSFCKNNADPLSSISLSMPNLIFLSIRKECWAEDIILHAGWFPQLKTLYMENLDRVKRLFIEEGALVRLEVLLLLSLTSLKEVPKGLELVSSLRKLNVSMQPPEFKVEWERDNWRMKLHHVKEIRV*---------------------------------------------------------------------------------------------------------------------------------------------------------------------------------------------------------------------------------------------------------------------------------------------------------------------------------------------------------------------------------------------------------------------------------------------------------------------------------------------------------------------------------------------------------------------------------------------------------------------------------------------------------------------------------------------------------------------------------------------------------------------------------------------------------------------------------------------------------------------------------------------------------------------------------------------------------------------------------------------------------------------------------------------------------------------------------------------------------------------------------------------------------------------------------------------------------------------------------------------------------------------------------------------------------------------------------------------------------------------------------------------------------------------------------------------------------------------------------------------------------------------------------------
>Sobic.004G082151
MAEAVVSAVVADLVGRAISLLAGKLQDRRGVEGKLRRLRHLVVKLESVVEAADAGLDARRITSRALLEWLSELVVGAHRGRYFLDAFGGRAVELDGVLANMESVSSDLAEFIMLLQCCPPALHRPLATNIYADCQVFGRHLERRRVIDFLLHDEDAAGGGELGTTRVQHVCDEPAVRRHFSLIMQVDFHCMSLTVPSEAVQLLRSLFSVASTASVAGEQLRLLERKLRGETFLAVFDNVDPRKKRVMDAIMPALRRGRTGSRIIVTGSDRHVVDLGTTKPIILRPLPPEEYWFFFKTHAFGSADDAEADPRLAAAGQAIAKRLRGSFFGAKAVGALLRSRPDHKLWRRVLAASHAESSWFDHGGYVAATAGSLLPPHVTVRGVAVSGSPVRGLLGLQDATLTAPADPDGGGGRLELPVLLCKSVFPSYCLYYTAYCTIDTESKQ*------------------------------------------------------------------------------------------------------------------------------------------------------------------------------------------------------------------------------------------------------------------------------------------------------------------------------------------------------------------------------------------------------------------------------------------------------------------------------------------------------------------------------------------------------------------------------------------------------------------------------------------------------------------------------------------------------------------------------------------------------------------------------------------------------------------------------------------------------------------------------------------------------------------------------------------------------------------------------------------------------------------------------------------------------------------------------------------------------------------------------------------------------------------------------------------------------------------------------------------------------------------------------------------------------------------------------------------------------------------------------------------------------------------------------------------------------------------------------------------------------------------------------------------------------------------------------------------------------------------------------------------------------------------------------------------------------------------------------------------------------------------------------------------------------------------------------------------------------------------------------------------------------------------------------------------------------------------------------------------------------------------------------
>Sobic.004G085900
MDVVQVIASATELVSAMVSAVRALEQAASDLAEAPRRLQVLEDFVSDLDALTEQSRQRHANKLHAPQLDRQFQSLGRLMDQLRGNIAKARKVLSGSGKGKGKGFARLVRSSVTGDPLMRYVRLIRDDLNQWLELQQLTQSVGKVIASTARSTPALVRVKSEHGYPVSKKCSYVRELLERDGAHRVVLIVGLSGIGKSCLARQIASDPPFSFVDGAIEIGFGRWCSRAACNGSRSEYHKRLARKICTFLVQIGSMTVKEEVGKDLDDVCCLLQTALVGRSMLILLDDVWEQDIVDRFTRLYDNDCRYLVTTRDEAIYEIAEAEKVEISKDDIKEISREILLYHSLLSVGELPPVAEVLLDRCGHHPLTVAVMGKALRKETRVEKWEKAISNLSTYATCAPGPVSYVNEKDVETTLTIFGSFEFSLEAMPENSRNFFMALAAISWEEPVPEACLESIWSALEQGGLFSLVVSKLVEGSLIIKLEDQPLYHMHDMVSLYLENKTNDVARALLSESISYYAALVAPWLFVFGKECMKRPAEQKMGSFFSLLEFMEIEILLVNTTQALMACRSLSEFEASSLGFSKILGPRIAEIISVGSPDLIFAVTTAITVIFFQADYINLARSLETAGSIDKLIDLLGACQDTSTLANLSSVLAKISEHVDATVADGILSRIPMDRIADLLSVENEQWHEIVFTTLASLTKVGKLKAVETMIESGIDKKLLVLLGNGSEISQHHAIITLKTFCELGAPLQGCMGPAVLLHLPWHARISLERFVLFDKNASQSPKPQQSLEVILHKILQRDNKDIIEDIQGLLSLAERANDTRVQDLLLGSNLFDRLALLLQRKEVENNQVRSQTAFLVMKLACTGGEPYVHRFLELNIVHELIDMMQCNIDELQDSAYYALHQIVFAKGGSLVLQRFLQLGTIEKLVNLLDRKSLKTKDLAMQFLVDIAEVGTKPCIERMLSSQVVEKLVALEKAGDPFGGAVSRYIQGLNMCKKLQTAERAVMKQHILRKVRSAVRGHKLEASLVASVEASIAEGSRGASSSSRKKK*----------------------------------------------------------------------------------------------------------------------------------------------------------------------------------------------------------------------------------------------------------------------------------------------------------------------------------------------------------------------------------------------------------------------------------------------------------------------------------------------------------------------------------------------------------------------------------------------------------------------------------------------------------------------------------------------------------------------------------------------------------------------------------------------------------------------------------------------------------------------------------------------------------------------------------------------------------------------------------------------------------------------------------------------------------------------------------------------------------------------------------------------------------------------------------------------------------------------------------------------------------------------------------------------------------------------------------------------------------------------------------------------------
>Sobic.004G095600
MESAAQSVVSKLGQLVVDELQDIRGVGDKVVHLMDELSTMNAALRMISEADQSSVDHLTREWEKQVRELAYDAEDCADIYRLRVNVNRRPASGTPPPPNHRRWYHDYGVVVTWSKHLFDKLQLRRALAAEVRALLARTGAVSERRARYGIDRAVLPRSSSCWLTPVSTAAALRHAHDPDQLVGIGEQVTALAERIKAAEDDDDGDRRLKVFSIVGFGGLGKTTLAVELCRQLDADFQCQALVSVSQAFDGDKDMKGLLGRVLHQIVKVKQDEAAKVHQMDVEHLYTKLKDLLRDKRYLIVIDDVWSLSAWEAIHVRLLENNCNSRVIVTTRIETVAKAASVSEDLVHHMKPLEPKASQELFIKRVFGSMGTCPNGLKEIMRKILKRCGGLPLAIVRIAGLLACYNSDESVEMWIRVSNSIGSQMESHPTLEGMRQVITLSYDYLPHHLKACMMYLSIFPEDYVIAKDRLLYRWIAEGLVAEKRGLTLFDVAEEYFNELISRNMIQPDKLSITGSYRYMVVEACRVHDMMLEVMVSKSQEANFVSLVGRQYRGVLAHGKVRRLSVHGNDNEPINPIKNKVEQRHHARHGIEAMNLQHVRSLTTFQVEGLDKLLDRLGEFKLLRVLDLEDCKTLQDKHMRDVCRLYLLRFLGLRGTQINVMPSKIGDLEFLETLDVEQGGIIDMPPTVTKLSKLERLKVRRWILPPGLGNMKALREVAWAFLQGDVHVAEEIGELQQLQFLSIELGGEPKEDFLQALASSLSKTYALRSLHLSTYHRMTLDFLLHVSSPPPLLRCLIMNGPISRFPNWISSLNHLVEFTMRRAQLAGDQLLDCLCKLPNLQTIELGSWSCKNRELVARTTHKFPGLRTLNLSSFFGDPEVVKFEQGSMTKLEKLLVEFSNETRSIVGIENLKNLKEVKLRGKENNLSLELAQRQLKEENQNRPKSNQIKVVAGCW*-------------------------------------------------------------------------------------------------------------------------------------------------------------------------------------------------------------------------------------------------------------------------------------------------------------------------------------------------------------------------------------------------------------------------------------------------------------------------------------------------------------------------------------------------------------------------------------------------------------------------------------------------------------------------------------------------------------------------------------------------------------------------------------------------------------------------------------------------------------------------------------------------------------------------------------------------------------------------------------------------------------------------------------------------------------------------------------------------------------------------------------------------------------------------------------------------------------------------------------------------------------------------------------------------------------------------------------------------------------------------------------------------------------------------------------------------------------------------------------------------
>Sobic.004G117000
MEAAVGAANWLLGKVLRKLSDDLVAGYVASRELGLNYDKITDKLNHTLGLLHAAQQRDVADNPGLQRLLDGLCKKAEEAEDALDELHYFMIQDELDGTREATPELGDGLGAQALHAGHAARNTAGKWLSCFSCCQRSQDAAAAAAAAKSDDKLPFDRVAISNKIKQLLEGMHSKCSIISDLLKINQSISPVSVAGSMANSLERPAIGSTIRQDKLYGRSAVFNETIKGMTSGTCHETLSVLPIVGPGGIGKTTFTQHLYNDKRTEEIFTVRAWVCVSTNFDVLKLTKEILCCIPAHENEGGSGNQTDNLDQLQKSIAKRLRSKRFLIVFDDIWQCSEDKWANLLAPFKMREAGTGSMIIVTTRFPYIAQMVKTTTLVNLEGLEPADFWIFFQACVFDEFTVDHDKEELIEVARKIADKLKCSPLAAKTVGRLLKKRFSREHWVQILENKEWLNQTHDDDIMPALKISYDYLPFHLKKCFSYCALYPEDYKFKSLEIGCFWISLGITDSGGQNDNVEDIGLKYLDELFDYGFMMKGHYDYYVIHDLLHELAQMVSSKECAHISCSSFRAENIPSSICHLSILMQNKCIENFGGEMDKLRRQIDIGNLRSLMIFGKYRRASLVNILKDTFKEIKGLRVLFIFMNSPDSLPHNFSKLIHLRYLKLKSPRYSKVCLPSTVSRFHHLKFLDLEDWGSNCDLPKGISRLVNLRHFLSNVEFHCNVPEVGKLKLLQELKRFHVKKESDGFEIWELGQLEKIGGGLHIYGLENVRTKEEANEAKLMAKRNLTELALVWSGEQPSMDADILDGLKPHSNLRALDIVNHGGATGPTWLCSNTHLKNLETLHLEGVSWSALPPFGLMHHLRTLNLKNIVGICQFGQDFIGGIREKSFTQLKVVEFADMPELVEWVGGANTDLFSRLEKIRCTNCPKLIALPMSGFPDLCDLYTDACPQLCLPPLPHTSKLYSFKTDFLHYDNRNLTIYEMHCELALHNLGEVERLIFKDASFISFTDLQKLHPLRRIDVRRCNGAFLRELDDGTVLQLVQTLRLHKFCVTGRSLSSLFKCFPSLSDLDLTASDEDYDEKEVLLQFPPSSSLRHVRLHRCHNLILPVQDGGGFHVLLSLESVSILNCGKLFSGWSMGVADCSSINPFPPHVKELRLWNEPSILSMALLSNLTSLTHLGLNNCKNITLDGFNPLITCSLEHLSVLKSQKNGETELHSVAADLLAEVSRTKTMPAGSFQLVSLQVNSISAALVAPICTRLSATLRYLWFICDWRAESFTEEQEQALQLLTSLEILCIDSCKALQSLPQGLHRLSSLEDLQISGSHRIRSLPKEGFPDSLQRLSISDCCPELYEECQKLRGTRPDIEVRAKLPSRTTNEED*----------------------------------------------------------------------------------------------------------------------------------------------------------------------------------------------------------------------------------------------------------------------------------------------------------------------------------------------------------------------------------------------------------------------------------------------------------------------------------------------------------------------------------------------------------------------------------------------------------------------------------------------------------------------------------------------------------------------------------------------------------------------------------------------------------------------------------------------------------------------------------------------------------------------------------------------------------------------------------------------------------------------------------------------------------
>Sobic.004G146300
MKLQHETSDAEALVSAASRNLSSSSSAFVSANQSPFFTPRSLSARVPEHTDPENKCPSNGIALKISDILSGDSFTPQEPLPSASVGVLPSDVSPPISLCTSSNFGTPAIVYNNPSFVSTFSGPCQGSSSATSNGGRSAPKEKHKRLGGIYRKSSSSQPTTSAASVSRLRSYDVYIGFHGHKASLLRFTNWLRAELEIHGISCFVSDRSRCRNSRSHDAVERIMNASTYGVVILTKKSFGNPYTIEELRNFFGKKNLIPIFFDLDAADCLARDIIEKRGELWEKHGGELWMLYGGMEHEWMESVDALSRVVDVQLEANDGNWRDCILQAIILLATKLGRRSVVDRVNRWKGRMEKEEFPFPRNDDFVGRKKELSELELILFGDVTGDGEREYFELKTKQRRKGLAVRRSANNHEHVNTDDSKGKEPVFWKETEKDIEMQRLGSPLRHGRPLRVKNGVRCGRKKRSRKILYGKGIACISGEPGIGKTDLVLEYAYRFFQRYKMVLWVRGESRYIRQNYLALRTFLEVDLSVDTHLHEKGSDRCFEEQEEEAIAKIRQELMRDIPFLVIIDNLESEKDWWDKRVIMDLLPHFGGETHFIITTRLPRVMNLEPMKLSYLSGAEAMALMKGGVKDYPLVEIDALKTIEEKLRRLPLGLSIVGAILSELPITPTRLLDTLNRTPLIRNISWNDREDLSLKNHEILVRLLDVCLSIFDHADGPRSLATRMVQVCGWFAPSPVPIHMLARAAHKVPKKHRRGPRWRKWWRTLTCGLATSRMKRSEAEAAAMLIRFGIARCSAKPEHVQFHDLIRLYARKRGGTRTAQAVVQSVYLQGSIKHSSEHLWASCFMVFGFGSDPLLVELRPSELMFFVKQIVMPLAIHTFITYSRCNAALDLLRLCTDALERAAESMLVHAGKWRETSFSCFRQAHSEAQYTYIWQELALLKASVLETRAKLMLRGGQYDIGDDLIRKAIFIRTSICGEHHPDTVSARETLSKLTRLLTTVQLS*------------------------------------------------------------------------------------------------------------------------------------------------------------------------------------------------------------------------------------------------------------------------------------------------------------------------------------------------------------------------------------------------------------------------------------------------------------------------------------------------------------------------------------------------------------------------------------------------------------------------------------------------------------------------------------------------------------------------------------------------------------------------------------------------------------------------------------------------------------------------------------------------------------------------------------------------------------------------------------------------------------------------------------------------------------------------------------------------------------------------------------------------------------------------------------------------------------------------------------------------------------------------------------------------------------------------------------------------------------------------------------------------------------------------------------------------
>Sobic.004G153100
MAAVAAAFAGKAVATSTISYIINKAFDHLKDNKKAGGLKSTKARLEKLLPQIQVVFDAVDTEQIRDQSEALDAWLWQLRDAVEEAEDALDELEYYKLEEEVKLRDSKVSGSLHKYKGKLVQKFNHTFNTGSLKRLTSAVKTLDEAVADVQRFLPVLNQFDNDKLKKHKQDVDFRNWRETSSLPQSLVLGRDKERETIVHWLTKAGSSASERVVNNIPIFSIVGIGGLGKTTLAQVICNDDKVKGYFDPIIWVCVSYYFDVETLTRKILQDVTRQQINIVGLNALHNELKEKLSSKTFLLVLDDVWNDDRIDYWENLVRPLRYGKRGSKILLTTRMQSVADLAARAMQEECHPLKLSGLGETNLLDLLNMHAFSGVNPDNYRNLQQISKKMVGKLSGSPLAAKVLGGLLNSKRDSSTWNRMLTSSIHNIEQGKEGIMAVLRLSYQHLPTHLQACFRYCSLFGKDYEFTKEELVHIWMGSGLIQQLMVNKTPEAGMELVGNKTPEVIGMEYLDALTRKSFFEVKSRPRSSRAIRCNIFDEYYEELYVIHDLLHDKFSEMVPKTARHICTETINPSLVEQISQAKKLRTLVMHFQEQDQAALRVLSLTTNSMLKLPDEIGGLVHLRYLSLMWGRNKMTRFCWFPKSVQRLYHLQILKFDDPQLAVPIKGEMEGICNLVNLRHLQLSFVIMPLIPYVGKLTSLQELYGFSIQQRSGYTIGELKNLKGISHLHVSGLDKKDNLSALTLSWSPGCSDSCDPSKAEQLLDKLEPHPNTCKMKIQEYPGSRSPCWLENHKLINLTYLYICDCSRLQRLPPIGQLSSLQYLYIINMKSIDRVDSSFYGSEKPYGLQSLKALEIGDMPICTEWVGLEGENLFPQLDTLLVRDCKELRQLPNVPISIRHVEIHNAGLQAIPLPPCLGASSSSSPRPGLSLSKLIISSCPDLATLWQGYSLPVLEELSIQQCASLSCLPEDSFCTPSVLKAFDIVNCPNLKTGHIRLPPTLRYFTLGSCGDAEISLIYSLQDLRSLIRLFLDGCAMSLLPSEVFVCLTGLISVVFSNCAMTSLPSAQDFARLTNLENVDIWDCKELLSLDGIQGLGSLTSLVIIGCDSLVQDSPDISGEGADLSGCALEISELDIYHPSLLLKEPLRSMAIVKRLRISGGPELRLLPGEWLMHNCQALEDIIVRDASHLQCLPQEIASLASLQSLQISNANLIQMLPDMPASLSTLRINKCHTELKERYKKNVGPDWGKIAHIHDVDIS*---------------------------------------------------------------------------------------------------------------------------------------------------------------------------------------------------------------------------------------------------------------------------------------------------------------------------------------------------------------------------------------------------------------------------------------------------------------------------------------------------------------------------------------------------------------------------------------------------------------------------------------------------------------------------------------------------------------------------------------------------------------------------------------------------------------------------------------------------------------------------------------------------------------------------------------------------------------------------------------------------------------------------------------------------------------------------------------------------------------------------------------------------------------------------------
>Sobic.005G018400
MAETAIAAVLSKFGGLAASEAKVLLEVGDDMMLLRDRLEWLQAFLRDADHRRRTGADRLTCVWVRQTRDVAFEAEDALDEFFRKVDLESMGYQRWIKWLKEYLLGCWTQILLRHELSGRLKKINSRLNQISDNQKEYKIEHMPLATLTSSTTATSAWRDGYKNAVGLEKEVETLKEMLLHKGHPQLMFISILGESGVGKKTLSRILLHDMKNNNHFEIRVWYNMPPDSTTEHLLQTIYERARQAISPTQGDQPVQEGSCDDIAGMLRHLLTNKKYLLIIIGISSKTMLNCLRASLPDDNNGSRVVLVLDIVNEEVAWHANAMNKGLSNGIRHLSRFDKEKSVKLFCSRAFRTNLLDETTVNSMMSKYSEVVYNITWGYPLAIVVLAGLLRFKENPGQWTAVLQQLRSGPAMEEAHQQDGEGNQITGPAMFQEDRIEEKMSPPTTEAANLSTRTSIERVFWASFEDLPNDLKSCFLYLAAFPKDTFLSTDSIVRMWMAEGFIRPQKGKTIEELGDDYFKELALRCLVQVSAMNEAGGIKKIIVHRRLHGFLHSEAHEAGFIDAHDMHDVFVPPSVRRLSFMSFQGGYTTFTNKFCKLRSFICWAKQKEHRPSSSGGSGGVDEEHWHDLKFLQGSDLLRVVDVRGLRIKELPNEIGDKIHLRYLRVNSEHLKELPSSIQRLLNLQTLDIRDTEVEEIHPSFWKIKTLRHVIAKNLTLPSSINEELGELQTLHGVKPSKGEWDQDNCPLLKMTKLRSLELHEFNDARHGAALNTSLRQLHLLGHLKLKGDEISSCVFTGQCLQYLQTVELDGTVQWPAVDAFKNLRFVRPNLVQLSLTNTNDAPEDIQQELRKAGFIRSRTPFQPVYRLSYKQGAAKPEQQGEASSSKMEQQHQGEKAEE*---------------------------------------------------------------------------------------------------------------------------------------------------------------------------------------------------------------------------------------------------------------------------------------------------------------------------------------------------------------------------------------------------------------------------------------------------------------------------------------------------------------------------------------------------------------------------------------------------------------------------------------------------------------------------------------------------------------------------------------------------------------------------------------------------------------------------------------------------------------------------------------------------------------------------------------------------------------------------------------------------------------------------------------------------------------------------------------------------------------------------------------------------------------------------------------------------------------------------------------------------------------------------------------------------------------------------------------------------------------------------------------------------------------------------------------------------------------------------------------------------------------------------------------------------------
>Sobic.005G019200
MVGMEAAALSAAITGILKVVGNKLAPLIIKEYSSIVGVKKDLQELQDLVEEINCCLGTARDRATGDAPWLKKLKQVAYDVDDVVDEFQLKAEKHDTDGDGGSVFRYVHIKTESFLLQCKAAKNIKQIKKRFAEIVKQRTDLTAIFGHDPVSHINKTTVNAQTLPVGDEATILGRDQEMHQIISNLVENNDKNEIKIVSIVGLGGSGKTTLAKLIFNDGETIEKQFEVRLWVHVSQEFDFEKLIKKLFEAFADKDPGQPSLPYMSKRIQEGLTRKKFLIVMDDIWTESQNQWDKIMDHLKAGAPGSGILITTRSKHVAKAVRSTYQFCLPRLSSDDSWQLFQQSFRMPVKCLEPGFIEVGKEIVETCCGLPLAIKVLAGSLGDKELIGEWQAMRDNLLDIEGEESVSASLKLSYFHLPSNLKPCFTMCSLFPKGHLINKQQLIDQWIAHDMVSLIPGVDDLEHIGCRYFNSLVQVYFLQDVEEHDGKVTCKMHDVIHDLARSILSEEFSTTLPEDATNSSKGYRYFCLTESPKRILPKQVFDSARAINVDSVNDIIFGKALKNAKHLRSVTVRSACTTRAFSTILQIENLSYLHISSLKCEKLPDAISRIWRLEALHITHSGFLELPQSICKLQKLRTLNLSWCIELKTLPDSIGDCHMISSIDLSFCYELTSLPMSINGNENLRVLRLCNTRIERLTSSITTLGNLEYLDLSCSSLIELPEGIENLRKLKVMNLEGCVKLGSMPKGIHQLVHLQKLGLFALGEGEKCAQLSELANVGKLGGDLTVTGIEQVTEPSDAHMACLKQKTNLQQLSLVWRSGCMDVGNEVAVLNSLEPPSEIKELKIKQYPGRQYPEWMQKQDGLSRFPFLTRMTLSNFPKLKHLKGLVELPCLKDLELIKMLALESISGGPFPSLVYFNMIGLPRLKEVWMVTQQISTTEERGGSNNQTYNLGQVQIGICLSKLSIDMCAALVVKPHLPLSLEELQLSHTNEQLVQLPGQQDQRFISDTGFTPSVFSFSCLKKLRLCDVKVPTSPVLKKKETASSSPRSVSLYSWELIQHMPALEDLSIECWAGLIELPESIQGLTSLRSLNIQECSCLCTLPEWLGAIRSLECMVIQNCNSLSSLPTSFQQLTTLQRLVLVGCTSLEVPEWLGELRSLKYLWAHCCWGTIPKSLGQLNSLKLLRIEGCDEQHQSCGRLKVCPCDAHHQLPEFMLELHSLRELYIGKLRGMTFLPQSIGCLTSLESLTLENLHALRQLPDFLGGLCSLRKLFLKHLHGLISLPQSMCRLTSLEELYCCNCRSMKFLPEGIRDLTALRYLWINSCPGLGRRCKGEDWHLISHVDRICIDGQDPRLEKRRLHFPSSSKTKLLDKLYDQDIISRCKEK*----------------------------------------------------------------------------------------------------------------------------------------------------------------------------------------------------------------------------------------------------------------------------------------------------------------------------------------------------------------------------------------------------------------------------------------------------------------------------------------------------------------------------------------------------------------------------------------------------------------------------------------------------------------------------------------------------------------------------------------------------------------------------------------------------------------------------------------------------------------------------------------------------------------------------------------------------------------------------------------------------------------------------------------------------
>Sobic.005G019400
MTGVEAAAISAVVSGTLKIVVNKLAPLLIKEYSSIVGVKEDLQELHDLVAEINFWLETTTDNSVGSKQSFSWLKKLKDISYDVDDVVDEFQLKAEKHDSNSDGGIVSNYLCTIPKSFVFQCKAANKIKAIKKRFAAIVKQRTEYIAIKNSLSVDPPVRHTNMKTKEVLSLSNVDEELVVGRDKDKQKIISMLEANDDLQKIKIVSVIGLGGSGKTTLAKLVFNDGNIIEKHFEVRLWVHVSQEFDVKDLIKKVFEAFSENNPGPHALPYMTKTISDKLNGKKFLLVLDDVWTNSRDEWEEFMVYIKVGAPQSRILLTTRNTEVAVIVGSTDQFHLPFLSPDDSWQLFQQSLVTPATGWNFEFEEVGKAIVDKCGGVPLAIKVLAGSLHGKDLIEEWQAMRDKNLSNFNGREDRVAACLRLSYFHLPSNLKQCFTICSVFPKGHKIDKQQLIDLWIAHDMIILENGIGYLDVGHKHFNSLVQASFLQNVKEQDGRVTCWMHDLVHDLALSILGDEISLDMPNEASSSTTKSYRYFSLIKQTEHMAPKIFFRKARAVYMPKYEDYIYAMALKHAKHLRSVTVGYLNAEGANTMSQVKYLKYLAVSELDCETLPETMSDVWSLQALLVELSFSLVEIPKSICKMRMLRTIKLSRCMNLKCLPDSIGDCHMISSIDLYYCIQLTVLPDSIGKLQMLRTLNLSWCRELKCLPDSIGDCHMISSIDLCACIQLMMLPDSIGKLQMLRTLNLSGCRELKCLPDSICRNKMLRLLRLGFTNVQRLPSSMTKLENLECLDLHKCSWLVELPEGIGNLDKLQVLNLKGCTKLGGMPVGIGQLSRLQKLGLFCIGKGEKFARISELANVSRLGEELTIIDIQHVMDTNDAHVACLKQKINLQRLELNWMSKNMEEVNTELQQDVLDALEPPSGIQMLHISGYSGRQYAGWMQSQVGGGVQGPAPFPFLRVMKLFDFPNLKHLDGLVELPCLEELWLQSMPSVESISGGPFPSLVKLEMCKLPRLGRVWMVPERTVPDVENEGGCYNYNLTPHFGQVRVGSRLTELKIEDCPKLEVMPHLPPSLQHLVLQGSEQLLQLPGQCQGPSSSPSFNNLKEFELRKVTGMGGWELLHHMTALESLQIFRFSGVHTEVPATLWSLTSLRSLRVHGWDDIRELPESLGELRSLQELAIETCDRLTSLPQTMGQLTSLQKLVIQSCEALHQLPESLGELRCLQELAINFCRSLTSLPKTMGQLTSLQLLEIKHCDAVQQLPDCLGELCSLRKLEITDLPELTCLPQSICRLTTSLQKLRIDCCPGIKSLPEGIKDLTALKQLLIHHCRDLKRRCERGTGEDWHLISHIPDVFV*---------------------------------------------------------------------------------------------------------------------------------------------------------------------------------------------------------------------------------------------------------------------------------------------------------------------------------------------------------------------------------------------------------------------------------------------------------------------------------------------------------------------------------------------------------------------------------------------------------------------------------------------------------------------------------------------------------------------------------------------------------------------------------------------------------------------------------------------------------------------------------------------------------------------------------------------------------------------------------------------------------------------------------------------------------------------------------
>Sobic.005G019600
MEAAVASGILKIVGNKLVPLLMKEYSSIVGAKKDLQELHGQVVEINSWLESVGDKAVGNDPSFSWLKQLKNIAYDVDDIVDEFQLKAEKHEATASGGIVSKYLCNKPKSIIFQCKAASKIKAIKKEFAGIVKQRKDFSIITNSLPAGHPVHHVNMTVGEMPLLPNIDAASVLGRDKDKGELISKLVEVKGQQTINIVSIVGLGGSGKTTLAKLVFNDGSIINKHFEIKLWVHVSQEFDVAKLVGKLFEAIAGEKCEQYPLQQMSKKISDELTGKRYLLVLDDVWTKNQFLWDQFMVHLKSGTPGSAILLTMRSSDVAGTVGSTYQFSLPFLSLADSWQLFQQSLGMHVKHLESEFVEVGKEIVNKCGGVPLAIKVIAGVLRGKELIGEWQAMRDSNLLDVEGEEASVSVSACLMLSYFHLPSHMKQCFTICSVLPKGYMIDKEHLIDQWIAHDMITPQAGVEFLDIGDKYFNSLVQMSFLQDVAEDWNGRVKCRMHDLVHDLALSILDDKISPAVPKEATSSAKGCRYFSLIERPENLAPKNIFRKARAVYMPWSGDYTNVMALKHAKHLRSVMVGYLDEEGANIISQVKYLKYLSMSLLQRCKTLPEGISDVWSLQALHVTHSNSLVEIPKSIGKMKMLRTLNLSGSIALKSLPDSIGDCHMISSIDLCSCIQLTVLPDSICKLQKLRTLNLSWCRELKCLPDSIGRNKMLRLLRLGFTKVQRLPSSMTKLENLECLDLHDCRSLVELPEGIGNLDKLQVLNLTSCTKLGGMPVGIGQLSRLQKLGLFAIGKGEKFAGISELANVSRLGEELTIIDIQHVMDTNDAHVACLKQKINLQRLELNWMLKNMEEVNTELQQDVLDGLEPPPGIKELYISGYLGRQFAGWMQSQVGGGVQGPAPFPFLRVMWLFDLPKLKHLDVLVELPCLEELGLLWMPSVESICGGPFPSLVKLKMCKLPRLGRVWIVPERTMPDVENEGGCYNYNLTPHFEQVRVGSRLTELKIEDCPKLEVMPHLPPSLQHLVLQGSEQLLQLPGQCQGPSSSPSFNNLKEFELRNVTGMGGWKLLHHMTALESLKIFRFSGVHTEVPASLWSLTSLRSLSLHDWDDICELPESLGELRSLQELIIDRCDRLTSLPQTMGQLTSLQKLVIQSCEALHQLPESLGELRCLQELKINHCHSLTSLPQTMGQLTSLQLLEIGYCDAVQQLPDCLGELCSLRKLEITDLRELTCLPQSICRLTTSLQELRIYACPGIKSLPEGIKDLTSLNLLAILFCPDLERRCKRGTGEDWHLISHIPDIFIGSESDG*-------------------------------------------------------------------------------------------------------------------------------------------------------------------------------------------------------------------------------------------------------------------------------------------------------------------------------------------------------------------------------------------------------------------------------------------------------------------------------------------------------------------------------------------------------------------------------------------------------------------------------------------------------------------------------------------------------------------------------------------------------------------------------------------------------------------------------------------------------------------------------------------------------------------------------------------------------------------------------------------------------------------------------------------------------------------------------------------------------------------------------
>Sobic.005G029800
MLESATSTGLMNNQVLEKIYSFIGDESANQLGVHTQLRFLHHELSSMRGALEDVADMEDLDNGTKAWRNEVSGLYYDAEDCIDDFRHRVDSGPSHGGQGFMRRAGHLLETLMARYQISRKIKELRTRAQEANDRRTRYKLDECVSRSARVSVDPRITALYAETSSLVGIDAPKEEVVKLLTKVDGASLKELRVVSIVGFGGLGKTTLANEVYRDLRDNLSGNPEKSFSCKAIISVSQRPDMVNLLKSLFTKVSGQTADHTYDLPGLIDIVREYLQGKRYLLVIDDLWDPSAWEIIKCAFPESHCGSRVLTTTRIESVAVACCNYQWKFVYRMKPLDDYHSRQLFLRRIFGSGDRCPEPFEVLCEKILQKCGGLPLAIITIASLLASQQTRSIEQWKYVLNSIRHNLGLSSTLEGMRQILNLSYIHLSRPLKSCLLYVGMYPEDYEIQREDLITQCVAEGFISGVDGSEAVDVAGSYLNELVNRSMIIQRVKYGGKGEHISYRVHDMVLDLILCKSTEENFLCAVQSLQAASTRLSGQQQHKARRLSLQFHDRNLGVVESAGRINLPHARSLIVFGWPAPSLALLELKFLRVLYIVRAADDLDLTQICKLFQLRYLCIRGKHKGLQLPKEITRLKHLQVLDVISGLSASGIPRDVIYLPALLHLQFPLTAVYPDGIGNMRYLHTLLQFDASKQSVANMLSLGELLNLRVLDLWIGDASFATKEAHMDALMSSLEKLISCNLKTLSILARDNVGRHSRWSSLCFSCSQAQLEQLYLYVWCPRVPAWVRQLRALSILKIKVVELCKDDVAVLAGLPVLSRLILDVRNNNVSGQQGIVFSADTSFRLLGYLRIPYHAESGITFEAGSMPQVETLRFLLRANDVKRWGVRFSGIEHLPNLKQVLVDLRYGDCDESEKPVIRAAVRSAFYAHSSPSSVQFEFY*-----------------------------------------------------------------------------------------------------------------------------------------------------------------------------------------------------------------------------------------------------------------------------------------------------------------------------------------------------------------------------------------------------------------------------------------------------------------------------------------------------------------------------------------------------------------------------------------------------------------------------------------------------------------------------------------------------------------------------------------------------------------------------------------------------------------------------------------------------------------------------------------------------------------------------------------------------------------------------------------------------------------------------------------------------------------------------------------------------------------------------------------------------------------------------------------------------------------------------------------------------------------------------------------------------------------------------------------------------------------------------------------------------------------------------------------------------------------------------------------------------------------
>Sobic.005G030000
MSAGVEQALVSVSMGVMNSLLNKLTILMDEEYLKFSNMSKELSFIRDELSTMNAFLEILADKEELDPLTKDWKSQVREMAYDIEDWIDEVVRHASQDGTTAGFIQKIIQHINMVRAKIRISNEIQQIKTRVMEVSHRRKRYKIDVSASRSKYVPIDPRLHTLYADEDGLEGIDGPRNQLVKWLLDEDQRLRVVSIVGIGGLGKTTLASEVYKRIGEKFDCQAFVSVSQKPDMTRILTNLFSQLGQQPPSQTREVQNLVNVLRKHLQDKRYFVILDDIWDESAWDILRCALPKNEQASRVITTTRIETVAIACCSYRNEYVYKMQPLDNQLSKRLFFRRIFDSEDAFPEQLREVSTEILDKCSGLPLAIVSISSLLANQATTRVEQWEHVRNSLGNKFGKCSALDGMRQILQLSYKNLPYYLKACFLYLGIYPEDYTIRKKDVVTQWIAEGFVSKVQGQDAEDVASNYFNELVNRSMILPSDVNYQNEVLSCKVHDMMLDLILTECAEENFMTINDASNVSLCLHNTVRRLSIQCDNGKHSIISPATDLSHVRSLAGFGASNFLQMHPFLEFTFLRVLIVEFSNVSNKMKLDFTGICKLFQLRYLKIEASINAQLQLPAQIGELQQLETLDIEWGSLVIPPDIIYLPRLSHLIIPESTRLPDGIGNMKSLVTLQSFDLGENSIDNVRGLGQLTNLRDLNLCNSGTSTSNIALCVDVLCSSLEVLHNLKHLYLYWPGICGSGLSSLHPSPCHLETLEMTYWWFSKVPEWVGELQKLQVLKIAVTELSIEGFLVLARLPALTNLGLRTQVPPRESITIHGMAFPALKYFKYWCRMPRLTFEAGAMPKLERIKLRFKEIVETPSGIVHLLGLKEVFLEIGGHGGKVPPRRGGALSELIMTIETHPSHPKLKIVSCPHL*----------------------------------------------------------------------------------------------------------------------------------------------------------------------------------------------------------------------------------------------------------------------------------------------------------------------------------------------------------------------------------------------------------------------------------------------------------------------------------------------------------------------------------------------------------------------------------------------------------------------------------------------------------------------------------------------------------------------------------------------------------------------------------------------------------------------------------------------------------------------------------------------------------------------------------------------------------------------------------------------------------------------------------------------------------------------------------------------------------------------------------------------------------------------------------------------------------------------------------------------------------------------------------------------------------------------------------------------------------------------------------------------------------------------------------------------------------------------------------------------------------------------------------------
>Sobic.005G035100
MCHACLISFQMQIANSIKGVVFIYLGWHRSLAICIVGRWCETEKLLQAGGSMAEAIIGPLVVKLQELAVSEARAMVAVNDDIRSLRDKLMWMQAFLRDADPRRRVVPDEASRVWLHQTRDAAFDAEDAVDQYFLLVDLSRYPSWTRTIIRFIAGLTTQIRVRRNLSSKINAINSRLENIIKNKEAYKQIGDTNKTVVPWRASTAISVAPTKLDNLLQPPLVSREDKRGQLISALLDSTHQKVISVIGPSGVGKSTLVRDVYETLEIKNHFVEQALATFPPYSSASDILKLILRDLKEEDFTLSKMEVTKELLDKKLKGKQYLVVIDGEVSSTEWKNILGALPNVAGSKVVRMSKENLEDPPTNYEHVVISLNRFDKIATTELFQQRVCKKESNPEYNKDIEDGVRNKYQQDIFDTTQGLPLAIVLLSGLLRTKEFPVEWEAVFDHLKSKQSKRLDSILSLCFDDLPYDIKSCFLYFAALPTNMLIEAQDLVCMWMAEGFLRPKEGLTMEKVGYRYLKELIARHLINLEPMDENTPEEELVTIQSKVHAFLQIEAQEVNFVEIHNSDDIPPLSAARRLSLQNRMEKYAALANPMPKLRSILSNFEKEETSKEDEVADDEEEAKVQQSPTCLHCSPHGTTTKCKEGDAKSYLQQLLQTSKFLRVINLQGLEVGDKLPDEIGNVVHLQYLAVTSCSLKEVPPSVGRLSSLQTLDVRDTEVKELPVPFWEIRTLRHVFGHRLILPKRVGVLKNLQTLDTVKPDAKYGWDRNTLSKMIQLRSLFIWELSKGHEKGLVAALKKLKYLVTLTIHGDSIPSAVFTTKTSLQRLEVMELDGMLIDMPRVVDMDIKSCLPNLLLLSLENTMVSQDFINKLAELPFLASLTLDGGSYKDEQLVLSAGGFHSLRRLTVDLEELKKLEIHESALPKLADLDILIHSNDLKIVILGKNDVVEKLLHEDKILSKKIQRTTRSERTARRIGVE*-------------------------------------------------------------------------------------------------------------------------------------------------------------------------------------------------------------------------------------------------------------------------------------------------------------------------------------------------------------------------------------------------------------------------------------------------------------------------------------------------------------------------------------------------------------------------------------------------------------------------------------------------------------------------------------------------------------------------------------------------------------------------------------------------------------------------------------------------------------------------------------------------------------------------------------------------------------------------------------------------------------------------------------------------------------------------------------------------------------------------------------------------------------------------------------------------------------------------------------------------------------------------------------------------------------------------------------------------------------------------------------------------------------------------------------------------------------------------
>Sobic.005G039200
MRSLVSLRTLKISSCSALCMLPEWLGELRYLESMVISECGSLRPAPSVQPLRALKELRIIQSGWVGDLCSPSLTNLQILGSSRDVHQLPECLGELGSLQMLRIKELPRLNSLPQSLGYLTSLQKLEIGYCDALGQIPDCVGELRSLRVFKILCLRSLTCDVPSPIIGAPHLPPGARNNRLPGTWPTARIAG*-------------------------------------------------------------------------------------------------------------------------------------------------------------------------------------------------------------------------------------------------------------------------------------------------------------------------------------------------------------------------------------------------------------------------------------------------------------------------------------------------------------------------------------------------------------------------------------------------------------------------------------------------------------------------------------------------------------------------------------------------------------------------------------------------------------------------------------------------------------------------------------------------------------------------------------------------------------------------------------------------------------------------------------------------------------------------------------------------------------------------------------------------------------------------------------------------------------------------------------------------------------------------------------------------------------------------------------------------------------------------------------------------------------------------------------------------------------------------------------------------------------------------------------------------------------------------------------------------------------------------------------------------------------------------------------------------------------------------------------------------------------------------------------------------------------------------------------------------------------------------------------------------------------------------------------------------------------------------------------------------------------------------------------------------------------------------------------------------------------------------------------------------------------------------------------------------------------------------------------------------------------------------------------------
>Sobic.005G046250
METISYPCSPLLFFPAHEESTCSLWSPQLTLHENAAIPANPSPVVREDCEFFDTIAIDSSDSHDQHAFDVDVFTHCDERFLCQESANLSAIQDELMEENSLSDLLLTGADAVEAGDSSLALAVLSKLNSLLADTCENAATSSFGRLAYHFAQGLQSRMSGTCSPCYPPADPVQSGIMSAHQMIQELSPYVKFAHFTANQAILDATISDMDIHVVDFNLGDGIQWPSLMSDLARLGGKSFHLTAIITDAGYSDDTHQAAARRLSEFAESLNLPFQYSSLCIRHEEDLEDFSRNCGGSVVVSCDTTNLCYRSGSKLQMLLLGCVRKLQPKSVVVIEEELVRIGKEACLSQASFVEFFFEALHHFTMVFESLSSCFSSNRACLRLVEKEMMGPKIQDFVGQYGSVTLEGAAGDPKALEGFKSCELSACNVAQARMLVALFNRSFGTAHQKGRLQLCWKSIWLLLPKSQGGFIMEALISAAAGELVSRFISFMAQKFCDRTLNEGDHRRLEQLLLRIHTIVEEAEGRRITNRGMLLQLKMLMEGMYQGHYMLDRFKIQHAEQGKIKGQGSHQSRSFAMSTLTAAKRLRFASATTKDTPVAFGTGSLKGVLDSLEAKIQDMREFVMLLGSCPRLPRQMYCTYLFMDKCMFGRHTEKEHVINFLLCSDGTHDDCPNLGILPIIGPHRVGKKTLVQHACKDERVRGFFSKILFFKGDDLENAEFAVSLEAASGKKCLFVVEFSWNVDEAAWANFKSTFQEATGHGSKVLLIGRTQEVAKLGTAMPIWMKSLSQEEYWYYFKALAFGSMDPDEHPKLASLGMQLATELKGSFLGANILGEMLRSNPSAQFWHAILSSVRALVQEHMFSLGVHPEDLLERNVPVGFTNVSLVGAQSQGCLVYDLREADPGQEELPLPTSREVLTGVKVPAEEKFDVLVWKSRIPPYISYVVTYERQKAPRRRVGKKSRLALREVSS*-----------------------------------------------------------------------------------------------------------------------------------------------------------------------------------------------------------------------------------------------------------------------------------------------------------------------------------------------------------------------------------------------------------------------------------------------------------------------------------------------------------------------------------------------------------------------------------------------------------------------------------------------------------------------------------------------------------------------------------------------------------------------------------------------------------------------------------------------------------------------------------------------------------------------------------------------------------------------------------------------------------------------------------------------------------------------------------------------------------------------------------------------------------------------------------------------------------------------------------------------------------------------------------------------------------------------------------------------------------------------------------------------------------------------------------------------------------------------------------
>Sobic.005G047700
MAETALIMAKSVLGSAVSKAASAAGTEISLLMGVQKEMWFIKDELKTIQAFLQAPQVTEKKDKLVKVWAEQVRDLSYDIEDCIDEFMLHVGRHSFSNLLMKLRDRHRIAVRIRNLKSRIEEVSNRNERYKLIKTESSNITDEMDSNMEDIRNNSASNIDEAELVGFDAPKRELIAMIDVTIMDGPAKVICVVGMGGLGKTTLARKTYESKEDTLKSFPFRAWITLSQSFSKRAMLQDMISQFFGPDALKKLLEQLVGKVLEDRLASYLRTQLQDKRYFIVYDDLWEINHWNWISGIALPRSNNKGSRIIVTTRDAALARHCTSELLIYDLKPLEIDDAMKLLQRKTNITHEEMDKDKNLSTIVTKVVKKCGYLPLAILTIGGVLATKKKAEWENFYQKLPSELESNPSLEAIRRVVTLSYNHLPSCLKPCLLYLSIFPEDYEIKRSHLVGRWIAEGFVRAKVGTTIDEVGKEYFDELISRSMIQSSRLGMEGSVKTCRVHDIMRDIIVSISREENFVHLIQSNGNNVPDENFRHVAYHDSKCQKEGMDWRHIRSLTLFTKGSCGMDLDLTHSISTPRLRMLRVLDLVGENFRITQGGINIIVLLCHLKYLDVRTYWSTIYSLPSDIGKLHGLQILNIGYTYITTLPTQITKLEDLRAIRCDRNFPNYLDPDEPVHCLFATLRLPILLADSKSRDRAIGDLHMGCSSGWSRTSRNGVRVPRGIGNLKELQILERVDIRRTSSNAVKELGELTRLRKLATGTTGASKKKCKILCESIEKLSSLRSLTVWAGENQDRGLGWLISSSSPPPHLRSLMLSGYIGEMTDWFRNLTHLVKLSLWDSQLKEDKTMEILGELPKLMLLRIYFRASLGEKLVFGTGAFLNLRTLEIWNMDGLKEIRFEEGTSRQMERIEINFCNLKSGIIGVKHLLCLKVISLGDSTVARLGMLEEEVNTHPNHPVLRLSDDRSYHDLEDVEGSPMRRWKQQNPFLTMPAREISQVITPTTTNSEIQTASS*---------------------------------------------------------------------------------------------------------------------------------------------------------------------------------------------------------------------------------------------------------------------------------------------------------------------------------------------------------------------------------------------------------------------------------------------------------------------------------------------------------------------------------------------------------------------------------------------------------------------------------------------------------------------------------------------------------------------------------------------------------------------------------------------------------------------------------------------------------------------------------------------------------------------------------------------------------------------------------------------------------------------------------------------------------------------------------------------------------------------------------------------------------------------------------------------------------------------------------------------------------------------------------------------------------------------------------------------------------------------------------------------------------------------------------------
>Sobic.005G047800
MAEAALVLAKSILGSAVSKAASAAGTEISLLMGVQKEMWFIKDELKTMQAFLQAPQVTEKKDKLVKVWAEQVRDLSYDIEDCLDEFMVHVRSHSLSKQLLKLKYRHRIAVQIRNLKTRIEEVSSRNARYNLIKTESSNITDDVDSNMEYIRNNAGCNIDEAELVGFEAPKRELIALIDVTTMDGPDKVVCVVGMGGLGKTTLARKTYESKDDTLKSFPYRAWITVSQSFSRRVILQDMISKLFGVNALNDLLKQSAGKVLEQDLASYLRQELEDKRYFVVFDDLWEIDHWNCIRGIALPMSNNRGSRIMITTRDVGLALHCTSSENNIYHLKHLQIPDAIKLLQRKTKIADDDMNNDGNLRTLVTKVVKKCGYLPLAILTIGGVLATKKITEWENFYNKLPSELESNPSLEAIRRVVTLSYNHLPSRLKPCLLYLSIFPEDYEIKRSHLVHRWIAEGFVRAKVGTTIDDVGKEYFDELISRSMIQSSELGIEGSVKTCRVHDIMRDIIVSICREENFVCLIRSNGNHVQEENFRHVTYHDSKYHKKSMDWRHIRSLTFFTVEVAHVLDLTPSISSPKLRMLRVLDLVGEHFRITQDGINMIVLLCHLKYLNVKSYQSQIYSLPSDIRKMQGLQILDMGYTYLTTLPTEITRLEDLRVIRCIRETYDDLDPNEPVDCLFGTLRLPFLLADSRSRARAIGDLHMGCSSGWSRTGGDGVRVPRGVGNLQELQILESVDIRRTSSKAVKELGELTRLRKLVMGTNGASKKKCKILCESIEKLSSLHRGLGWLISSSSPPPYLRSLSLYGYIGEMTDWFRNLTHLVKIFLYKSQLKEDKTMEILGELPKLMLLQFFSSGYLPSTAKTMEKLVFGTGAFLNIRALEIWQMDGLKEIRFEEGTSHQMERIEIRYCNLKSGINGIKHLPRLKVILFDHTKVLRLRMLEEEVNKHPNRPVLRLPQGRSYHDLGD*-------------------------------------------------------------------------------------------------------------------------------------------------------------------------------------------------------------------------------------------------------------------------------------------------------------------------------------------------------------------------------------------------------------------------------------------------------------------------------------------------------------------------------------------------------------------------------------------------------------------------------------------------------------------------------------------------------------------------------------------------------------------------------------------------------------------------------------------------------------------------------------------------------------------------------------------------------------------------------------------------------------------------------------------------------------------------------------------------------------------------------------------------------------------------------------------------------------------------------------------------------------------------------------------------------------------------------------------------------------------------------------------------------------------------------------------------------------------------------------
>Sobic.005G048400
MAEAALVLAKSILGSAVSKAASAASTEISLLMGVQNEMWFIKDELKTMQAFLQDPEVTQKKDKLVKVWAEQVRDLSYDIEDCLDEFMVHVGSHSLSKQLMKLKDRHRIAIQIRNLKLRIEEVSNRNRRYKLIKIESSNISDEMDSNMEDIRNKSASNIDEAELVGFAAPKRELIALMDVTAMDSPAKVICVVGMGGLGKTTLARKTYESKEDTLKSFPFRAWITVSQSFSKRAMLQDMINQFFGADALKELLKQLVGKVLEDGLASYLITQLQDKWYFIVFDDLWEIDHWTWISAIALPKSNNKGSRIIVTTRNVGLAGHCTSELLIYHLKVLQSDDAIKLLQRKTNITHEEMDKDENLSTIVTKVVKKCGYLPLAILTIGGVLATKKKAEWENFYQKLPSELESNPSLEAIRRVLTLSYNHLPSRLKPCFLYLSIFPEDYEIKRSHLVHRWIAEGFVRAKVGTTIDEVGKEYFDELISRSMIQSSELGMEGSVKTCRVHDIMRDIIVSISREENFVHLVQSNGNNVAEENFRHVAYHDSMCQKEAMDWRHIRSLTFFTEGSSGLGLDLTPSISSAKLRMLRVLDLVGQNFRITQDGINKIVLLCHLKYLNVGAWSEIYTLPSGIGNMQGLRILDMGYTCITTLPTNITKLGDLHVIRCNRIAYSYLVPNEPVHCLFDTLRLPFLLADSHSRARAIRDLHMGCSSGWSRTGGDGVRVPRGIGNLKELQILEYVDIRRTSSKAIKELGELTRLRKLAIGTNGASKKKCKILCESIEKLSSLRSLSVEVGEHQDRGLGWLISSPLLAT*----------------------------------------------------------------------------------------------------------------------------------------------------------------------------------------------------------------------------------------------------------------------------------------------------------------------------------------------------------------------------------------------------------------------------------------------------------------------------------------------------------------------------------------------------------------------------------------------------------------------------------------------------------------------------------------------------------------------------------------------------------------------------------------------------------------------------------------------------------------------------------------------------------------------------------------------------------------------------------------------------------------------------------------------------------------------------------------------------------------------------------------------------------------------------------------------------------------------------------------------------------------------------------------------------------------------------------------------------------------------------------------------------------------------------------------------------------------------------------------------------------------------------------------------------------------------------------------------------------------------------------------------------
>Sobic.005G053100
MAGVLDALASYIQNMLLQMAAEEVHMLLGVSGEIDNMDIKLRDLKNILADADRRNITDQSVQAWGIELRNAMYDATDILDLCKLKAMEQGQRHDAGCFNPLLFCIRNPLHAHDIGSRIKNLNKKLDDIKARGASFNFLNLNTYEDRGRNMVTYGSSTRETSGGLVESGLVGEKIEEDTINLVELLTKKYPTDDNKSNKIMIFSIVGAGGIGKTTLAQKIFNNEVIKDEFKKKIWLSVNQGFDDIEMLRRVIIEAGGNHHDCGNAKVSLEHTLIEALKGQKTLLIMDDVWDSRIWEGVLRTPFVNAMLAEGSRVLVTTRHDTVARQMKAEEPYHRIDRLGLEDAWMLLKKQAVRDVNDEPQVENLKDIGLILVKKCDGLPLGIKVMGGLLSRKRITRTDWQKVLDDSLWSVSQMPQELNYAVYLSYEDLDPCLKPCFLHYSLLPRGRLFYDYDIVAMWISEGFVHGISRDLEDIGREYYDELIQRNLIEPDMKFIDQSVCNMHDVVRSFAQNMFRDEALITHNSRIGIDKLKAQKFIRLSLESKQSEQPDLEWCSLQTQMSLRTMILFGNIKIQPGDSFHSFSSLRTLHLDSVNIVATPKSLYQLKHLRYLSIGNSNISKLSEDIGKLKFLQYISLSDCQSLTKLPSSIGVLQDLRFLSLLRTNISVVPREFCGLTSLRKLYGFPAHMDCDHCSLEELGSLSQLTELDISFLENVASSSSAIEAKLGGKKRLRYLSLHCTSRLGDDGLLVKKEEGISEKAKRQIEEVFDELCPPHGLEHLSVNGYFGERLPGWMMPAAAYMPLRSLRTLMMDDLACCTELPSGMSQLPCLELLQIVRAPAIKCVRLECLQPNNQVGVAFPSLQKLRFVGMFEWEEWVWEEQVKGMPILELLKLKMCKLRRVPPGLAFHARALKNLYIYDVKHLSSLENFASVVHLDVFRNTHLERISNLPKLQKLVILMCPKLKVVDGMPALQRLELGDYDMETVPRYLQDVNPRHLLLDCSLSLLTCIAAGKSGPEWDKFRHIQQVKAYANEEGCPRKWYVLYTRNPYRFETNISRSAIAQAHGRRIWLAYSETCPIEDEWPTGGHTYVEKRMPLCVRFRCNAYRHLNGWFDEACLHCHEADNIASPSDQWTQGEVLSARIKTVWA*------------------------------------------------------------------------------------------------------------------------------------------------------------------------------------------------------------------------------------------------------------------------------------------------------------------------------------------------------------------------------------------------------------------------------------------------------------------------------------------------------------------------------------------------------------------------------------------------------------------------------------------------------------------------------------------------------------------------------------------------------------------------------------------------------------------------------------------------------------------------------------------------------------------------------------------------------------------------------------------------------------------------------------------------------------------------------------------------------------------------------------------------------------------------------------------------------------------------------------------------------------------------------------------------
>Sobic.005G053200
MAGVLDALASYIQNMLLQMAAEEVHMLLGVSGEIDNMDIKLRDLKNILADADRRNITDKSVLAWGIELRNAMYDATDILDLCKLKAMEQGQRHDAGCFNPLLFCIRNPLHAHDIGSRIKNLNKRLDDIKARGASFNFLNLSTYEDRGRNVISYGSSTRETSGGLVESGLVGEKIEEDTINLVEMLTKKYPTDDNKSNKIMVFSIVGAGGIGKTTLAQKIFNNEVIKDEFKKKIWLSVNQGFDDIEMLRRVIIEAGGNHHDCGNAKVSLEHTLIEALKGQKTLLIIDDVWDSRIWEGVLRTPFVNAMLAEGSRVLVTTRHDTVARQMKAEEPYHRIDRLGLEDAWMLLKKQAVRDVNDEPQVENLKDIGLILVKKCDGLPLGIKVMGGLLSRKRITRTDWQKVLDDSLWSISQMPEELNYAVYLSYEDLDPCLKPCFLHYSLLPRGTVFFVHEIVGMWIGEGYVHGTLRDDLEEIGREYYNELIQRNLIEPDIKFIDQSVCNMHDVVRSFAQNMFRDEALITHNSRIGIDKLKAQKFMRLSLESKQSEQSDLEWCSLQTQMSLRTMLLFGNIKIQPGDSFRSFSSLRTLHLGSVNIVAIPESLYQLKHLRYLSIENSNISKLSEDIGKLKFLQFISLFGCPSLTKLPSSIGLLHDLRYLCLHRTNISVVPRDFCGLTSLRKLYGFPAHMDCDRCSLEELGPLSQLTELNISFLENVASSSSAIQAKLGGKKRLRYLSLGCTSRLGDDGLLVKKEEGISEKAKRQIEEVFDELCPPLGLENLNIEGYFGERLPRWMMSAAAVMPLRSLRTVTMDNLACCTELPSGLSQLPCLELLQIVRAPAIKCVGHEWLQPNNQLGFAFPRLQELHFEGMVEWEEWEWEEQVKGMPILELLKLKMCKLRRVPPGLAFHARALKKLCIYGVKHLSSLENFASVVHLDVFRNTHLERISNLPKLQKLVIVMCPKLKVVDGMPALQRLNLEDYDMETVPRYLQDVNPRHLLLHCSISLLTCIAAGKSGPQWDKFSHIQQVKAANEEGCPRKWYVLYTRNPYRFETNISRSAIAQAHGRRIWLAYSETCPIEDEWPTGGHTYVEKRMPLCVRFRCNAYRHLNGWFDEACLHCHEADNIASPSDQWTQGEVLSARIKTVWA*------------------------------------------------------------------------------------------------------------------------------------------------------------------------------------------------------------------------------------------------------------------------------------------------------------------------------------------------------------------------------------------------------------------------------------------------------------------------------------------------------------------------------------------------------------------------------------------------------------------------------------------------------------------------------------------------------------------------------------------------------------------------------------------------------------------------------------------------------------------------------------------------------------------------------------------------------------------------------------------------------------------------------------------------------------------------------------------------------------------------------------------------------------------------------------------------------------------------------------------------------------------------------------------------
>Sobic.005G053800
MAGVLDALASYIQNMLLQMAAEEVHMLLGVSGEIDNMDIKLRDLKNILADADRRNITDKSVLAWGIELRNAMYDATDILDLCKLKAMEQGQRHDAGCFNPLLFCIRNPLHAHDIGSRIKNLNKRLDDIKARGASFNFLNLSTYEDRGRNVISYGSSTRETSGGLVESGLVGEKIEEDTINLVEMLTKKYPTDDNKSNKIMVFSIVGAGGIGKTTLAQKIFNNEVIKDEFKKKIWLSVNQGFDDTEMLRRVIIEARGNHHDCGNAKVSLEHTLIEALKGQKTLLIMDDVWDSRIWEGVLRTPFVNAMLAEGSRVLVTTRHDTVARQMKAEEPYYRIDRLGLEDAWMLLKKQAVRDVNDEPQVENLKDIGLILVKKCDGLPLGIKVMGGLLSRKRITRTNWQKVLDDSLWSISQMPEELNYAVYLSYEDLDPCLKPCFLHYSLLPKGTLFSVDDIVGMWISEGFVYGTLHDDLEGIGREYYDELIQRNLIEPDTKYVDQEACNMHDVVRSFAHNLWGDEAIIAHNSTIGIDKLKSQKFFRLSLESKGPEQHDLDWCSLQIQTSLRTLILVGNIKIKPGDSFVSLSSLRTLHLDSVNIDSIAESLYQLKHLRYLAIENSNTSKLPEDIGKLKFLQYISLGGCQSLTKLPSSIGLLHDWRFLSLPGTNISVVPRDLCGLTSLRKLYGFPAHMDCDHCSLEELGPLSQLTELYISFLENVASSSSAIQAKLGGKKRLRFLSLGCTSRKEEGISEKAKRQIEEVFDELCPPLGLENLNIEGYFGERLPRWMMPAPVTPLRSLRNIVMENLACCTELPSGLSQLPCLELLQIVRAPAIKCVGHEWLQPNNQVGVAFPRLQKLRFEGMVEWEEWVWEEQVIGMPILEGLTLEMCKLRRMPPGLAFHAKTLKKLGIYDVKHLSSLENFASVVHLDVFRNTHLERISNLPKLQKLVIVMCPKLKVVDGIPALQRLTLEDYGMDTVPRYLQDVNPRHLQLYCSISLLTCIAAGKSGPEWHKFSDIQQVKAYANEEGCPREWYVLYTRNPFRFETNISYSAIAH-----------------------------------------------------------------------------------------------------------------------------------------------------------------------------------------------------------------------------------------------------------------------------------------------------------------------------------------------------------------------------------------------------------------------------------------------------------------------------------------------------------------------------------------------------------------------------------------------------------------------------------------------------------------------------------------------------------------------------------------------------------------------------------------------------------------------------------------------------------------------------------------------------------------------------------------------------------------------------------------------------------------------------------------------------------------------------------------------------------------------------------------------------------------------------------------------------------------------------------------------------------------------------------------------------------------------------------------------------------------------------------------------
>Sobic.005G053900
MAGVLDALASYIQNMLLQMAAEEVHMLLGVSGEIDNMDIKLRDLKNILADADRRNITDKSVQAWGIELRNAMYDATDILDLCQLKAMERGKRQDVGCFNPLLFCMRNPLHAHDIGSRIKNLNKKLDDIKARGASFNFLNLSTYEDHGRNMVSYGSATRETSAGLVESGLVGEKIEEDTTNLVEMLTKKYSTNDNNSNKIMVFSIVGAGGIGKTTLAQKIFNNEVIKDEFKKKIWLSVNQGFDDIEMLRRVIIEAGGNHHDCGNAKVSLEHNLIEALKGQKTLLIMDDVWDSRIWEAVLRTPFVNAMLAEGSRVLVTTRHDTVARQMKAEEPYHRIDRLGLEDAWMLLKKQAVRDVNDEPQVENLKDIGLILVKKCDGLPLGIKVMGGLLSRKRITRTDWQKVLDDSLWSVSQMPQELNYAVYLSYEDLDPCLKPCFLHYSLLPRGTVFFVYEIVGMWIGEGFVHGTLRDDLEEIGREYYNELIQRNLIEPDMMFIDQSVCNMHDVVRSFAQNMFRDEALITHNSRIGIDKLKAQKFIRLSLESKQSEQPDLEWCSLQTQMSLRTMLLFGNIKIQPSDSFRSFSSLRTLHLGSVNIVAIPESLYQLKHLRYLSIQKSNISKLSEDIGKLKFLQYISLSDCQSLTKLPSSIGLLHDLRFLSLLRTNISVVPRDFCGLTSLRKLYGFPAHMDCDHCSLEELGPLCQLTELYISFLENVASSSSAIQAKLGGKKRLRYLSLGCTSRKEEEISEKAKRQIEEVFDELCPPLGLENLNIEGYFGERLLRWMMPAPTVMPLRSLRIITMDNLACCTELPSGLSQLPCLELLQIRRAPAIKCVGHEWLQPNNQVGVAFPRLQKLRFEGMVEWEEWVWEEQVKGMPILEELTLKMCKLRRMPPGLAFHAKTLKKLCVYDVKHLSSLENFASVVHLDVFRNTHLERISNLPKLQKLVIVMCPKLKVVDGMPALQRLELEDYDMETVPRYLQGVNPRHLLLDCSIWLLTCIAAGKSGPEWHKFSDIQQVKAYANEEGCPRKWYVLYTRNPFRFETNISRSAIAQGRMARAWFPYSETCPVEGEWPLEQEQHRHVDKSVPLCLRFRSHAYRHLADWLRQACLHCCEADEVASTTDQWIEAGRGAAYRYYETTYGKLERLK*----------------------------------------------------------------------------------------------------------------------------------------------------------------------------------------------------------------------------------------------------------------------------------------------------------------------------------------------------------------------------------------------------------------------------------------------------------------------------------------------------------------------------------------------------------------------------------------------------------------------------------------------------------------------------------------------------------------------------------------------------------------------------------------------------------------------------------------------------------------------------------------------------------------------------------------------------------------------------------------------------------------------------------------------------------------------------------------------------------------------------------------------------------------------------------------------------------------------------------------------------------------------------------------------
>Sobic.005G054000
MAVVLDAFASYLQDMLVEMVKEEVHLLLGVPDEIETMRIKLGDLKRFLADADKRNIRDETVQSWVRELRNAMYDATNILDLCQLNAMEQGTTKDMGCFNPLLFCIRNPLHAHDIGNRIKSLNKRLDDIEKRSKAFNFNLASYEDNTRMVESSLRARRETTGEDELDVVGEKIEEDTRSLVDLLIKKEKNVHEHKNVMVYAIVGVGGIGKTTLAKKIFNYDFIKQEYEKRIWLSVNKEFNDIDILERAITEAQGDHQAPRNTKAALVRTLKEALKGCKTLLVMDDVWDPHVWEKVLEPPLINSLARGSCVLVTTRHDMVARGMMAEVPYHHVKKLEHEDAWSLLKKQVIGNGNNDEKNVDRLKEIGMEIIAKCDGLPLAVKVMGGLLRQKNTRQRDWEKILNDSIWSVSQMPEELNYAVYLSYQDLNPNLKSCFLHYALLTQNTVFYDDNIVAMWISEGFVHGNSTCDLEALGKDYYGELIARNLIEPDQLYLDQAVCNMHDVVRSFAQYVSRDEALVAQKIEVGLTNKLNSQNVTRLSLECKESESNELEWSSLQANRSLRTLILVGKMKINRGDSLLSFPCLRTLHIEDGNFDALSKSLVQLKHLRYLSIRRTDTSRLPKRIAMMKFLQCINISYCKSLVKLPRDIGELRQLRYLSLVDSGINSVPKSFGGLTNLRLLLGFPAHVEGDWCSLEELGPLNKLMRLDIDGLENVSSSAFAIKARLREKVRLSYLVLKGTSTRRGAHSHRLVKEEEQQQIQKVFDELCPPPCLETLCIEEYFSQQLPKWMMPTEISSLGSLRNLWMEDLPYCTDLPDGLWQLPSLEFLQIRSAPGIKRVGPEFVLPHHHEHPSPMENVGSDLEIEVDECSGLERISNLPNLQSLVIFRCPGLKVLEGLPALQRLGLEDYDMETLPGYVRNVNPRDLHLDCDISLLASIAKGKSSPEWDKFSHIKHVKAYADDDDNNIERKWYVKYTRDPFSFKTNISLPADASGDETEEVLLDEVEETSRNEIVEEHVNVEQLRE*---------------------------------------------------------------------------------------------------------------------------------------------------------------------------------------------------------------------------------------------------------------------------------------------------------------------------------------------------------------------------------------------------------------------------------------------------------------------------------------------------------------------------------------------------------------------------------------------------------------------------------------------------------------------------------------------------------------------------------------------------------------------------------------------------------------------------------------------------------------------------------------------------------------------------------------------------------------------------------------------------------------------------------------------------------------------------------------------------------------------------------------------------------------------------------------------------------------------------------------------------------------------------------------------------------------------------------------------------------------------------------------------------------------------------
>Sobic.005G054300
MAVVLDALASYLQDMLVEMVEEEVHLLLGVPDEIEKMGIKLGDLKRFLADADKRNIRDETVQSWVRELRNAMYDATNILDLCQLNAMERGPTKDMGCFNPLLFCIRNPLYAHDIGNRIKSLNKRLDDIEKRSKAFNFNLASYEDNTRMVESSLRARRETTGEDEFGVVGVKIEEDTRSLVDLLIQKEKNVHEHKNVMVYAIVGVGGIGKTTLAKKIFNHDFIKQEYEKRIWLSVNKEFNDIDLLERAITEAQGDLQAARNTKAALERTLKEALKGCKTLLVMDDVWDPHVWEKVLEPPLINSLARGSRVLVTTRHDMVARGMTAEVPYHHVKKLEHEDAWSLLKKQIGMEIIEKCDGLPLAVKVMGGLLRQKNTRQRDWEKILNDSIWSVSQMPEELNYAVYLSYQDLNPNLKSCFLHYALLAKNTVFYANNIVAMWISEGFVRGNSTCDLEALGKDYHGQNLIEPDEWYLDQTVCNMHDVVRSFAQYVARDEAVIAQKIEVGLTNKLNSQNVTRLSLECKESESNELEWSSLQGNRSLRTLILVGKMKINPGDSLLSFPCLRTLHIEDGNFDALSESLVQLKHLRYLSIKRTDTCRLPKRIAMMKFLQCINISYCKSLVKLPRDIGELRQLRYLCLVSSGINSIPKTFGGLTNLRILNGFPVHMEGDWCSLEELGPLHQLTFLHIHGLENVSSSSFAIKARLREKVRLSYLVLKGTSTRGGPHRLVKEVEQQQIEKVFDELCPPPCLETLCIEEYFSQQLPKWMMPTEISSLGSLRNLWMEDLPYCTELPDGLWQLPSLDPMENVGSDLEIEVVRCTGLKRISNLPNLQNLICPELMVLEAKGKSGPEWDKFSHIKHVKAYAHDNDNNIKRKWYVKYTRDHFSFKTNISVSADAS-----------------------------------------------------------------------------------------------------------------------------------------------------------------------------------------------------------------------------------------------------------------------------------------------------------------------------------------------------------------------------------------------------------------------------------------------------------------------------------------------------------------------------------------------------------------------------------------------------------------------------------------------------------------------------------------------------------------------------------------------------------------------------------------------------------------------------------------------------------------------------------------------------------------------------------------------------------------------------------------------------------------------------------------------------------------------------------------------------------------------------------------------------------------------------------------------------------------------------------------------------------------------------------------------------------------------------------------------------------------------------------------------------------------------------------------------------------------------------------------------------------------------------------------------------------
>Sobic.005G054600
MAVVLDALASYLQDMLVEMVEEEVHLLLGVPDEIEKMGIKLGDLKRFLADADKRNIRDETVQSWVRELRNAMYDATNILDLCQINAMERGPTKDKGCFNPLLFCIRNPLHAHDIGNRIKSLNKRLDDIEKRSKAFNFNLASYEDNTRMVESSLRTRRETTGEDEFGVVGEKIEEDTRSLVDLLIKKEKNVHEHKNVMVYAIVGVGGIGKTTLAKKIFNHDIIKQEYEKRIWLSVNKEFNDIDLLERAITEAQGDLQAARNTKAALERTLKEALKGCKTLLVMDDVWDPHVWEKVLEPPLINSLARGSRVLVTTRHDMVARGMMAEVPYHHVKKLEHEDAWSLLKKQVIGNGNNDEKNVDRLKEIGMEIIAKCDGLPLAVKVMGGLLRQKNTRQRDWEKILNDSIWSVSQMPEELNYAVYISYQDLNPNLKSCFLHYALLTQNTVFYDDNIVAMWISEGFVHGNSTCDLEALGKDYYGELIARNLIEPDQLYLDQAVCNMHDVVRSFAQYVSRDEALVAQKIEVGLTNKLNSQNVTRLSLECKESESNELEWSSLQANRSLRTLILVGKMKINRGDSLLSFPCLRTLHIEDGNFDALSKSLVQLKHLRYLSIRGSDTSRLPKRIAMMKFLQCINISYCKSLVKLPRDIGELRQLRYLSLVDSGINSIPKSFGGLTNLRLLFGFPAHVEGDWCSLEELGPLNKLMRLDIDGLENVSSSAFAIKARLREKVRLSYLVLKGTSTRRGPHRLVKEVEQQQIQKVFDELCPPPCLETLLIEGYFSQQLPKWMMPTKISSLGNLRNLEMEDLPYCTDLPDGLWQLPSLEFLKIESAPGIKRVGPEFVLPHHHEHPSPMENVGSDLEIEVDECSGLERISNLPNLQSLVIFRCPGLKVLEGLPALQRLGLEDYDMKTLPGYVRNVNPRDLDLYCDILLLASIAKGKSSPEWDKFSHIKHVKAYAHDNDNNIGRKWYVKYTRDPFSFKTNISLSADASGDETEEALLDEVEQISRNEIEEEHVNVEQLRE*-----------------------------------------------------------------------------------------------------------------------------------------------------------------------------------------------------------------------------------------------------------------------------------------------------------------------------------------------------------------------------------------------------------------------------------------------------------------------------------------------------------------------------------------------------------------------------------------------------------------------------------------------------------------------------------------------------------------------------------------------------------------------------------------------------------------------------------------------------------------------------------------------------------------------------------------------------------------------------------------------------------------------------------------------------------------------------------------------------------------------------------------------------------------------------------------------------------------------------------------------------------------------------------------------------------------------------------------------------------------------------------------------------------------------------
>Sobic.005G054700
MLGPTNIVWHKTRLQQIYQTTMAVVLDALASYLQDMLMEMAKEEVHLLLGVPDEIKKMGIKLGDLKRFLADADKRNITDESVQSWVRELRNAMYDATNIIDLCQLKATEQGPSRDMGCFNPLLFCMRNPLHAHDIGNRIKNLNERLDDIEERSKTFNFINLASYENNRRKVQSSCRARRETTGEDEVSVVGEKIDEDTIHLVDLLTKEKNVHEHKKVMVYAIVGVGGIGKTTLAKKIFNHDIIKLEFEKRMWLSVNQDFSDIGLLERAITEAQGDHQAARNTKGALERILKEALEGCKTLLVMDDVWDHHAWEKVLKPPLINSLARGSCVLVTTRHDTVARGMMAEVPYHHVDKLEQEDAWCLLKNQVVRNENNDELKVDTLKDVGMLILEKCDGLPLAVKVIGGLLRQKKTRRSEWTMILNDSTWSVSQMPEELNYAVYLSYQDLHPELKSCFLYYALLPKSMVFWYDRIVAMWISEGFVHGNSHDLEVLGREYYDQLIARNLLEPDEGYTDNMVCNMHDVVRSFAQFLARDEALIAHKSEAGLTNNINPQNVIRLSLKSNESESNELGWSSLQGHISLRTLILVGKIKMNPGDSLSCFPCLRALHIEDGNFDAFSKSLVQLKHLRYLCLDGTDTSKLPEKIGKMKFLQFIDLSNCKKLVKLPCGIAKLHQLRYISLLYSGINNIPRGFCSLTNLTTLMGFPVHIDGDWCSLEELGSLNQLAHLDIRGLENVSSSSFAIKARLAEKVRLSYLWLQCRGAHRMVKHEEQQQIQEVFDELCPPPCLENLTIQGYFSRQLPKWMTSTEISSLGSLRILVIVDLPYCTELPDGLCQLPSLELLQIKSAPHIKGIGPEFIIPHHHELPRAMENIGSGLEMAMVRCPHLERISNLPKLHNLRIISCPELKVLEGLPSLQRLELVDYDMNTVPAYLQDVNPRDLLLYCDASLLASIAKGKSSPEWDKFSHIKQVKAYANDYYSNIRRKWYVKYTRDPFSFKTNIRLSADASEDEMEELLLDEVEEISRDEIELECVDIEQQRE*-------------------------------------------------------------------------------------------------------------------------------------------------------------------------------------------------------------------------------------------------------------------------------------------------------------------------------------------------------------------------------------------------------------------------------------------------------------------------------------------------------------------------------------------------------------------------------------------------------------------------------------------------------------------------------------------------------------------------------------------------------------------------------------------------------------------------------------------------------------------------------------------------------------------------------------------------------------------------------------------------------------------------------------------------------------------------------------------------------------------------------------------------------------------------------------------------------------------------------------------------------------------------------------------------------------------------------------------------------------------------------------------------------------
>Sobic.005G057000
DVKQIAAEESYFGYSKLSDYLMLQAFGQNSILWIGLDYSIRSDPIFELQPVLSPIVERIREALEGKRHLLLVENLHVPVSLDVLVSTMGDRRPSVLNNRRWLISTTSKDVCEKSRGDKGYDFWVYHLTPEYYYAPSFSDLRERDWAVLIKEALLDAARSIYSTLEDKGYPVKFWLHVAQQCLYYGILYHKLQEDDGSKASNASSITSDELVRCWVAEDLLFSTTVSTNTQEATVKEQSNYYRSAYEAGKVVIEALHEYSLLPIYSVSTSTVSNSSPIDVNTGVSKLAGTVPQEQPRWVSFLNDDGRHVSWNCWPRETRGDIKMTTLILRGCSDMSAFRLDKLLTPHLHVLDLSYTPINSLPLSFSNVLNLYLLSLRGCSQLKILSPIPPNSEKQSSPLAHLENLAVLDMNGVPLIELIQQDGSNKRNLHYLDLSGSKFSTLPSEFFCEMSSLEELIFGNCTNLRELPLSMAQLSNLLVLHVEGTQITAFPDHMFQNMQSLHTLKLINNMVLISLPMSLSEANSLELHISNCIRLTLQILWELLPFLENLYIQTWEALEDIKILGHPNLRTFSLSRPWVRCLSLSGCSKLKSVNFGDDVRALEDVDLSGTAIEELPHNLPNLPQLKMLLLVGVPCFRRFPWHQLVRFPKVFYLDHCANDDSQIQQMFYQKKTCGDENQQKEEGQFLQSFNVQVKPCNVTGKKPQNNEAELSTMIQKNSTYHDVQYSKPASVVSMMKLQPKQRHVEISAVNQYPNGLRHILSVTNSIFITDDNFVSCLTDLSNSLMTLEECLLLDCNQMTVVFRMRPPVTEVLESLRILQASCLKNLLCIVEPVRDWRTRYDSKLFPYSMSLPALETLVILFCSNLKTIFYCGPYYAVQLSPLPNIKSIYLQELPQLLHIHDLVKFQFETPKWEKLFVRGCQSFRHLPFLKKKYPKYKVRVNGEREWWNRLQLKLPEQSYYYLHVAPPEFVSRKKHIIESYLR*---------------------------------------------------------------------------------------------------------------------------------------------------------------------------------------------------------------------------------------------------------------------------------------------------------------------------------------------------------------------------------------------------------------------------------------------------------------------------------------------------------------------------------------------------------------------------------------------------------------------------------------------------------------------------------------------------------------------------------------------------------------------------------------------------------------------------------------------------------------------------------------------------------------------------------------------------------------------------------------------------------------------------------------------------------------------------------------------------------------------------------------------------------------------------------------------------------------------------------------------------------------------------------------------------------------------------------------------------------------------------------------------------------------------------------------------------------------------
>Sobic.005G057201
MNTISDVFRLVDYLINDPLQFMGSGSIFSARLGNHYGWWWLAALEQKVVEWSKEYPVIWNVGIGPAASFLPTITRLLFNCTKDLYGPYDQIIRVRLPPLAEAASSFRSSSTTATAQHLLAFEVLTGILMLDDSKQLQELKQLASEESYFGYGKISDNLMLQAFGRWYIKSFATDQSVRNDPIYDRQDGRTPLLQRIWDALEGKRHLLLLENLHVPVSLDVLAFILCRRRPTTFQNRRWLISVTSKDVCEKSRDAEGDRDMGIHLTREYYFEPSFSDLGSRDWAMLINEAIQDAARSIYMAIQHNGERFWVHVAQQCLYYGILYHQPQGEGASGRQASCVTSDELVRCWVAEDLLFSTAISTGTPPATSQKHSNYYRSAYEVGKIVIQALQEYSLLPIYSAVSTSSVSTSSSEETTSQDVITGVSKLAEGVPRLKQDELNTHVMRNKLRWVSFMNDDGRHLSWDWGPRQTRRDIMMTTLILRGCSNMSVIPFDTLLTPQLRVLDLSYTPINSLPTSFSNLLNLYMLSLRGCSQLDTMSPSPPASSEKQTSPLAHLENLQVLDMNGAPLLELTQQDASNKSNLHYLDLSGSKFTTLPSEFFCEMSSLEELILGNCTNLKELPSSMSQLSNLLVLHVEGTQITSFPEHMFQKMQSLHILKLINNVLLKSLPMSLSEAKGLKELHISNCISLMIQILWELLPFLENLFIQTWEALADIKILGHPNLRTFSLSGPWVRCLSLCGCSKLKSVIFNDNLTALEAVDLSGTAIEEVPHNLPNLPQVNMLILLGVPCSMRFPWHQLVRFPKVFYFDQCASDENQIPKIFCQQQTYGDENQNNDNSTNTAQININDPRMFHSFNADAAKKLVNEGQFLESFNVQVKPCSVTSKKLRNKEVELCTRIQRLSNYSDVQYSEVASIMPMMKIQPKQRHVEISAKIQYPSGLRHILSVTKSIFITDDAFVRCLTDLNCNLNELEECQVQRCHQLAVVFLMSSYISGALSHLQILQVFDLNNLLCVVEPSHLVYCSFITLKLLKHIHLEHCPRLEKLFPCSLSLPALETLAILFCSNLKTIFYKQQLYQVAPSPLPNIKRIYLQELPRLQHFHDFVAFRFQTPKWERLFVRGCHCFHHLPLLEMELPKSKVEVSGEREWWDRLQLKMPEQSDYYIHVAPPKFVSRKKHIIQSYLR*--------------------------------------------------------------------------------------------------------------------------------------------------------------------------------------------------------------------------------------------------------------------------------------------------------------------------------------------------------------------------------------------------------------------------------------------------------------------------------------------------------------------------------------------------------------------------------------------------------------------------------------------------------------------------------------------------------------------------------------------------------------------------------------------------------------------------------------------------------------------------------------------------------------------------------------------------------------------------------------------------------------------------------------------------------------------------------------------------------------------------------------------------------------------------------------------------------------------------------------------------------------
>Sobic.005G057301
MLDGDSEQLEELKQLAAEESYFGYGRISDYLKLQAFGCRYIELFASDESVKTDPIFHCQPRISPVLERIGEALEGKKHLLLVENLHVPVSMDMLVFILGKRWPSIFRNRRWLISATSKDVCEKSRYAQGFHDFNHSERVHLTPEYFYAPPFDDLGVRDWAVLIKEALRDAARSIYMTLTLQDKGDEEFWLHVAQQCLYYAILYHPLQGEGAAGRQASPAVVTSDELVRCWVAEDLLFSTAISTHTPAAIGKKKSNYYRSANEAGKVVIQALQEYSLLPIYSAVSNTTVRASSSKETTYSSSPQDVITGLSKLARGVSRLEQDGLNTYFEYYKLRWVSFMNDYGRDVSWDWEPRDTRGDGVIIMTTLILRGCSNLSEFSFEKLFTPHLRVLDLSYTPINSLPYSFSSLLNLYLLSLRGCSLLETLSPPPPNSDKETSSPLAHLENLQVLDMNGVPLVDLTQEDGSNKSNLHYLDLSGSKVTTLPSEFFCEMSSLEELIFGNCSNLRELPPSMAQLSNLLVLHVEGTQITSFPVDMFQKMQSLHTLRLINNLLLMSLPISISEAKVLEVLHVYNCSSLKSLLKSLSKAKGLKELHISNCTGLMLQNIWELPSFMENLNIRAWEALEDIKILGHPNLRTFSLSGPWVRCLSLRGCSNLKSVNFSDDLTALEDVDLSGTAIEEVPHNLPNLPQLNKLLLLGVPCFMRFPWHQLVRFPKVFYLDHCANDDNRILKMCCQLKTCGDENQQEEKTTNTAQVKINDPRMFHSFNEDTAKKLVNQGQFLQSFNVQVKPCSVTGKKPQNNEAELSTRIQKNSTYGDVLYSKAASIVSAMKLQPKQRHVEISAVNQYPNGLRHILSVTNSIFITDDNFVRCLTDLSNSLMTLEECQLLQCNQITVLLKIRDITFPKDTGSRVAPSPLPSIKSIYLQELPQLLHIHDVVKFQLETPKWEKLFVRGCQSFRHLPFLMKKKYPKYEVRVNGEREWWNRLQLKLPEQSYYNLHVAPPEFVSRKKHIIESYLR*---------------------------------------------------------------------------------------------------------------------------------------------------------------------------------------------------------------------------------------------------------------------------------------------------------------------------------------------------------------------------------------------------------------------------------------------------------------------------------------------------------------------------------------------------------------------------------------------------------------------------------------------------------------------------------------------------------------------------------------------------------------------------------------------------------------------------------------------------------------------------------------------------------------------------------------------------------------------------------------------------------------------------------------------------------------------------------------------------------------------------------------------------------------------------------------------------------------------------------------------------------------------------------------------------------------------------------------------------------------------------------------------------------------------------------
>Sobic.005G057500
MIWNVGIGPAASFVPTLTRLLFERTKDICGPFDHIIHMRLPSPSYMEASSTNIRQMAADESYFGYCKLSDNLMLLAFGWFYTALLVSGPSLREDAIYSRQPSRSPILKRIGETLKGKKHLLLVENLHVPVTLDELAFIFGERRPSISQNRRWLFSTTSLDVYEKSRDSRDLKVWEFHLTPEYYYAPPFHDFRSRDWVMLIKEALEDAAKSIFIALQDKGDEEFWLHVAQHCLYYAILYHPLHEATGQHISNTSSLTSDELVRCWVAEDLLLSAASPSKIPAEIGKKQSNYYRSAYEAGKVVIQALQEYSFLPIYSADAVTGVSKLAMGAPRLKHDELNARVKKSNQLRWVSFLNDYGRHVSWEWWPRETSGDIMVTTLILRGCSNMSVIPFDKLLNPHLRVLDLSHTPINSLPHAFSNLLNLYMLSLRGCSLLQTLSPPQHNSEKETPSPISHLENIQVLDMNGVPLLELTQQDGSNKSNLHYLDLSGSKFTTLPSEFFCELSSLEELIFGNCTNLRELPPSMTQLSNLLVLHVEGTQITSFPEQMFQKMQILHTLKLISNILLMSLPVSLSEAKGLKELHISNCISLSLQIVWELLPFLESLYIQTWEELEDIKILGHPNLRTFSLSGPWVRCLSLCGCSKLKSVNFRDDLKALEAVDLSGTAIEEVPHNLPNLPQLNMLLLLGVPCSMRFPWHLLDRFPKVFYLDHCANDENQIPEMFCQQKLTYRDENQHKEETTNTAHIKIDDPRMFHSFNAGAAYKLVKKGHFLQSFNVQVKPCSVTGKKPRNNELELSTRIQRCSTYSDVQYSEVASIMPTMMLQPKRRHVEISAKNQYPNGLRHILSVTNSMFITDDAFVGCLTDINYSLNELEECQLQHCHQMTVVFLMRSYGSEVLSHLQVLQVLHLNNLLSVVEPDILSYSYSITLKVLKHIRLEHCPRSEKMFPCSLSLPALETLVILFCSNLKTIFYKRPDYGVARSPFPNIKSIYLQELPQLLNIHDDVTFRFEMPKWEKLFVRGCQSFHRLPLLKMKQSKVEVNGERECWGTLHLKLPEQTDYYLHVPPPESVSRKKHIIESYLR*-------------------------------------------------------------------------------------------------------------------------------------------------------------------------------------------------------------------------------------------------------------------------------------------------------------------------------------------------------------------------------------------------------------------------------------------------------------------------------------------------------------------------------------------------------------------------------------------------------------------------------------------------------------------------------------------------------------------------------------------------------------------------------------------------------------------------------------------------------------------------------------------------------------------------------------------------------------------------------------------------------------------------------------------------------------------------------------------------------------------------------------------------------------------------------------------------------------------------------------------------------------------------------------------------------------------------------------------------------------------
>Sobic.005G060900
MAAVKFLLLQGPAIIWLFLILHMQSISSLQAKRSNGKCIASERDVLLSLKASLSDPRGQLSSWHGEGCCQWKGVQCSNRTSHVVKLDLHGETCCSDYALGGEMSSSLVGLQHLEHLDLSCNNFSSTSIPKFIGSLRSLEYLNLSYAAFGGRIPPQLGNLSKLVYLDINSACWGYHHSLYSDSLSWVSRLSSLKYLGMTWMNLSAAVDWIHAVSSLPSLEVVHLSGSDLRNTIASLSHSNLTTLKVLDIGYNSFHTTMSPNWFWHIKTLTCLDLTSSGFQGPIPYEMGNMTSLEQLYIGFNNITSTLPPNLKNLCNLNILDLPSNNITGGVGDLIERLPKCSWEKLYWLDFSRNKIGGNLPNWLEPLNNLSCFNFYGNAITGPVPLWLGRFNNLTILNLGSNRLVGEIYEDHLEGLANLQVLQMSDNSLSMVVSSTWIPSFKLKVLSFKSCKLGPVFPAWIRWQRRIDVLDISNATIAGNIPDWLWVVVSASTFLDMSNNLLNGTLPTNLDEMMPAANMIDLSSNRFTGSVPRFPSNIEYLDLSRNNLSGTLPDFGGLMSSVDTIALYNNSISGSIPSSLCLVQFLYILDLSGNMISGEVPICIQDFGPFRYMAALNLNTNNLSGVFPPVLRMSQGLVFLDLAYNRFSGNLPKWLPDKLSSLALLRLRSNYFSGNIPVQLAKIQGLQYIDLASNNLSGQIPESIVHLNAMAQSFGYSHLLDGLEGFGMGETYPVTGDYDDPYSAMIFFTETISVLTKGQQLEFSQQIKYMVNIDLSCNNLSGEIPQGITALVALRSLNLSWNHLSMRIPNNIGGLRALESLDLSHNELSGEIPSSISALTSLSSLNLSYNNLSGRVPTGNQLQTLAADDPASMYVGNIGLCGPPLLKVCPGNGKNYSLVEHEQHPDNGVMNSIYLSMICGLIFGLWVVFCIMLLHKGLRYSYFLFIDYLCHKVCVHMIVTWNSLVRR*------------------------------------------------------------------------------------------------------------------------------------------------------------------------------------------------------------------------------------------------------------------------------------------------------------------------------------------------------------------------------------------------------------------------------------------------------------------------------------------------------------------------------------------------------------------------------------------------------------------------------------------------------------------------------------------------------------------------------------------------------------------------------------------------------------------------------------------------------------------------------------------------------------------------------------------------------------------------------------------------------------------------------------------------------------------------------------------------------------------------------------------------------------------------------------------------------------------------------------------------------------------------------------------------------------------------------------------------------------------------------------------------------------------------------------------------------------------------------------
>Sobic.005G062900
MFVSVSQRPDMLKLLGRITHKVGMPQLNHIVEVEDLIETIRGYLKDLSYFFVIDDIWDTSVWDILRCALPDNNKGSKVITTTRIETVAKACCSYRPEFIYKMKPLNDENSAKLFFSRVGYVCAQSLKDISDEILQKCGGLPLAIISISSLLASQPARSREQWKFVCSSLRSNLRENPTLEGMRQVLKLSYSNLPLHLKTCLLYIGMYPEDHCIEKVDLVRLWVAEGFVANLCDEDAEEVAGSYFNELVNRSMIQPTNTGYNGEVSRCKVHDMILDLIRLKSEEENFLRVVDNANHMALSSQSKVRRLSLHLGFGEDQDTAAATSLSMSHMRSFALFGNTGFTPPISRFKYIRVLNLKDWRTDGHDIVDLTPVCKLFQLRYLNIGRKARLPAQISNLQCLETLELNKLDGDVPSDIVHLPYLLHFVVPSGKRLPDGICAMRSLRTLRCFDVGLNSVDNFKGVAELLNVRDLVISCSGTAPQQGIMDTLWCSIAKLISCKLRALTFPFFPANLPPPIVGLDHLAISQAEHHLEVLEVSSTLFPQVPSWIGQHCSRLSILSLTVNILRQNDVDLLVQLPNLLDLKLNIRKCPTERILIDNDSSAVAFPALKLFTFSCFAPCLFFGAGALPNLHTLTLNHHGRGLENVKLLEGVQHLLNLKEVHVVFTNGYCGGRAMPGIMEAAAEATYRDAISMHPGKSGIKILVNLFCLVMPPSAFYYDSDDGVFVGN*------------------------------------------------------------------------------------------------------------------------------------------------------------------------------------------------------------------------------------------------------------------------------------------------------------------------------------------------------------------------------------------------------------------------------------------------------------------------------------------------------------------------------------------------------------------------------------------------------------------------------------------------------------------------------------------------------------------------------------------------------------------------------------------------------------------------------------------------------------------------------------------------------------------------------------------------------------------------------------------------------------------------------------------------------------------------------------------------------------------------------------------------------------------------------------------------------------------------------------------------------------------------------------------------------------------------------------------------------------------------------------------------------------------------------------------------------------------------------------------------------------------------------------------------------------------------------------------------------------------------------------------------------------------------------------------------------------------------------------
>Sobic.005G070500
MADTVVGVLIGKLGAALRNEALAYGVSQLSNEASNLKGLVGEICKAKEELESIKAYLHDSDKFKETSETTGIFVKKIRDLAFRIEDVVDEFTYKLEGDKHEALSDKVRKRVRRVNIWSRLCVELRSINDELEDTVKRRDRYAVPGMERNIGSYYDCRDTRSNNQTMCFAREDDLVGIQDNVDKMTQWLVGDLEEKKNKIVTVWGMGGAGKTTLVHHVYKAVKEEFDTAAWVTVSKSYKVAELLANIARELAISADARNMELIRLVELIRSSLKGKRYIIVLDDVWEADSWINIMDVFPTNCTSRFVLTSRKYEVASLATSNCTIKLEPLEENLSWKLFCNVAFRDNSEKRCPSELQELPAKFLQKCEGLPLAIACIGRLLSCKPLTYKAWENIYKELQLQSTKNAIPGVDMILKVSLEDLPCELKNCFLHCAIFPEDYQIKRRRLIRHWITAGFIKEKERKTLEQEAEGYLNELVNRSLLQVVKTNEFGRVKHCRMHDVIRSVALDQAEKECFAKVYEGSKTFSIGTTTRRLSIQSTDIAMLGQSGAAHMRAIYAFTSYVDIDLLRPILASSNLLATLDLQGTQINMLPNEVFSMFNLRFLGLRHTRIEVLPEAVGRLQNLEVLDAFGTALLSLPQDITKLKKLRFLYASARLTEGNLARFGGVKVPRGIMNLTGLHALQSVKASLETICDCEVAALTELRTFTIADVTSEHSSNLCNAITKMRHLASLSMVASSETEVLQLEELDLPKTLSKLELIGQLEKKRMPQIISSWSYLHNLTRLSLLFSKLDEDSFSSLMVLRGLCFLELGNAYDGKKLCFSASSFPALKKLGICGAPQLNQVEIEEGGLRNLVMLWFLQCPELKCLPNGIERLTSLEDLYLYDTAQELIEKLRQEVNECGELSMKISHIRRVSVKLTKDNMWERIRWQAASIPRGKTYFYTSIFLVFATRFQSLLAYFFFLS*------------------------------------------------------------------------------------------------------------------------------------------------------------------------------------------------------------------------------------------------------------------------------------------------------------------------------------------------------------------------------------------------------------------------------------------------------------------------------------------------------------------------------------------------------------------------------------------------------------------------------------------------------------------------------------------------------------------------------------------------------------------------------------------------------------------------------------------------------------------------------------------------------------------------------------------------------------------------------------------------------------------------------------------------------------------------------------------------------------------------------------------------------------------------------------------------------------------------------------------------------------------------------------------------------------------------------------------------------------------------------------------------------------------------------------------------------------------------------------------
>Sobic.005G071700
MAEAVVGVLIGKLGAALAKEAATYGASLLYKDASALKGLFGEIRRAEREMESMKAYLRESEKFMDTDETMGIFIKTIRELSFRIEDVVDEFMYKLHGNKHGGFAARIKKKIKHVRIWRRLFRELRDINTELEDTVRRRDRYVIPIMERHTGSTHHFAREDTNQASCFPREEELVGIEDNASKLKGWLVDDLEQRNSKITSVWGMGGVGKTTLVDHVYKSVKLDFDASAWVTVSKSYKVEDLLKKIATEFCMPVNSSTMNMRRLVDIIRRHLEGKRFILVLDDVWGKEVWINNIMPVFPANCTRRFVLTSRLSEVASLASSNCAMKLEPLQDQHSYMLFCKLAFWDNDDKRCPSELSDLVPKFLQKCEGLPIAIACLGRLLSCKPPTYTEWKILFDELELQSVGNTIPGVETILKVSLEDLPYELKNCFLHCALFPEDYELKRRRLIRHWITSGFIKKKENKTIEEVAEGYLNDLVNRSLLQVVMNNEFGRVKCCRMHDVIRHIAIEKSEKECFGNVYEGKTLLVHRTRRLSIQSNNIELLNLSGASQLRQIHVFKRFVDIDRLTPILSSSILLSTLDLQGTEIKVLPNEIFSLFNLRFLGLRNTKIEVLPEAIGRLANLEVLDTWFTCLLSIPNDVAKLIKLRYLYATVKVTEGSFSRNRGVKMPRGIKNLTGLHALQNVKATSETLCDVAALTELRTFSVDDVTSEHSLILRNALLKMSNLVSLSITSMSNANEVLPLEELCLPESLCKLGLTGKLKQNRMPHILSSWLHLNNLTQLYLMSSKLDEKSFPTLMVLHSLCLITLDKAYDGQTLCFPSQSFSRLKELRVWCAPWLNRVDIEEDALGSLAKLWFVECPELKRLPYGLKYLTILDELHLVNTAVEFMELANECEEELMKISHIRKFTIISNEKNFRRRSVPSEGNEFAA*----------------------------------------------------------------------------------------------------------------------------------------------------------------------------------------------------------------------------------------------------------------------------------------------------------------------------------------------------------------------------------------------------------------------------------------------------------------------------------------------------------------------------------------------------------------------------------------------------------------------------------------------------------------------------------------------------------------------------------------------------------------------------------------------------------------------------------------------------------------------------------------------------------------------------------------------------------------------------------------------------------------------------------------------------------------------------------------------------------------------------------------------------------------------------------------------------------------------------------------------------------------------------------------------------------------------------------------------------------------------------------------------------------------------------------------------------------------------------------------------------------------------------
>Sobic.005G071900
MAEAVVGVLIGKLGVALANQAAAYGASLLCKEASALKGLFGEIHKAKEELVSMKAYLHESEKFKDTDETTGIFINKIRELSFQIEDVVDEFVYKLEDDKHGGFAAKMKKRIKHVKVWHRLAHKLRDINVELEEAAKRRARYVIPRMHGQAGRGDHHAGSTNQNLCLAREDDVVGTEHNAEKLKQWLLGDLKEKNYKIATVWGMGGVGKTTLVDHVYKIVKLDFDAAAWVTVSQSYQVEDLLKRIAREFGIITDATNMEIRTLVEIIRKHLEGKRYILVLDDVWEKDVWINNIMEVFPTNCTSRFVLTSRKFDVASLAASNCRIELKPLGDQHSWELFCKAAFRNSDDKRCPSELQDLAAKFLQKCEGLPIAIACIGRLLSFKQPTHSDWDSVYKELELQSTNNVIQGVDSILRVSLEDLPYELKNCFLHCAMFPEDYELKRRRLIRHWITSGFIKEKENKTLEQVAEGYLNDLVNRSLLQVVLKNAAERVQCCRMHDVIRHLALGKAATECFGKVYEGRGTFSVDGTRRLSINSTSIVSLNPSGVTHLRGIYVFTSSVDIDLLRPILASVTLLSTLDLQGTEIKILPNEVFSLFNLRFLGFRNTQIEVLPEAIGRLQNLEVLDALDTCLLSLPKDVAKLKKLRYIYASASVNEGSLWRYRGVKVPRGIIKNLPGLHALQKVKASSEILSDVTALTDLRTFAVDDLTSEHALILRSALMNMRNLVHLTITMSNENEVLPLEQLSLPETLSKLELIGQLEKKRMPDQILSSWLHLNYLTHLWLMFSKLDENSFPSLLVLHNLCSLYLFKAYDGKTLCFSSRSFPRLRKLQIEVAPQLSQVEIEEDALGSVVELWFSLCPELKQLPHGIEYLRTLDELYFERASDELIKILRQEGEAKECKEELMKISHIRRVRFSATGEDFWQRIVTREGNAFAG*---------------------------------------------------------------------------------------------------------------------------------------------------------------------------------------------------------------------------------------------------------------------------------------------------------------------------------------------------------------------------------------------------------------------------------------------------------------------------------------------------------------------------------------------------------------------------------------------------------------------------------------------------------------------------------------------------------------------------------------------------------------------------------------------------------------------------------------------------------------------------------------------------------------------------------------------------------------------------------------------------------------------------------------------------------------------------------------------------------------------------------------------------------------------------------------------------------------------------------------------------------------------------------------------------------------------------------------------------------------------------------------------------------------------------------------------------------------------------------------------------------------------
>Sobic.005G072000
MAEAVVGVLIGKLGGALAKEAATYGASLLCKEASALKGLFGEIRKAERELESMKAYLRQAEKFKDTDETTGIFIKNIRELSFQIEDVIDEFMYKLEDDKHGGFAAKMKKRIKHLKVWHRLAHKLRDINAELEEAAKRRARYVIPGMQGHSGSSDHNARSTNQNLCLAREDEVVGIEHNATKLKQWLVGDLKEKNYKIATVWGMGGVGKTTLVDHVYKIVKLDFDAAAWVTVSQSYQVEDLLKRIATEFGIITDATNMEIRTLVEIIRKHLEGKRYILVLDDVWEKDVWINNIMEVFPTNCTSRFVLTSRKFDVASLATSNCRIELKPLGDKHSWELFCKAAFRNSDDKRCPSELLDLAAKFLQKCEGLPIAIACIGRLLSFKPLTCPEWDSVYKEVELQSTNNLIQGVDSILKLSLEDLPYELKNCFLHCAIFPEDCELRRRRLIRHWITSGFIKEKENRTLEQVAEGYLNDLVNRSLLQVVMKNELGRVKCCRMHDVIRHLALDKAAKECFCKVYEGHGTFTIHGTRRLSINNTNIVPLNQSGETHLRAVYVSTHTVDVELLRSILTSSTLLSILDLQGTKIKMLPNEVFSLFNMRFLGVRNTQIEILPETIGRLQNLEVLDAVDTCLLSLPKDVGKLKKLRYLYATVRVSEGTFWRQRGVKVPRGIIKNLTGLHALQNVKASSETLHDVTALTDLRTFSVDNVTREHSLILCSAVHNMSNLFSLSITMSNENEAFPLEQLSLPETISKLALDGQLEKKRMPEILSSWLHLHNLTQLSLIFSNLDENSFPNLMVLRNLCSLRLSKAYDGKTLCFSAQSFPRLRQLCIRGAPQLSQVEIEEGALGSLVELWFAGCPELKRFPRGIEYLTTLDELYLVDAADELIEILRQEDEANECNEELMKISHIRRVFFN*------------------------------------------------------------------------------------------------------------------------------------------------------------------------------------------------------------------------------------------------------------------------------------------------------------------------------------------------------------------------------------------------------------------------------------------------------------------------------------------------------------------------------------------------------------------------------------------------------------------------------------------------------------------------------------------------------------------------------------------------------------------------------------------------------------------------------------------------------------------------------------------------------------------------------------------------------------------------------------------------------------------------------------------------------------------------------------------------------------------------------------------------------------------------------------------------------------------------------------------------------------------------------------------------------------------------------------------------------------------------------------------------------------------------------------------------------------------------------------------------------------------------------------------
>Sobic.005G075100
MTGVEAALASGVLSVAGKKLVSLVSSEFAAIAGVKKDLSYLQDIHTEITSWLSVVRDRAIERDPSLQWVMKLRNFANDIYDLVDEVYLEDEKHKIYNDRDKLAIADLFAKPKLLLFRRKVASKIKAVKVTYDAIVKQRSNANTILYSIDVNQTVQRRNDKAIGEQTLLSNAQESKIPSRDHVKTKIISKLLESKCGEDGHIVSIVGLGGSGKTTLARHICHDDKIKGHFNGSVYWVHVSEEFCGEKLIGKLFEAIIEEKSDLHAQQHMLRAISNKLSGKKFLLVLDDAWHEDRHDWENFTVHINNGASGSKILLTTRNQNVAKAVESKLLFNLQLLSEDESWSFFLRSSGWTEEDLENDFITVGKDIVNKCGGVPLAIKTLGSVLQEKRRINTWRAIKESNLWNEENIEDRVFASLKLSFIHLKDHLKQCLTYCSIFPKGYAINKDYLIEQWIAHGFIKWMKEEQPEDIGSDYFDSLVKGGFLQEPPQIEDNEIRRVCWMHDLINDLAQYILRNDVLTSLQKNITMDGASQCRYLSLRSLNEDVERGFEKLRALYVAEGNRSFPDLVKKSGHIRSVVLDYKFETPFPSFILRLQYLGYLEIHNASFTKFPEAISDCWNLQSLHFIHCNGFVTLPESVGKLRKLRTLELKHIADLESLPQSIDHCGDLQSLKLFWCGKLSEIPLSISKIENIRALHIVGCRSLEQHKLKFIGEFSNLETINLSWCSKFQDLPSKSFCPVLCTLDLSYTYIAMLPQWVTTISTLECIDLESCMELLELPKGIGNLKRLRVLNIKGCRKLRSLPSGLGQLTCLRKLGLFVVGCGGDDANISELENLDKLCGHLIIRNLMYLKDIEDKGKSYLKHMRNIQSLVLDWSLSETGEELLCDMEQVQGMLSTLEPPSQITNMEINGYQGSCLPRWMMAQNDSSFCEAVVLKQTGPCQFLSLTALTLSNCANMKQMRGLCVLPSLKSLFLLEMANLEELWTVTSEEMANSDEEICGQCCFPALSDISILGCPRLNVKPHFPPSLEKLRLSKSNMQLLSAGSFSQMLPPSADTSWSSYSMNSAVPHLRELRLTTIKGSSSGLEFLQNHTKLEILSIEYCKEMTELPESIRSLTLLQDLSIQGCSTLGLLPDWLGELRSLRSLSVMWTPMMQSLPRSTKHLRSLVTLNIWNWDNNLKQLPDVIQHLTSLEVLDLMGFPALTELPEWIGQLTALRGLFIQSCPTLECLPQSIQRLTALQSLYIDSCPGLKTRYKRGMGSDWHLVSHIPRVFGDGVSNGPWFQVGE*-------------------------------------------------------------------------------------------------------------------------------------------------------------------------------------------------------------------------------------------------------------------------------------------------------------------------------------------------------------------------------------------------------------------------------------------------------------------------------------------------------------------------------------------------------------------------------------------------------------------------------------------------------------------------------------------------------------------------------------------------------------------------------------------------------------------------------------------------------------------------------------------------------------------------------------------------------------------------------------------------------------------------------------------------------------------------------------------------------------------------------------------------------
>Sobic.005G075600
MTGVEAALASGLLNVAGNKLGSLISSEFAAITGVKKDLLDLQDIHIEVTSWLSAVGDRAIERDPSLRWVMKLRNLANDIYYLLDEVCLEDEKHKIHNDRKRHVFSDLFAKPKLLMFRGKVSHKIKAIKVTFDAIVKQRSNANTILHSFQVDQPIHHRNGKATGEQSLLSNAQESTIPSRDHLKTEIISKLLEYNNGEDGHIISIVGLGGSGKTTLARHICHDDKIKQHFKDSVFWVHVSQEFCGEKLIAKLFEAIIEQKSDLHAQQHMLHAISNKLSGKKFLLVLDDAWHEDRHDWENFTVHVNNGASGSKILLTTRNENVAKAVESKLVFNLPFLSEDESWSFFLKSSGWKEEDLDSDFITAGKDIIKKCGGVPLAIKTLGSVLQEKRRINTWRAIKESNLWDEEHIEGRVFVSLKLSYVHLKDHLKLCFTFCSIFPKGYRINKDYLIEQWIAHGFVKWKKEEQPEDIGSDYFNSLVKGGFLQLAPETEPNEIRRECWMHDLINDLAQYILQNEAVTSLSENITKDCARQCRYLSLTSLNEDVERGFEKLRALYVAERNQSFRNLVKKSGHIRSVVLDYKFDTPFPSFILRLQYLGYLEIHHASFTKFPEAISDCWNLQSLHFIQCNGFVTLPESIGKLRKLKILELKWITDLESLPQCIGNCGDLQSLILIWCMKLSEIPLSISKIQNLRGLHIVDCNSLEQHNFKSIGEFSNLQTINLSGCTQFQALPSNSLCHMLHTLDLSSTNITMLPQWVTTTSTLECIDLENCRNLLELPKGICNLKRLTVLNLKGCIKLHTMPSGLGQLTCLRKLGLFVVGCGEDDASISELQNLDKLSGHLEIRNLKYLKDPADAGKPYLKHMSSIQSMVLDWSLGETEEELLCDMEQVWTDMEPPSQIKDMKINGYQGSYLPRWMMAQNNSSFSKAILLKQTGPCQFLSLTELRVENCPNLKQMFGLCQLPSLKSLFLLQMANLEELWTITSDFENSEKEIVRGQCCYPSLSNISISGCPRLKVKPYFPPSLKKLDLCKTNMHLLSPASFSEMLPPPIDESSSSYTMRSAVSHLKNLILSDMIMGSSSGWESLQHHTELETLCIFGCNEMTQLPESIRSLTNLRDLRISRCFRLVLLPDWLGELRSLQSLYIQRTPMMQSLPESIKHLRSLVLLQIIDNNLKQLPDVIQHLTSLESLNLMDLSALTELPEWIGQLSALRRLSIQHCPSLECLPQSIQRLTALQYLNITNCPGLERRYKRGVGPDWRLISHILHVTIW*-----------------------------------------------------------------------------------------------------------------------------------------------------------------------------------------------------------------------------------------------------------------------------------------------------------------------------------------------------------------------------------------------------------------------------------------------------------------------------------------------------------------------------------------------------------------------------------------------------------------------------------------------------------------------------------------------------------------------------------------------------------------------------------------------------------------------------------------------------------------------------------------------------------------------------------------------------------------------------------------------------------------------------------------------------------------------------------------------------------------------------------------------------------------------
>Sobic.005G075800
MSAMEAALVSGLSKVVGNKLGSMISSEFAAITGVKKDLSELQGVHAEITSWLSMLSDRAIDSDPSLRWLMKLRNLLNDIYDLLDEVYLKHEKHRIDRDHDKHAMAVCFCGKPKLLLFRWKVAHKIKAIKVEFDAIVKQKSDANTVLHNLHLDQLIQSKNKTTREPSLLSNNKESKIPSRDHVKSEIVLELVESKKGDAGRIVSIVGLGGSGKTTLAQHICHDDKIKVHFKDTIFWIHVSQEFCRDKLIGKLFEAIIGHRSDHHAQQHMLRVISKKLSGNKFLLVLDDAWHEDRHDWENFMVLLDNGAPGSKILLTTRNQSVANAVESKVVFKLAFLSEEESWSFFLKSCGWIEEDLGYDFIEVGKDIVKQCGGVPLAIKILGSVLCERRGINTWRAIRESNLWDEENIEARVFASLKLSYIYLKDHLKQCFTFCSIFPKGSKINKGYLIEQWMAHGFIKLKKEELAQDIGSEYFDSLMKAGFLQDPVETLPQRSVSCKMHDLIHDLTQYILRNEVVTSLQKNMTTDCSQNCRYLSLTSCSGKVERGLFYKVRAVYVSGGNPSFDNLVKKSFYVRSVVLDYAVDTPFPLFVLKLEHLAYLEIHNVSCTELPEAISGCWNLQSLHLIGCKGFVTLPKSIGELKKLQTLEFNCITDLETLPQSIGNCRDLQSLQLNYCGKLREIPSSVGRLRKLSVLHIIGCSSLKQLLLQFNGELSNLLTVNLHGCRGLEDLPSKFSCPKLRTLHLSETKITVLPQWITSIGTLECIYLQNCKELLELPKDIINLKHLEVLNLVGCSKLQCMPSGLRQLTRLRNLGSFAVGCGGDDARISELENLDMISGHMKITNLKYLKDPSEAEKAMLKRKNIWSLELSWSSSQTKEELVSDVEQDQCVLNALEPPSTIMSLKICGYRSPILPSWMAKQNDSSCCAGTVFKQASLCPFLSLTKMTLEEFHNLKYICGLLVFASLKSLNLLRMANLEELWTTTSGFEIQGEESEAQQCFPVLSEVCITCCPKLNVKPYFPPSLLSLSFEESNEQLLSPCSFSRLLPRPANESSSSCNVQSAAPCIRELQLRNMMGSSSSWELLQNHTELEVLHIQCCNDLKQLPDSIRNLTSLRVLWIMECKRLRMLPEWLGELCSLQSLYVLVTPLIDSLPQSAKYLTSLISLQICRWDKMKELPDVIQHLTSLQVLNLGLCPALTVLPECIGQLSALRSLQIQHCYALQCLPQSLQRLTALRELHISFSPGLARRYKQGVGPDWQLVSHIPDVRIN*----------------------------------------------------------------------------------------------------------------------------------------------------------------------------------------------------------------------------------------------------------------------------------------------------------------------------------------------------------------------------------------------------------------------------------------------------------------------------------------------------------------------------------------------------------------------------------------------------------------------------------------------------------------------------------------------------------------------------------------------------------------------------------------------------------------------------------------------------------------------------------------------------------------------------------------------------------------------------------------------------------------------------------------------------------------------------------------------------------------------------------------------------------------------
>Sobic.005G076100
MAGLEGALACGLLTVAGNKLCSLISSEFASITGLKKDLSELQDIHTKIMSWLSMVRGRTIDHEASGRGVMKLRSLANEIYDLLDDVYIQDEKHKVNSDHDKPAITDNFSAKPELLLFQQKVAHKIDEIKVTFDTIVMENTLHNLQVDQSVQSRNKETSDHSLLRNVEDLKIPSRDHVKGNIISKLVQSNKGECNHIVSIVGLGGSGKTTLAQHICHDDKIKEHFTNTIFWVHVSQEFCKDKLIGKLFEAVVEQNSGVHAQDQMLHAISNKLGGKKFLLVLDDAWHEDRQEWENFKVILNNGACGSKILLTTRNQSVAEAVESEDVFKLPFFLEDESWSLFLNSCGWVEQDLDSSYIQVGKDIVKKCGGVPLAIKTLGSVLHEKRTINTWRAIRENNLWEEENIEGRVFASLTLSYIYLKDHLKECFTFCSIFPKGYKINKDYLIEQWIAHGFIKLKNEDLAHDIGNEYFDALMKAGFLQSPVQTWPEKSVVCEMHDLIHDLTRYILQYEVMTSLPKNMTTHNWSQKCRYLSLMSCSEKVEGDLFDKVRAVYVSGGNPSLDNHEICYIRSVVLDYVIDTLFPQFILKLEHLGYLEIHHLRCTELPEAISGCWNLQSLHFISCKGFVMLPMSIGKLKKLRTLELNDITDLESLPESIGDCQDLQFLQLNYCGKLRDIPSSMGRLGNLRVLHILRCSSLQLPSEFNGELRNLQTLNLHACLGLQDLPSTFACPILRTLHLSETKVTVLPQWVTSIGTLEHIDLHNCKELVELPKGIANLKNLEVLNLVGCSKLQCMPSGFRQLTLLRHLALFAVGCGRDDARISELENLDMISGNMEITNLKYLKDPSEAEKAMLKRKNIWRLKLTWSSSQTEEEIVSDMEQDQGVLNALEPSSQIKDLKICGYRGSILPCWMTKLNDSSFCAGIVFKQASLCQFLSLTEMTLEEFPHLKYIRGLQEFPSLKFLSLVKMPNLEELWTTTTSFEIQGEESEPQHCFPVLSEVCITGCPKLIVKPYFPPSLVTLSFEESNEQLLSLGSFSHPLPPPANESSSSFNVHSAAPCLRELRLRKMMGSSSNWELLQSHTELETLHIECCNDLKQLPDNIRNLTSLRVLCIQGCLNLTMLPEWLGELRSLQFLFFFMTPMLHSLPESTKHLTSLTSLQICRWDEMKQLPDVIQHLTSLELLNLVLCHALTELPEWIGQLSALRTLKIQLCPGLQCLPQSLQRLTALRELHIGGCPGLLSRYKQGVGPDWQLISHIPNIRMY*-----------------------------------------------------------------------------------------------------------------------------------------------------------------------------------------------------------------------------------------------------------------------------------------------------------------------------------------------------------------------------------------------------------------------------------------------------------------------------------------------------------------------------------------------------------------------------------------------------------------------------------------------------------------------------------------------------------------------------------------------------------------------------------------------------------------------------------------------------------------------------------------------------------------------------------------------------------------------------------------------------------------------------------------------------------------------------------------------------------------------------------------------------------------------------
>Sobic.005G076200
MEVVLVSGPLKVIGNKLAALITSKFASVMGVRKDLHELQQLLTEITRWFSRFEDKAIENDPSFCWTTKLKDLAYDIEDLLDEVHLEAEKHKIDIDADNHSTADCFCAKPMLFLFRCKVASKIKGIKVRFAAIVKQRSDINTVLDNSGVDPSVRSRPITGELSFISKVEEFSIPVRDKKKDDIISSLIDSDEGLNGWIVSIIGIGGSGKTTLAKLICLDKRTKEHFKDSILWVHVSQEFDLEKLIGKLFESIAKKKADRHTQQYMVNAISNRLSGKKFLLVLDDAWHDDRDDWKQFLVHIRSGAHGSRVLLTTRDQKVAEAVGSMCILNLEFLTESDSWIFFLKSSDQTQEDMDSEFVKVGKKIVNKCGGVPLAIRTLGGVLRDKREINTLKAIESSNLWNHQDIKDRVFASLQLSYFHLADHLKRCFTIFSIYPKGYGINKDHLIAQWIAHGFIHPMNACQLEDIGSDYFGSLVKVGFLQESPFKSQHTKQIAYRMHDLIHDLSRQILQHEMVTSLPRNMSGNSTYTCRYLSLNSCSEKVDGSLLNKARALYVSGGNLSFEKPFKKSCYVRSAILQYATDTPFPMFLLKFKFLGYLEMYNLRCSELPEAISSCQNLQTLHLVNCRGFVTLPDSIGKLMKLRTLELLQSTDLESLPESIGDCQNLQYLLLYLCEKLRELPNSVGKIESLRVLQVVKCHIVDTIELSGDLGRLQTINLAGCKSLRHLPSTFACETLRSLNLSHTNIAELPNWVTLNHNLESIDLSWCMELVDLPKDIVKLRRLEVLCLIGCHKLCCLPSGFGKLTCLRKLGLFVVGAGVDDARILELGNLKMISGRLEITNLQYLRNPSDAKNACLKQKNIEFLMLNWSQNQMEEASVSDMEHDLVVLDYLEPPSEIRELIIRGYRGLYLPRWMTKQSDSVPLSLFLCLTNLQLQQSPNLKHMRGLVQLPLLKKLRLCRMPNLEELQIITCASDVTEEEVCVQHYCFPLLTTLIIVDCPKLVVKPCFPSSLQRLSLKNSNYELLLSPECSSSHLLSHLKDLRLEGMAASMSGWELLHHLTGLESLEICLCNDLTQLPETIRSLRSLKRLEVKQCSNLVKFPEWLGQLSCLQQLLVLETPLMASLPQSTRQLTCLVRLHIGGWHNLKQLPEVIQHLTSLHTLRLEECSAMAVLPEWIGELSALRRLILERCTALESLPRSIQRRNRLQYLSIAGCPHLAGYKKQVGDEWHLLPIFLRSCFDQRCHRRCTIRL*-----------------------------------------------------------------------------------------------------------------------------------------------------------------------------------------------------------------------------------------------------------------------------------------------------------------------------------------------------------------------------------------------------------------------------------------------------------------------------------------------------------------------------------------------------------------------------------------------------------------------------------------------------------------------------------------------------------------------------------------------------------------------------------------------------------------------------------------------------------------------------------------------------------------------------------------------------------------------------------------------------------------------------------------------------------------------------------------------------------------------------------------------------------------------------------------
>Sobic.005G076301
MEAALAFGLSKVVGNKLVSLVSSEFAAITGVEKDLSELQSLHADITSWLSMLHDRAMESDPSLRWLIKLRNLLNDMYDLLDEVYLQDEKQRVDRDHGKHAIAVWFCGKPKLLLFRWKVAHKIKAIKVEFDAIVNQKSDANTILHNLHLDQLIQSKNKITREPSLLSNNKESKIPSRDHVKSEIILELVASKKGEAGRIVSIVGLGGSGKTTLAQQICHDDKIKGHFKGRIFWIHVSQEFCRDKLIGKLFEAIIGQKSDHHAQQHMVRVISNKLSGNKFLLVLDDAWHEDRHDWENFMVLLDNGAPGSKILLTTRNQSVLEAVESKAIFKLAYLSVDESWSFFLKTCGWVEEDLSYAFIPVGKDIVKKCGGVPLAIKTLGSVLWERRGINTWRAIRESNLWDEENIEARVFTSLKLSYIYLKDHLKQCFTFCSIFPKGCKINKHYLIEQWMAHGFIKLKKEELAHDIGNEYFDSLMRAGFLQDRVETLPQRSVSCKMHDLIHDLTHYILQNEVVTSQPKNMTDSSQNCRYLSLTSCSGNVERALFYKVRAVHVSGGNPSFDNLVKKSFYVCSVVLDYAVDTPFPLFVLKLEYLAYLEIHHVSCPKLPEAISVCWNLQSLHFISCKGCDIT*-------------------------------------------------------------------------------------------------------------------------------------------------------------------------------------------------------------------------------------------------------------------------------------------------------------------------------------------------------------------------------------------------------------------------------------------------------------------------------------------------------------------------------------------------------------------------------------------------------------------------------------------------------------------------------------------------------------------------------------------------------------------------------------------------------------------------------------------------------------------------------------------------------------------------------------------------------------------------------------------------------------------------------------------------------------------------------------------------------------------------------------------------------------------------------------------------------------------------------------------------------------------------------------------------------------------------------------------------------------------------------------------------------------------------------------------------------------------------------------------------------------------------------------------------------------------------------------------------------------------------------------------------------------------------------------------------------------------------------------------------------------------------------------------------------------------------------------
>Sobic.005G076400
MTGLEAALASGLLKVTGSKLFPLIASEFASIMGVTKDLSELQDILAEITSWLFTVRDRIESEPSCRWVLKLKNVAYDIDDLLNEVLIEEEKHKMGINGDNCSRADYFCAKPKSFLFRCKMAHKIKAIKHRFSEIVRQRSDVSTILNNLPSYQHFPSKKRANGEMSLLCNVEQSRIPIRNLEKDGIIKKLIESNEGENVWIVSIVGLGGSGKTTLAKQICHDVKIKQHFKSTIFWVHVSEEFDVKELIGKLFETILEQKSDLHAQQHMVDAISSKLRGKKFLLVLDDAWHDDRLDWEQFMVHVNFGAPGSKILLTTRDEKVAEAAKSRNIFSLAFLSEVESWNLFLESSGLVEDDLEYEFMQVGKEIVNKCGGVPLAIRTLGCVLYDKRKINTWRAIRASNLWNVDSIKDRVFASLKLSYIHLPDHLKQCFTFCSIFPKGYEITKDHLIAQWIAHGFINAMNEELPEDIGSAYFDSLTKLCFLQDAPRKIFTCQLVYKMHDLIHDLTRQILQHEMVTSLQKNITPNCILRCRYLSLTSTTEKVSSNLFDKAHALYVSGGNISFEKPMKKCCNIRSVVLDYTSDTPFPLFILKFQFLGYLKICNVNCTEFPEAISSCWNLQALHIMQCKGFSMLPESIGKLKKLRTLELLMVTDIRSLPQSIGDCQDLRSLQIYYCNTLIEIPSSIGKIEKLNVLGIVNCVCLNNQLQNFTWEPRNLDTVNLSGCHNLRDLPSAFSCRTLRTMDLSRTDITLLPQWVTLISTLECIKLEYCTKLVELPKDITNLRRLEVLYLNGCSKLRCMPSGFGQLTRLRWLGLFVVGCDGDAARISELENLDMISGWLRICNLKYLKDLGDAKKACLKKKHNIHSLTLNWSRYETEEELVSDIEEDLSVLDSLEPPSGIEFLQVIGYLGPHLPCWMRKQSDSSCSGSIMTNQTSSPKFLWLTELSLELLLNLKSLQGLVELPSLWALSLIGMPNLEELWITDGLEIGDEQVGVKYCFPVLTNLHIERCPKLFVKPWLPPGLEILTFEESNEQLLSPGSLFSCQPTPPVSSSCSALVTVPMLKELRLHRVTGSAPVWEVLQHLTSLQLLHITRCSTLCKLPEGIQHLTSLQQLALAECSALESLPQSIKRLTALKKLFVSGCRGLTERCEEGVGDDWHLISHIPDVMVDDIELLLQRHRACASATS*--------------------------------------------------------------------------------------------------------------------------------------------------------------------------------------------------------------------------------------------------------------------------------------------------------------------------------------------------------------------------------------------------------------------------------------------------------------------------------------------------------------------------------------------------------------------------------------------------------------------------------------------------------------------------------------------------------------------------------------------------------------------------------------------------------------------------------------------------------------------------------------------------------------------------------------------------------------------------------------------------------------------------------------------------------------------------------------------------------------------------------------------------------------------------------------------------------------------------------------------------------
>Sobic.005G076500
MDLVTGAISNLILKLGELLKEEYRLQKGLRKRVESLQKELESMSAVLCKVAQLTPDQLDVQVRAWAQQVRMVSYNMEDILDAFLVHVEDQEPATSNRFKRLTEKTAKLFNKSKARRMISDAIKDIMKQLQEVADRRARYMDGDIMAKSTVTIVDPRLSALYNDVTMLVGIDKASDDLISMLSSQCDDGKYVNKVKKVSVVGPGGIGKTTLVKAVYEKLKIDFGCVAFVPVGRNPDINKVLKDVLIDLDKQHYMTHLNMMILDERQLIDELHGFLKCKRYFIVIDDIWETRSWETIKLALIENNCGSRVVATTRNSRVAKVDEVYNIKPLSYVESRKLLYTRIFGADADYLDKLPDKLVSDKILKRCGGVPLAIITMANLLVGKRLEEWPQVHNSIGFSHKDNHHTESTMRILSFSYYDLPSHLKTCLLYLSMFPDDSPISKDPLIWKWIAEGFVHKERGCGLFEVGERHFDELKNRSIIQAVEFEEEEGIIQGCRVHDMVLDLIRSLSSDEKFLSVLDGLDSEDTLTESSPRRLAHQKRTVDHNPQARNTGMPHLRSFVAWYCAIDKMVPLLSFRVLRVLAIEYCEFKEGYQLQHLGNLLHLRYLGLIETNIRVLPKEIGHLRFLQTLLLNGTGIEELPSSLRLLPQLMCLRADWKTRVPNWIGMLTSLEDLRIYRGADDRSARRFVKELGNLTGLRVLRAGIAVLDENMERDLVKSLCNLKEIQYIHVEIIYPAIDDTMDASPWMSKVSWEAEGFVSPPKLRRLLLGCIMFPTLPSWIINPSCLLSHLCVHVVTIEEQDLKVIGKMPGLHDLLLPTSSTVTISNIAEGGYFKKLRSCSMLSSMVQFLRNEDSSVSFHMWNGEDAVPFGTRKDGEGSVAPIVMPCLEFLEFFFFVQTMKDCNGYCGSIGLEYLTALKKVTVRIGCQGASVVEVEEAEAALRHAVRIHPNHPTLELIRHFEDKMILASDQQEVEATRC*-------------------------------------------------------------------------------------------------------------------------------------------------------------------------------------------------------------------------------------------------------------------------------------------------------------------------------------------------------------------------------------------------------------------------------------------------------------------------------------------------------------------------------------------------------------------------------------------------------------------------------------------------------------------------------------------------------------------------------------------------------------------------------------------------------------------------------------------------------------------------------------------------------------------------------------------------------------------------------------------------------------------------------------------------------------------------------------------------------------------------------------------------------------------------------------------------------------------------------------------------------------------------------------------------------------------------------------------------------------------------------------------------------------------------------------------------------------------------
>Sobic.005G092000
MAEVMASAAAGVMGSVIGKLGTMLTEKYKLAKDVERGIRFLQEELSTMDAVLQMLADKDDDQIDPLAKDWRSKVRELSYDIEDCIDRFMLNHSHGGSKANFVRKAMRKVKTLFEDGGIAEEIQELKSLVSEQSERGKRYYDINQCLAASAQPVLLDPRAPALFQEAMDLVGVDAPREEIIQLLKCEEQQHKVVSIYGIGGQGKTTLAMEVYHKITEVFDCRAFVSVSQTPDMKTLLRDILSQISKSNFDSSERMETDQQLIRTVRQRLMDKRYFILIDDIWSVSAWELLRSALPLNNNGSRIITTTRVKAVANSCCTGIAAQMYEAKPLNDDDSQRLFFKRLFFSSDDCHPDLRKVCSDILKKCSGLPLAIISIAGLLANRSKTLEVWNNVLRSISAAVDKDSPIDKMKRILLLSYFDLPHHLKSCLLYLSVFPEDFSIDCRELILLWVAEGLIPGQDRESMEQLGRSYLNELINRSLVQPTKVGVDGTNVKQCRVHDVILEFIVSKAVEDNFVTIWNGDGFSRNIYSSNKIRRLSIRNVNSAQAAKEIARTIKNGAHIRSINVYQSDSYLLRKHASEFLNSQVLRVLAIGGIFSECNLGHVKSFGQLKYLGAGLQLTEDAQKLQHLETLDLSWANLESIPTCITQLHKLVRLLVRSSVHLPDEIRNLQALEELSRVNLGIQSIKFIQGLGDLTNLKVLEIEWLCSIELRDMKDHKEACISTVSRLFSHLRELRVLESDPDATCLFNKASYVPAPPPLQKLVLYTHIFNRVCPQISSLVNLSRLHIKGINIHGDVGKEGINMIASLPVLLSLTFGFLSNDEEGDSSIPYPRHAISRQGFQRLVKFNLCCGCEALEFEPGAMPKLQMLKLRLMARCQFKFGEGGLLVGLQNLGLGLKHVAVDVNCHGAVADEVEALEDGIRGAAAVHPNCPILQVERRNQIGMAQGCSRRPSDHAEA*----------------------------------------------------------------------------------------------------------------------------------------------------------------------------------------------------------------------------------------------------------------------------------------------------------------------------------------------------------------------------------------------------------------------------------------------------------------------------------------------------------------------------------------------------------------------------------------------------------------------------------------------------------------------------------------------------------------------------------------------------------------------------------------------------------------------------------------------------------------------------------------------------------------------------------------------------------------------------------------------------------------------------------------------------------------------------------------------------------------------------------------------------------------------------------------------------------------------------------------------------------------------------------------------------------------------------------------------------------------------------------------------------------------------------------------------------------------------------------------------
>Sobic.005G092200
MAEIITCAATGVMGSVIGKLTALLGEKYQLARDVKLGIRTLQDELSTMDAFLRTLADKDDDHINPLTKDCRSKARELSYDIEDCIDRFMLNHGHGDGDSTAHFVHKAIQMVKRLFKDRGIAEEIREFKRLVVEQSERGRRYYDINQCIPVSPRAVLLDPRAPALFQEARDLVGIDAPREEVIQLLKCEEKQDKVVSIYGIGGQGKTTLAMEVYHKTIEAFDCRAFVTVSQTPDMKTLLRDILSQISKTDFDQSDRLETDPQFIRSVRQCLKDKRYFILIDDIWSVSAWELVRSALPVNDNGSRIITTTRIKAVANSCCTGIAAQMYEAKPLSDDDSQRLFFKRLFCSSDDCHPDLRKVCSDILKKCSGLPLAIISIAGLLANRSKTLEVWCNVLRSISAAVDKDSPIDKMKRILLLSYFDLPHHLKSCLLYLSVFPEDYSIDCRELILLWVAEGLIPGQDRESMEQLGRSYLNELINRSLVQPTNVGVDGTTVKQCRVHDVILEFIVSKAVEDNFVTIWNGNGFSKNYYSNKIRRLSIQKDTAPVEEISKTIKNAAHIRSINIFGYNNSVLVKKHAYEFLICHVLRVLNIQGVIVECNLGHVNVFGQLKYLSANLQLPEYIEKLRHLETLDVKGTRLKSVPTCIIHLHKLVRLFVPEWVQLPDGIRNLQALEELSTINFGIQSVEFIQGLGDLTNLCSPQIRDMEACISTLSKLFRRLRELRMWKSIPDHYTCSFMASCVPSPPPLQKLHLDIQNLSRMGPQISSLVNLSRLYVTVRGEAGKEGINILASLPMLLSLAVRFERDNDGGSSILHPRHAISRQGFQLLVKFELRCWREMALEFEPGAMPKLQRLKLRLQARCQFKYGEDGLILGLQNLGLGLKHVAVKVDCYSAFADEVEALEDDVRGAAGVHPNSPILQITRFNGSIMADRCRIPSIRILRVETRRDVEDNFISL*------------------------------------------------------------------------------------------------------------------------------------------------------------------------------------------------------------------------------------------------------------------------------------------------------------------------------------------------------------------------------------------------------------------------------------------------------------------------------------------------------------------------------------------------------------------------------------------------------------------------------------------------------------------------------------------------------------------------------------------------------------------------------------------------------------------------------------------------------------------------------------------------------------------------------------------------------------------------------------------------------------------------------------------------------------------------------------------------------------------------------------------------------------------------------------------------------------------------------------------------------------------------------------------------------------------------------------------------------------------------------------------------------------------------------------------------------------------------------------------------
>Sobic.005G092600
MAEALLHVVSKIGATLTEETTKAVIAKLSDKVKNLKELPEKVEEIGKEFKAMSIVVKQFSTPGHSDELVKDWIGEVRDMAHRVEDVMDKYSYHALKLEEENTMKKFFSKAYYVKVFSEIADEIIQIEKKIENVVKRRDRWLQLTQLIPNPLADIERNTPRISFREVVQADIVGIEHNRRQVTEWLYSDKQDSIVITVSGMGGLGKTILVANVYEQEKINFTTHAWIVVSQTYGLVDLLRKMLRKIGDQEHSHSQLMDLDTHDLEVKIKERLSGGNCLFVLDDVWNREAYTQIMDVFQNLQACRVIITTRQEHVAALAQPRHQLKLKPLEHNDAFNLFCRKAFYNRMECKCPQNLEKLANALVDRCQGLPLAIVSIGGMLSSLPATEYVWNETYNQLRGELANNDHLRAILNLSYHDTPGELRNCFLYCGLFPEDHKFSRESLVRLWVAESFAVPKEQSTAEEVADRYLRELIQRNMLEVVDNDELGRVSTCKMHDLVRELVLSISKEEKYGCAYDFSSMSQMDKDVRRLSSCGWKDKIAVKANFPRLRTLVALGIISSPSQLLSPILSESHYLTVLELQDSEITVVPASIGNLFNLRYIGLRRTRVKSLPESIGKLSNLLTLDIKQTKIEKLPRGIVRVKKLRHLLADRYDDEEQSKFRYFIGMQAPKQLSNLEDLQTLETVEASEDLAEQLVKLTKLQSVWIDKIRAVDCANLFATLSMMPLLSSLLLSASDENEELCLQALKPESEKLHRLIIRGCWADKTLECPIFLDHGRNLKYLAISWCGLKDDPFKLLAPYVPNLTYLSLNRVCSANTLVLYEGCFPQLKTLVLKHMPDVCELKISDRALPQIEGLYVVTLQKLNKVPQGIESLRSLKKLRLLHLHQDFKAQWHMNGMQQKMHYVPELLI*------------------------------------------------------------------------------------------------------------------------------------------------------------------------------------------------------------------------------------------------------------------------------------------------------------------------------------------------------------------------------------------------------------------------------------------------------------------------------------------------------------------------------------------------------------------------------------------------------------------------------------------------------------------------------------------------------------------------------------------------------------------------------------------------------------------------------------------------------------------------------------------------------------------------------------------------------------------------------------------------------------------------------------------------------------------------------------------------------------------------------------------------------------------------------------------------------------------------------------------------------------------------------------------------------------------------------------------------------------------------------------------------------------------------------------------------------------------------------------------------------------------------------------------------
>Sobic.005G093800
MAEAVLLAVTKIGSILGDELAKDIINKLSEKVQALKELPRKVDQIRMKLTIMSKVIQQIGTVYLTDELVKSWIGEVRKVAYRVEDVVDKYSYHLLQLEEEGFLKKYFVKGTHYVCVFSEIVDEVAEIEGEIEQVIQMKDQWLQPSQLVPHRDQLAEIERQRSQDSFPEFVKNEDLVGIEENRKLLTGWIYSEEQASTVITVSGMGGLGKSTLVTNIYEREKVNFPVHAWIVVSQIYTVKSLLRKLLWKIGHMEPPVPKDIDKMDVHDLKEEIKRKLQNRKCLIVLDDVWEQEVYFKIHDVFQTLQESHIIITTRKDHVSAIASFGHHLELQPLCGPDAFELFCRRAFHSKKGHKCPEEFQEVAVEIVKRCHGLPLAVVTIGSLLSSRPQINIWNQTYNQLRSELSTNDHVRAILNLSYHDLSGDLRNCLYCSLFPEDYPMSRETLVRLWVAEGFVLSKEKNTPEEVAEGNLMELIHRNMLEVVDYDELGRVSTCKMHDIMRDLALCVAKEEKFGSANEYGELIQVDKNVRRLSLCGWNVNAALKVKFPCLRTLVAQGIISFSPDMISSIMSRSSYLTVLELQDSEITESLPESIEKLFNLHTLDIKQTQIEKLPRGIVKVKKLRHLLADRFADEKQSDFRYFIGVEAPKGLLNLEELQTLETVQASKDLAEQLKKLMQLRTLWIDNVSTEDCANLFATLSTMPLLSSLLISARDVNETLCLEALAPEFSKLHRLIVRGHWADETLEYPIFLHHGKHLKYLALSWCQLGEDPLGVLAPHVPNLTYLSFNRVKSASTLVLFARCFPNLKTLVLKKIPNVEQLEIGNGALPCIEGLYIISLTQLDKVPQGIESLLSLKRLWLLYLHREFRTQWLTNGMHQKMQHVPEIRL*-------------------------------------------------------------------------------------------------------------------------------------------------------------------------------------------------------------------------------------------------------------------------------------------------------------------------------------------------------------------------------------------------------------------------------------------------------------------------------------------------------------------------------------------------------------------------------------------------------------------------------------------------------------------------------------------------------------------------------------------------------------------------------------------------------------------------------------------------------------------------------------------------------------------------------------------------------------------------------------------------------------------------------------------------------------------------------------------------------------------------------------------------------------------------------------------------------------------------------------------------------------------------------------------------------------------------------------------------------------------------------------------------------------------------------------------------------------------------------------------------------------------------------------------------------------------
>Sobic.005G094001
MEDPGLLSAFLDNLVSRLFSLAEEKYKLYKGFDGDLAFLKSELKMITSAIDEQLLGQDGQILRLSVEELRQLAHEMEDCIDHIMYDASWEQQQPWYCKMVNTGKKRKSRSQIGEEMQQLRCRLEEALQRQQRYSVSRPSTFQPAESSLNQHILPAELVGIKPPLEELLEQLNEIEGQPKQLKVISIVGFCGLGKTILARELYNSMIGKQFDERAWVSAVHGDPSKLLIELLKELHKPPPDTSDVYQLSTDLRNFLNNKRYFIVIDDMRSDQWSTIKSAFPRGVSSRILVTTKIKSVAKSCSSTNGYIHRMTRLDKKHSKQLFLKEACPVEYSEYMGPDLAAILKKCDGQPLALTTVGQFMGKKSWPTGHDCEDVCNQERFYHLQSGDDTLDRMHKVLIHDYTSLPSHALKACFLYFAMFPSDHPVRAKRLKRQWLAEGFLQPTNLCTDLAAENFEKLLDQNIIEPIDVSNNTIVKTCKTYGMMHEYITLKSLYENFITLFDGGELHPKNARRVSLRHNTITDDATLNIDLSVIRSLIVFGEAGKTMLNFNKYQLLRVLDLEDCTDLQNDHLREICNLLLLKYLSLGENVTILPKEIKQLKLLETLNLRRTNIKILPTEVIQLPHIIHLFGKFKLPDKTINDELQKFLTSAKCKVQTLAGFLVDESDGFAELMGHMKKLRKVKIWCESSATSSKLTILQKAIQEFIHDDKDASNDPRSLSLHLDGCSEDFLKELKAPCYLRSLKLQGRLLELPGFVTALRRLRELCLQSTKLTADLLSALTNLKHLQYLKLIADELEEITIKNKALPRLLCLCIVLQHPTFPKIEEGALPFLESLQLLCKEMDGLSGIQIKGFTRLREVTLDIRVNNSTKVNWVRVTKEHPNKPKVLLLKRAVPTEVYLGGASASFGTTENGIVNCSVLSEGQQVQETDTQMPHDEPNSVFSNIGHPVVCAAGSSIAGNGTMAS*---------------------------------------------------------------------------------------------------------------------------------------------------------------------------------------------------------------------------------------------------------------------------------------------------------------------------------------------------------------------------------------------------------------------------------------------------------------------------------------------------------------------------------------------------------------------------------------------------------------------------------------------------------------------------------------------------------------------------------------------------------------------------------------------------------------------------------------------------------------------------------------------------------------------------------------------------------------------------------------------------------------------------------------------------------------------------------------------------------------------------------------------------------------------------------------------------------------------------------------------------------------------------------------------------------------------------------------------------------------------------------------------------------------------------------------------------------------------------------------
>Sobic.005G094200
MSLPAGQRCQPQGAFPAPEQIGPVVQIFSSSLGAMVSLLAKLRSLLVSAEDHLPEPLKSQKDKLEIIRQDLEAINTFLVNLSWVEAPNMMVKHWMNEVRDLSYDIEDYIDNCREEPCSDSEVEELSTLVKQAKDAHERHNRYDLGRWASNPRFVVDGGEQGLVPRLNGDATDLVGISDSKAELIKRLNIDAEQRLVLSIQGPPGVGKTTLAKQVYCEIEGRFECGAFVRASKMPDTRRLLSSIISQIQPRDERPPHGLPVQELIDSLRKHLQQKRYLIVIDGLWETTSWDIVSSAFPDDTHCSRILITTNIEEVALECCDYESDAIFKMETLGGNHSTELFFNRVFGFKHECSKQLKECSEEIIRTCGGLPLAIISIASILAIQPDNLELWRHVKEALFSRLRYNLTSEVKLREIVSLSYNSLPCHLKTCLLYLSMYPEGYTFFKADLVKQWSAEGFIIPGEEKNCDEVAECYFDELTCRGLIQPNHTNISDEVTLYTLHSTVFEVIRSMSIEENFSTVIDYSNTISELSVKIRRLSLRFSSAKYATKPETIKLSPVRSLMFYGLVECLPSIMEFEVLRVLILDVWGDHDQELDLSGIGRLFQLRYMRITSNIIVKLPARVIGLQFLQTMEIYAKVTSVPSDIIHLPRLVHLCVRGEINLSKDIGHMGSLRTFQSFDLSSNSEDNIRQLGEMTDLRDLHVISPTEVSDPLKGKLIAFVSSLEKLGNLKSIIFELAPATSCTSIDLDCSWSISSLSVFLQRLELLPPICIFSRLPVWIGQLRKLCILKIVLRELTTGDVDSIAKLQELTILSLYVRQPTAEQIVFHRANYNENAILSDCIL*------------------------------------------------------------------------------------------------------------------------------------------------------------------------------------------------------------------------------------------------------------------------------------------------------------------------------------------------------------------------------------------------------------------------------------------------------------------------------------------------------------------------------------------------------------------------------------------------------------------------------------------------------------------------------------------------------------------------------------------------------------------------------------------------------------------------------------------------------------------------------------------------------------------------------------------------------------------------------------------------------------------------------------------------------------------------------------------------------------------------------------------------------------------------------------------------------------------------------------------------------------------------------------------------------------------------------------------------------------------------------------------------------------------------------------------------------------------------------------------------------------------------------------------------------------------------------------------------------------------
>Sobic.005G095000
MAEAALVALSKIGFYLAGEAATFVATKFSNLTELPNTVQRVRRQLLMMNLFIRKTGALYLSDELLKGWISEVRMLAYRVEDVMDNFSYHYLRYKNDQFLKRLSKGINYTAIFSGISDELIQIEKEIVHVSMLKDQWLRPVHEFLPTQIHNSELQFPQYSMPQFMKDEDLVGIEKNREQLTKWLRSDTHDLKVVSVCGMGGIGKTTLTANVYEKQRDNFKVLLWLTISQTYNSVEALLRKLLGMTRADSGSMEMGKRKSGGTDSMDIRKVKTELREVFGTKKYLVVLDDIWNPQVYESMRDVFEDSKNGSCIVITTRKEDVAALASKHYQLKLSPLGLKDALCLLCTKAFPYNDESDGPSKVLELATDTANKCNGSSLVNCPAELHELATGVAKKFEALLLEQCPAELQELATDAIRKCEGLSMAKSSSELLELANDIAKKSVALPVVKCPLEMQVLAVNIAKKCGGLPLAIVSIGSLLSTRKLILPVWKQIYDQLPSELEKYAQVRGILSLSYYDLPGELRNCFLYCSMFPEDYLLPREKLVRLWIAEGFVVKKGNSTLEEVAEGYLMELIHRNMLQIVDNDELGGVSTFRMHDILRELALRVSNVEMFGIVNDFGAVIQMDKDVRRLSAFRWRKMKNDASKMKFPRLRTLMASETIVMSIPSILSESKYLTVLELQDSEVTTLPASIGHLFNLRYIGLRNTGISVLPESIENLINLQTLDVKSTNIRNLPHGIVKLTKLRHILADRYADVKQSEFRYFVGVEAPIGLSNLEELQTLETVQSSIYLAEQLENMMQLRSVWIENISTAHCSKICKVLSMMPLLDSLLLSASNVNEPLSFEDLKPTSTKLHRLIVRGCWAGRTLKCPMFEHHGRNLKYLALSGCHLGGEDPLVFLASHAPHLSYLRLNNINSKHELVVPADSFTHLKTLVLMGLHDVSFLDIGHGSLPVIEGIYITSLPKLAKVPQGIENCPCLKKLWLLGLHEDFKAQWNNKRMKQKMQHVPEIRI*---------------------------------------------------------------------------------------------------------------------------------------------------------------------------------------------------------------------------------------------------------------------------------------------------------------------------------------------------------------------------------------------------------------------------------------------------------------------------------------------------------------------------------------------------------------------------------------------------------------------------------------------------------------------------------------------------------------------------------------------------------------------------------------------------------------------------------------------------------------------------------------------------------------------------------------------------------------------------------------------------------------------------------------------------------------------------------------------------------------------------------------------------------------------------------------------------------------------------------------------------------------------------------------------------------------------------------------------------------------------------------------------------------------------------------------------
>Sobic.005G095600
MAEAALVALSKIGFYLAGEAATFVATKFSNLTELPNTVQRVRRQLLMMNLFIRKTGALYLSDELLKGWISEVRMLAYRVEDVMDNFSYHYLRYKNDQFLKRLSNGINYTAIFSGISDELIQIEKEIVHVSMLKDQWLRPVHEFLPTQIHNSELQFPQYSMPQFMKDEDLVGIEKNSEQLTKWLRSDTHDLKVVSVCGMGGIGKTTLTANVYEKQRDNFKVLLWLTISQTYNSRKSGGTDSMDIRKVKTELREVFGTKKYLVVLDDIWNPQVYESMRDVFEDSKNGSCIVITTRKEDVAALASKHYQLKLSPLGLKDALCLLCTKAFPYNDESDGPSKVLELATDTANKCNGSSLVNCPAELHELATGVAKKFEALLLEQCPAELQELATDAIRKCEGLSMAKSSSELLELANDIAKKSVALPVVKCPLEMQVLAVNIAKKCGGLPLAIVSIGSLLSTRKLILPVWKQIYDQLPSELEKYAQVRGILSLSYYDLPGELRNCFLYCSMFPEDYLLPREKLVRLWIAEGFVVKKGNSTLEEIAEGYLMELIHRNMLQIVDNDELGGVSTFRMHDILRELALTVSKVEMFGIVNDFGAVIQMDKDVRRLSAFRWRKMKNDASKMKFPRLRTLMASETIVMSIPSILSESKYLTVLELQDSEVTTLPASIGHLFNLRYIGLRNTGISVLPEFIENLINLQTLDVKSTNIRNLPHGIVKLTKLRHILADRYADVKQSEFRYFVGVEAPIGLSNLEELQTLETVQSSIYLAEQLENMMQLRSQDEPLSFEDLKPTSTKLHRLIVRGCWAGRTLKCPMFEHHGGNLKYLALSGCHLGGEDPLVFLASHAPHLSYLRLNNINSKHELVVPADSFTHLKTLVLMGLHDVSFLDIGHGSLPVIEGIYITSLPKLATVPQGIENCPCLKKLWLLGLHEDFKAQWNNKGMKQKMQHVPEIRI*-----------------------------------------------------------------------------------------------------------------------------------------------------------------------------------------------------------------------------------------------------------------------------------------------------------------------------------------------------------------------------------------------------------------------------------------------------------------------------------------------------------------------------------------------------------------------------------------------------------------------------------------------------------------------------------------------------------------------------------------------------------------------------------------------------------------------------------------------------------------------------------------------------------------------------------------------------------------------------------------------------------------------------------------------------------------------------------------------------------------------------------------------------------------------------------------------------------------------------------------------------------------------------------------------------------------------------------------------------------------------------------------------------------------------------------------------------------------------------------------------------
>Sobic.005G095680
MAEAALVALSKIGFYLAGEAATFVATKFSNLTELPNTVQRVRRQLLMMNLFIRKTGALYLSDELLKGWISEVRMLAYRVEDVMDNFSYHYLRYKNDQFLKRLSNGINYTAIFSGISDELIQIEKEIVHVSMLKDQWLRPVHEFLPTQIHNSELQFPQYSMPQFMKDEDLVGIEKNSEQLTKWLRSDTHDLKVVSVCGMGGIGKTTLTANVYEKQRDNFKVLLWLTISQTYNSVEALLRKLLGMSRADSGSMEMGKRKSGGTDSMDIRKVKTELREVFGTKKYLVVLDDIWNPQVYESMRDVFEDSKNGSCIVITTRKEDVAALASKHYQLKLSPLGLKDALCLLCTKAFPYNDESDGPSKVLELATDTANKCNGSSLVNCPAELHELATGVAKKFEALLLEQCPAELQELATDAIRKCEGLSMAKSSSELLELANDIAKKSVALPVVKCPLEMQVLAVNIAKKCGGLPLAIVSIGSLLSTRKLILPVWKQIYDQLPSELEKYAQVRGILSLSYYDLPGELRNCFLYCSMFPEDYLLPREKLVRLWIAEGFVVKKGNSTLEEIAEGYLMELIHRNMLQIVDNDELGGVSTFRMHDILRELALTVSKVEMFGIVNDFGAVIQMDKDVRRLSAFRWRKMKNDASKMKFPRLRTLMASETIVMSIPSILSESKYLTVLELQDSEVTTLPASIGHLFNLRYIGLRNTGISVLPEFIENLINLQTLDVKSTNIRNLPHGIVKLTKLRHILADRYADVKQSEFRYFVGVEAPIGLSNLEELQTLETVQSSIYLAEQLENMMQLRSVWIENISTAHCSKMSHFLLRISNQLPQSFTG*-----------------------------------------------------------------------------------------------------------------------------------------------------------------------------------------------------------------------------------------------------------------------------------------------------------------------------------------------------------------------------------------------------------------------------------------------------------------------------------------------------------------------------------------------------------------------------------------------------------------------------------------------------------------------------------------------------------------------------------------------------------------------------------------------------------------------------------------------------------------------------------------------------------------------------------------------------------------------------------------------------------------------------------------------------------------------------------------------------------------------------------------------------------------------------------------------------------------------------------------------------------------------------------------------------------------------------------------------------------------------------------------------------------------------------------------------------------------------------------------------------------------------------------------------------------------------------------------------------------------------------
>Sobic.005G095700
MAEAVLLALTKIASVLANETAKKMLAKLSEKVNNLRDLNDKIELIRMQLATMNNVIRKIGTVYLTDDVVRGWIGEVRKVAYHVEDVMDKYTYHTVQMEEEWFLKKYFIKASHYVLVFTQIAEEVIKIEKEIKKVIELKELWFQPSQLVADQLIEMERQRSHDNFPLLIKDEDLVGIEDNRRMLMGWLYSDELDSTVITVSGMGGLGKTTLVTNVYEREKINFSATAWMVVSQTYTIEALLRKLLMKVGGEQQVPPNIDKLDVYDLKEKLKQKLKTRKCLIVLDDVWDQEVYLQMSDAFQNLQSSRIIITTRKNHVAALAHPTRRLDIQPLGNAQAFDLFCRRTFYNEKDHACPSDLVEVATSIVDRCQGLPLAIVSIASLLSSRAQTYYIWNQIYKRLRSELSNNDHVRAVLNLSYHDLSGDLRNCFLYCSLFPEDYPIPRESLVRLWVAEGFALSKENNTAEEVAEGNLMELIHRNMLVVMENDEQGRVSTCTMHDIVRDLALSVAKEERFGTANNYRAMILMDRDKDVRRLSSYGWKDSTSVVVRLPRLRTLVSLGTISSSPNMLLSILSESSYLTVLELQDSEITEVPASIGNLFNLRYIGLRRTKVRSLPDSVEKLLNLQTLDIKQTKIEKLPRGISKVKKLRHLVADRYADEKQSQFRYFIGMQAPKDLSNLVELQTLETVEASKDLAEQLKKLMQLRTLWIDNISAADCANIFASLSNMPLLSNLLLSAKDENEPLCFEALKPRSTGLHRLIIRGQWAKGTLQCPLFRGHGRHLKYLALSWCHLSEDPLEMLAPQLPNLTNLRLNNMRSASTLVLPPGSFPHLKLLVLMHMPNVKKLVIGKGALRCIEGLYIVSLAELDKVPQGMESLRTLKKLSLVNLHRGFLTEWNKSGMHDKMQHVLDIRV*--------------------------------------------------------------------------------------------------------------------------------------------------------------------------------------------------------------------------------------------------------------------------------------------------------------------------------------------------------------------------------------------------------------------------------------------------------------------------------------------------------------------------------------------------------------------------------------------------------------------------------------------------------------------------------------------------------------------------------------------------------------------------------------------------------------------------------------------------------------------------------------------------------------------------------------------------------------------------------------------------------------------------------------------------------------------------------------------------------------------------------------------------------------------------------------------------------------------------------------------------------------------------------------------------------------------------------------------------------------------------------------------------------------------------------------------------------------------------------------------------------------------------------------------
>Sobic.005G096000
MADLVVGLAKTVVEGALTKAQSAIEEEAKLQQSVQHNLVFIAGEFEMMHSFLNVANEERVKNNVVRTWVRQVRDLAYDVEDCIEFVIHLDNKPRWWRRMLPLCLAASALPLDEAVTEIERLKVRVEDVSRRNSRYSLISDSGSKPIMQQQMAPNTAFGTMALDMLVEARDTAKKQQGFGDLTQLLTKEQADLGVISVWGTGSELGTTSIIRKTYQDPELCRKIGCRGWVKLTQPFNPHEFLRSMVAQFYRNSCLQKGIVINVEELKRIEVMATTEGRLIEAFMDKVNENRYLVVLENLSTIGDWDTIRTYLPDRKNGSWIIVSTQQCEIASLCIGHSYQVSEVKQYSAEHSVCVFFEEGLQGDGDKSMESDRVVDNSNEISMQDEATHVNGFLSYRIPTSKRKAASDWVKNFQLVERKSEMNQLVNYIAKAYLNGLQVLSVWGIAGVGKSALVRNMYFDRIHRNDQLFEKYGWVDVTHPFNLRDFSRSLLLDFYSEPVQAMRIRDPTQECHKIIQDNRCLVVIDDLQSIEEWDLIQAALVSRPSRSIIIVITTEASIATHCADNEGVVFNVKGLEDKAALKLFKKQVHKQKPSSPIKDSRDEELQELILKCGGLPKVIVAVAIFLAPKTVTWMDSASSLNLKFMQELESSPEFACLQPLFGWLHSYFRTCPDFLKPCIFYLSIFPRGHRIRRRRLVRRWIAEGYARDTDKISADERGEHFFCRLLDLSIIMQKTYSVTTTFGGRRMTLCQVNSFVREYIISRQMEENLVFELGGSCTLTSQRTGRHLIILKSWDRDRIVFESIDFSRLRSLTVFGEWRPFFISDRMRLLRVLDLEDASGLKDEDVKQMMKLLCRLKYLSLRGCSEISRLPNSLGCLRQLETLDVRHTSIATMPTTITKLKKLQYLRASTTKPTEEQPIPDTAGAPKPTEKQPTPRTTVSWTSSLFCRHRQLEGVEVPTGIDKMTALHTIGVVNVDSARGRAILKEVRKLTQLRKLGVSGISRNNSKDFCLAISSHAHLESLSVRLKKDNQDCLYVTPDGYLPPKNLQSFKLYGLADKFPEWINKLDNLRKLVLEMTILTEDTINGLRDLKISILRLIAKQLPDGKLNFCVMLNGQQLRCYETVKVLEISCSSSLDVTFGSQALHNLELLKVSCCSGSGSVMKLSGLEKLSESELKEVQIKGSHDDKLKKDVEEQLGRHQKKPVLKME*-----------------------------------------------------------------------------------------------------------------------------------------------------------------------------------------------------------------------------------------------------------------------------------------------------------------------------------------------------------------------------------------------------------------------------------------------------------------------------------------------------------------------------------------------------------------------------------------------------------------------------------------------------------------------------------------------------------------------------------------------------------------------------------------------------------------------------------------------------------------------------------------------------------------------------------------------------------------------------------------------------------------------------------------------------------------------------------------------------------------------------------------------------------------------------------------------------------------------------------
>Sobic.005G096201
MANHAVSLAKSVEGAVTKALAAIEEEATLRKSTQNDLAFITGEFQMMQSFLNVADEERARNNVVRTWVRQVRDLAYNVEDCIEPELPLDKAIAEIKLLKIRVEEVSLRNMRYNLISDSGSKPIMQQQLVPGASVGATTFDMLIKARDTTKMQRGLGDLTKLLITKKPSGNLGLGVISLWAADGNANTTPVIREAYGEPEVFESSGHRGWAKLMHPFNPHEFQFQRSLLIQFHTNSCLHNKLGVDVGTLKRLGVAAEGELIEEFMDQMKNMVEWDTVRAYLPEAKNDSWVIISSQQSEVAGLCVGDPWQVFELKQSSAEHSVCVFFREGSQGDIDKSKQTTMMKDLRGYLARACVNGFPVISVWGIAGVGKSALVRNLYYDRMNDSATRIFTMYSWVDVSHPFNLRNLAWSLLSELQSDSHQQNGISNPIQDCHELLEKHSCLFIIDSLQSTEEWDLIRHSLVSTHSRSIIVVLTTEASIAIHCANREEAMYNVKSLEDDEACDLFKKEVGKFPDSSALRDSEDPKLRKLISKCGGLPKVKVAVADFLAPMTVSWMKTAMNLSDRFMHDLETKPEFDNLRGLWMHSYFRTCPDYLKPIIQRRRLVRRWIAEGCSRDTSNRSAEDNGEKFFLMLLDLSIIQQTPHSVTTADTRMVLCQVNGFFREYIISRRKDEDRCTLTSQRTGQHLVIKENWDRDKIVFSSIDFSRLRSLAVFGQWKPFFISETMRVLRVLDLENSTGVTYKYLEQMMKLLPRLKFLSLRGIREIYYLPGSFAGLRQLETLDVRGTSIVTLPPSITKLTKLQYIRAGTAKEPSVPYAHFSWLPSCCRSCHVGVIKVPAEIDKLTALHTLGAVNIGFSGGEAILKELKKLTQLHKLEVTGINKKNSKEFCSTISDHVHLESLSVWLCMGNNKPCLNDMFWPPQKHLEKLQSLKLYGLAKVVPPWIKDLAKLTKLHSSSYLNVRILEIACNSELNVSFGSLAMENLLTAKCCGSAVKFAELKSLSKGKLQEVRYLGSFNKTDKVDVENQLSQHPKTPALKLEEPCLS*-----------------------------------------------------------------------------------------------------------------------------------------------------------------------------------------------------------------------------------------------------------------------------------------------------------------------------------------------------------------------------------------------------------------------------------------------------------------------------------------------------------------------------------------------------------------------------------------------------------------------------------------------------------------------------------------------------------------------------------------------------------------------------------------------------------------------------------------------------------------------------------------------------------------------------------------------------------------------------------------------------------------------------------------------------------------------------------------------------------------------------------------------------------------------------------------------------------------------------------------------------------------------------------------------------------------------------------------------------------------------------------------------------
>Sobic.005G096300
MAEALLSALSKIGTVLGDEVIKFVIAEASKKATNLRELPKNIRHIERELNMMRNVIRDLDTTNLSINVVKGWIGELRKVAFHVEDVMDKYSYNAFKLQEEGSLMWFIKGAHNAKIFSDIADEVVRIKGEIEQVKQLQKNYFPALQVPAGPVIVRHGSQTFLPELIQDEDLVGIALNQAKLIGWLHSNEPNNTVITVSGMGGLGKTTLVMNVYERMKSEFPVSARITVSQTYTIDGLLRELLREIGKDTYKQSGTIESMDAYKLREEIKNVLGTRKCLFVLDDVWNKEVYHQMMEDIFNTLRASRIIITTRREDVASLASSGCHLQLQPLGSSYALDLFCRRAFNNTADRKCPQELEDVAVSIVERCKGLPLAIISMGSLMSSKKPTKHAWNQMYNQFRVELAKPDNVQTILKLSYNDLPGNLRNCFLYCSLFPEDFIMSRESLVRQWVAEGFAVTNENNTLEDVAELILVELITRNLLQVEEYDELGRVNTCKMHDIVRDLALSIARDEKFGSASDQAAVINMDREVRRLSLCGWNGSDAPRLKFPHLRTLFSLDGVTSTRMLASIFSESSYLTVLELQDSEITEVPQSIGNLFNLRYIGLRRTEVKSLPECIEKLSNLETLDIKQTKIEKLPRGIVKVKKLRHLLADRVVDEKQKDFRYFTGVQPPKDLSNLVELQTLETVEATNDLAGQLDNLRKLKSVWVCKVTAIHCADLFSAVSKLPLLACLLLNASDEEQTLHLETLNPQSKQFHRLIVRGRWAAGTLQCPIFQGHGKNLKYLALSWSGLHEDPLLLIAPHVPNLTYLSLNRVSSTETMVISEGSFPQLKTLILKNMLNVNQLTVGKDALPNIEGLYLVALPKLNKVPQGFESLVSLRKLWLLSLHKDFKFLWELSRMHQKMPHVVEVRVE*-----------------------------------------------------------------------------------------------------------------------------------------------------------------------------------------------------------------------------------------------------------------------------------------------------------------------------------------------------------------------------------------------------------------------------------------------------------------------------------------------------------------------------------------------------------------------------------------------------------------------------------------------------------------------------------------------------------------------------------------------------------------------------------------------------------------------------------------------------------------------------------------------------------------------------------------------------------------------------------------------------------------------------------------------------------------------------------------------------------------------------------------------------------------------------------------------------------------------------------------------------------------------------------------------------------------------------------------------------------------------------------------------------------------------------------------------------------------------------------------------------------------------------------------------
>Sobic.005G097500
MKLVHTVLSTTMKVIKELVAPAAVGELMSRLISFLISRYTKQTCRKEDMFLQLELVALKIHALVDEAERRHLAQNQRLLLWLSKLMEGMYRAYYVLDHRHDGSLLVSSSWSFSLSPSSRPAKRLCISNAPQPVCAADHNGLEEELSATLRRLEQCAEGMKEFILLLACCPTIPRRPAVSSFQSDDRYMFGRLVEREQIISFLLQPETDSSSLGVLPLVGGPEVGKGTIVKHVCSDERVRRHFVMILYSYGSLLGDNSTQDVLLTLRTGGHVLHETSPVVSGRNGSRHLLVIKNTYEVVIDEAAWASLCASLRSTAPGSKVIVVSENDSVADLGTTAAMRVKPLPREEFWYFFRTLSLGGASDPGEYPELAVLGRQIAAALDGSFFGAKVLSSLLRTNLNAQFWGAVLGVVRRFVAELRGDEDHFSKLGVAKIALEILPVPLRLKSAGQTTRVAAEAEAELQGITVQELLRSARAVPREEVRIVLWESACPPNYRYTVVCEKVETHGPHANIERKRHARQQQ*-------------------------------------------------------------------------------------------------------------------------------------------------------------------------------------------------------------------------------------------------------------------------------------------------------------------------------------------------------------------------------------------------------------------------------------------------------------------------------------------------------------------------------------------------------------------------------------------------------------------------------------------------------------------------------------------------------------------------------------------------------------------------------------------------------------------------------------------------------------------------------------------------------------------------------------------------------------------------------------------------------------------------------------------------------------------------------------------------------------------------------------------------------------------------------------------------------------------------------------------------------------------------------------------------------------------------------------------------------------------------------------------------------------------------------------------------------------------------------------------------------------------------------------------------------------------------------------------------------------------------------------------------------------------------------------------------------------------------------------------------------------------------------------------------------------------------------------------------------------------------------------------------------------------------------------------------
>Sobic.005G102900
MSKRRASSPLSGRRRPDPSFSYTKLQDVTTVPEDLSFQFIREITDDFLEERILGEGAFGVVYKGVTKNGQDVAVKKLKPCCADLDNKQFRNEFHTLMKLNHQNIVQILGYCYETMKKPFIMPDGSKVFVDEIHTALCFEYLHNGSLQKHLSDEYCEVKLDWHMRFRIIKGICEGLKYMHKDLEEPIYHFDLKPDNILLDKDMVPKIADFGLSRIFGQDIIRTTHGPYGTLGYQPPEYIDRREISGKFDIFSLGAVIKRIVSRPMGYPECSHSMSSDAFIDQVRENWRKKLQEECSSDSLLEAYCRQVETCTEIALNCLDEDSQKRPDIVKITEKLNGIDVGIGKLPEKGWGISFSEMTVQNNSIGMRKESKDITIQHQNTDLLSSPSCTELELVDARETSTDVVELIVGREEEKGKIITSLLESSSKKISILPIHGIGGIGKTTFSRLIYNDPKFKSYSKAWVHVSHRFDLNKIRESIISQLSEKQNQANERHVVHSSLTKLLPGKKIMIVLDDLWEDNQFQLMDLKDMLYHDDSNIIILVTTRSESVAERICTNLQPYKILPLTNDMCWDIIKQRSGFGAREDKEKLRGIGQEIANKCAGVALAAQSLGFTLRGMNFDQWMKVKHNDIWKEHISKDISLPNHVLASLMLSYSYMDPCLKPCFTYCAIFPKGHRIVKNDLVYQWISLGFIKPTELLSVMDLCKKYIMQLQGLSFLQESPKSAEAYSEKTTIFTMHDLVHDLAISLLGNKLLDKSKQENTMRKNKDYQYAVLRDCRMPLWLTREAQLKALHFLECSGTALRGAAFAPATSLRVLDLSDCCSHKLPDSIGQLKELRYLNAPWTRDLQFPECITKLSHLIFLNLHGSDIEKIPESIGEMKDLRHLDLSCCRIKRLPDSFMSLQKLVHLDFSNCHLMLGESESLWSLSRLEHLSLSKCRIEGDLAKALCGLRELQYLELSHLFCWGNLGRGLQQVTKLMYLDIRGFLDRNIVGGAETETFIEAISSLSNLVYLNLGWNQNLYYIPESIGNLSKLRTLDLSHCINLERLPAAISGINNMKFVHVAGCDRLDKSTLPLYKNVAKLLPYFAVHAGDSESSSNLRWLEYENPTKLELSGLENVKSIGEAQRIKLVEKQRIQELGLVWTRDAKRFVDDEGVLKQLVPPYTVGQMRLQGYNSAGFPSWMMDIATYVPHLVDVTLEDMPNCSSLPPLGQLPNLKKLWIGRMESIRKIGQDLYGDCGAFPLLRSFTLQEMKCLEEWNTSYSYHNAGGKDASKKVLAFPNLRDLFIADCPMLRFKSLSPLALGKEMTITRSGQVVLSSWECRGQFDASSSARTTWLSIEHCEAPLHQWSLLRHLPHLTKLSINNCSDLTCSSTDLLRCLRSLEALYVRDCKSIAALPERLGDLTSLNKLDISNCEGVKALPESIQLLTRLRRLKINGCPQLVQFRCPPSLKTLYVRNCKSIVQLPQRLADLSSLKNLEIIECEGVKALPESIQQLTCLQRLGIYGCPQLLQWCQSKENEMKLAHIKEREYQGEPLPEEVHKQQRRQRRLQKALALSRPRRRPGMGRRMRPAMQRHQEPFSSPNEGRSLVATKIPSS*---------------------------------------------------------------------------------------------------------------------------------------------------------------------------------------------------------------------------------------------------------------------------------------------------------------------------------------------------------------------------------------------------------------------------------------------------------------------------------------------------------------------------------------------------------------------------------------------------------------------------------------------------------------------------------------------------------------------------------------------------------------------------------------------------------------------------------
>Sobic.005G105600
MELAVAALGSLLPKLATLLTDEYKLQKGVRGEIRFLHAEMESMQAALDRVSNLPPQQIDDLNNIWVRDLKELSYDIEDSVDSFMLRVDAPGSAKPKSFKRFFDRTIGLLTKAMARHHIADDIHDIKSRIQEVAGRRERYRFPEVAGQPKNTEMDPRLPALYEDVKNLVGIEGPAEKLTALLSAQKQKLMVVSIVGVGGLGKTTLANSVYQTIRAEFQSQAFVSVSLKPDINKILSSILRQVSGQQYPNPEAWSHTELIDTIRQILEKKRYIIVIDDVWAESAWTQIKCALIENSLGSRVIVTTRNADVAKFSCSSIDGTMCELDPLSYEDSKKLLCKRIFNENEEMHSELEEVSRKILDKCGVYLLASRPNKTKYEWYGVYSSMGSGLHKDKSLDSMRAILYLSYSDLPSYLKPCLLYLSMFPEDYEIPSDELVRLWIAEGFVDEKLGCNLYDLGERYFNELVSRSMIQPIYNEDGSPSGCRVHDMILDFIISLATQENFVTILDVPCHISSARKIRRLSLRGSKVEREEQVIYQATLNISHVRSLVAFGDAVQWVPTTSRFPVLRVLAFKHDWSDNIHPKDLGSLQHLRYLALQGMFQTKLLEGIGNLKLLKTLDLRGRFKGELPASLNQLRQLESLLNCTNIVKLPDGIGNLISLNELWWLNVDKSPNTLAELGSLTKLRVLKINGLHRNQSYMKTFLQALSNLINLRRLVFYGEGSCSLDMPDQWTGPAHLQSFDGDDLIFSQVPRWFSSLSELSRLSMYVNLLRQEDFNLLGALPVLRFLDLGGDPFGTTTEEQVVVGADHPFRSLQEFKFYPKTRCWLEFARGVMPKLQRLVLSFEVKKWEGGGFDVGLENLASLKYVTVKVDCAGVRIKEVEDVETKVSDAVDMLPNHVTLKISREWTILMIQDENKDGHAVSEER*--------------------------------------------------------------------------------------------------------------------------------------------------------------------------------------------------------------------------------------------------------------------------------------------------------------------------------------------------------------------------------------------------------------------------------------------------------------------------------------------------------------------------------------------------------------------------------------------------------------------------------------------------------------------------------------------------------------------------------------------------------------------------------------------------------------------------------------------------------------------------------------------------------------------------------------------------------------------------------------------------------------------------------------------------------------------------------------------------------------------------------------------------------------------------------------------------------------------------------------------------------------------------------------------------------------------------------------------------------------------------------------------------------------------------------------------------------------------------------------------------------------------------------
>Sobic.005G110508
MMRQHMMQTGFHIMNELASINQEMRQMATVTDSNPGLEPSEWVLQVQDVANDVQDFTDIYTWLQMKSPRHALAHMSDLVQVKDRIRSLREWQQKGCITSQDRVNGAALSCPRSSGPYAPEDVLVAMDQPRNELLKLIFESEAMEEEVSPWLAKEQKPRVVSIVGYSGIGKTALARAVYYDTFVRSAFNCVAWVVASECSHGGDLLNKIYQQVQEEKNDVVPDFYMLKEILRNKRFLVVIDDLHGAGMWYDIKGVFSENHNGSRIIMTTSIQSVATTCTPEPRYIYRMQSLNNLDSEKLLWMRVGRQVNRTPALEYALGDTLKKCGGLPLAVISVANHLCQKEQNLPEGVTGAFEEMDRVLTKCYESLPDNAHRMCLLSLSTLPQGHVIKRKRLIRRWIAEGLAVGHGDFSAEQVASNRFDVLIDNNIIEPVLIGDDSKVKACLVLGVIKDFIIKNSVSKEIATIIQNDELLLPNKAIAHPVRRLFVHGGTTKSEGVAKAIGLDQVKLLTICNTVPFDFQGCWLLRVLDLEACQGVDKRVFGNICKLVFLKYLSLRETDVYRIPKKIKKLEYLETLDLRDTQVEALPIEVFMLPRLVLLFGKFELPRHLKHGMTRSRLQEFFSEKSRLQTLSGFVMVDSNSFEHMMINIRSLRKVKVWCKHSISSYQERHLASSLQKRLVGSNTLESLSIDFGNESINFLNGIGAPYALISSMKLQGKLTSLPSFMTSYDTTLSQLQLSSTGLGIEALSLLQHLRRLIFLKLVQDGDGFWGDCFIVQKDGFPSLLRICFEARELPRLHIHEGGMSSLTSLQLLCPMFTGCDYSDLREKYVETYSEKSFIEVQSVEKFKGDPQVSFKENSSSTEEIEEESGSNEKSEEVDSSKRFKEIVPEKTFRMNYLDKIKRRIDLKEHFKGMEHLQYLNEVVLHPSVSHEVFDAWKEEARSHINRPLVTRQCRSALSLGRGLGITTHEKEERLRSKLPLIRGSETAIHEKAEEHRSGTMSREKASSQHQTSDKGKEIQEEKQQRQEKHHEEGKSLRPMGGLHHLARRIQGTIYALTQKMMLHKGHVNHNYEYIRGKLRMMASYLGDGLSLNSELASLEKWVLQLQDLVYDVEDFVDIYNYMCVRSHIRALAHLSHNEYLKFRIDSLHRQRLEYIESTKSCRSEDSAPLSRALTEPYMLIGMDVPIRELLELVHQKKLEVNDIVISIVGCPGVGKTTLAKALYDQVLEREMFTLICVSASECSSAEDLVKKVIQQASNVHPAKMREATSTTNDMDLMKNILAQKRLLIIIDDLREVGLWFPIRSALATICTPSQIIVTTSIQSVAVACSPDKYIYRMRGLGHLESEDLFLRTAYGRENPTLGVADALEETSRRCDGLPLALISAAHVWREQEQGWVEKFGCNRPAPLLLGVFQEVYKALSRWYQSSPDATYMLSLGVFPNGHSIKRKSLIRRWIAEGLVQEHHDHEQFSAEKVGEQRFSELIDHNIMEPVLTGINNHKVKRCRLRGPVHEFIVKESVSKNIVSLLRGDEPLRKGRCPHPARVLSIHQTTETSRGRVATEIGFNNIRSLSIFNNGMAFEFHQCIYLRVVDLECCRGVDDRIVAGICKLELLRYLSLRGSDVEVIPKEIEKLECLETLDTRETMVNKLPMEALMLPQLVHLFGQFVLPKELRDWRIRSKLERFFREESKLQTLSGFEMTPYNEDYDHIVLRMASLRKVKIRWHAIDSRSPLATSIQERLVGNNALESLSIDVGDRGGYRYFAFSGYFDNTESSSDPCMLSSIKLRGRVEGLPRFMTSPSSHLSEVQLFCTNLRLEELSRLQWLPRLLYLKLAEDDDGFRGHTFVVEKDGFASLERLCFEAPKRPRLRIVEGAMAALTSLHLLCPVSEQPRHMQEIDEKETTSEIEHSSQEWGIEYLKNLNDLVLHYSVGDTELDFWKGKARRHMNRLKVTRQPTP*---------------------------------------------------------------------------------------------------------------------------------------------------------------------------------------------------------------------------------------------------------------------------------------------------------------------------------------------------------------------------------------------------------------------------------------------------------
>Sobic.005G110511
MDILAGAARYNNTDSLRSPPDVEVQALSQDLEDLRSSILELSKEDEDDSTSYTLKMSLMNQLQELCYDAEDYLEMVRHSRGGCCWNINWIRSKVKRQRPPLSAKDISDLRSRVKPTKQIAQAYKSASSRTTNKNDPRPQEEPDSRHVVYSDVSLQPDEHDEPMNKLVRLLALESDQQLKTVAIHGSAGVGKTTLARRLYHCYEGRFHFRAFLRVSCNPDTRRLLASMLSRIKGQHVCHYWGFDDEQGLIDNIREHLQGKSYFIVIDDLWSTSVWDFLSCAFPKDNCGSRILTTTQVMEVALACCNNQRGAVFNMEPLNEYQSLQLFNSRVNHIKDYNAEECNKVSCEIFKKCGYRLPLAIINIAGILAGWPDYRKNEWVYICKSLFHTSAGNPTSTKEVMEGFLNLMYNNLPTKLKTCLLYLSMYPEGCVIGKDDLVRQWVAQGIFSQMEWKGRELEVGFIYFDELLKRGLIQLVDTDNNNQVLSCIVHQVVLDFITKKSMQENFIIVVDYRDTMTGLPDSKVHRLSVRFGHAKNAQIPRSFRICQVRSFIFSGFVKSVPSLVKYCLLRVLVLHVWSDQEKKVLELSSIGYMFQLRYLKVQCNMIVNLPVNIGGLRHLETLEVDAEAVVVTQDVFSLKSLLHLCLPSMTYMPGAYGIGSLTSLRSLGYVDLSQLGKLTNLQDLHLTCSTVHSRRQISNVKRLASVLEKCTNLRSLILRGEASSNQSISLDGLSRFNPLPTNLERFVLSPRTFKMSRLPEWIGLLSNKLFTLKIAVGQLSSGDVDILKTLSALTALSLYLRSTPKNKEWIIFSEGFPLLKYLKFTCTALCVKFSGGAMPDVQRLKVCFNANTMHQYRPEDTGIGYLAGIKVISAKIGAASTDQTSRETAKSRLVHAIISNHARLRCLEENRSNPPVINVQMVDWVIDGDTEESSADVMIRNDAIRVAHEQIRSSLSDFLFISRAPLLASVFTRRGPNNQHRIEENDVGKDIITRESSSLMQKP-------------------------------------------------------------------------------------------------------------------------------------------------------------------------------------------------------------------------------------------------------------------------------------------------------------------------------------------------------------------------------------------------------------------------------------------------------------------------------------------------------------------------------------------------------------------------------------------------------------------------------------------------------------------------------------------------------------------------------------------------------------------------------------------------------------------------------------------------------------------------------------------------------------------------------------------------------------------------------------------------------------------------------------------------------------------------------------------------------------------------------------------------------------------------------------------------------------------------------------------------------------------------------------------------------------------------------------------------------------------------------------------------------------------------------------------------
>Sobic.005G110514
[truncated: 560,031 more chars]
