# Supplementary material for: Broad-spectrum fungal resistance in sorghum is conferred through the complex regulation of an immune receptor gene embedded in a natural antisense transcript
Source: Plant Cell. 2022 Jan 9;34(5):1641–65. doi: 10.1093/plcell/koab305 (PMC9048912; doi:10.1093/plcell/koab305)
Supplement: koab305_Supplementary_Data [file koab305_supplementary_data.zip › tpc.21.00809_SupplementalFile3.txt]

>SC283
MGSVLFSLSSKCLDKLAVLLEEEVMMTLSVRKDIRKLHDYLKYFNSIREDADARAMEHRETTGIWWGDVKDVMYDVDDIIDLLRAHSQKQRCCDLRMLSRFAQLQFDHMIARKIKGVNERLVEIQKNRDMFLPPGLYPQAQAPQTNRVDSRHLAASVDEIHVVGAEIKEATDSMVEMIVGYGHQSRISVYGIVGMGGIGKTTLAQKIYNDRRIRERFHQVLIWLSISQSIAENDLLKEAIEKAGGQCNQHKSKDQLVQILLHSISGKSVFLVLDNVTNPDVWIDLLRSPMERCLDAHVLVTTRSGHVLSQMNAVHVKEMHRLKDADGLELLMKRSFRTEDEVNVFSDIGAKIVKKCDGLPLAIKVIGGVLSSRSSKEEWERILERRWSIDGLPEELEGALYLSYSDLHPQLKQCFLWCALLPQNFDIHRDVTYWWIAEGLVKEETSGPIHNVAEDYYHELIKRNLLQARPEYVDKGISTMHDLLRQLGQFLTRNEAVFMNEKRDRCPSSIRRLGVGSAVDEIPSIEEKKRLRCLIVLDHDTCRSVKRDIFRKLVHLRILVLRGAGLESIPASVGYLALLRLLDLSYNEIKELPGSIGNLTSLGCLSVFGCTKLAALPQSLMRLTTISFLQIGNTGLAQVPKGIENFRQIDNLRSVFQNGTDGFRLDELRALSMIRRLWVIRLETATPPTEPVLCDKGYLKELGLRCTMGKEANCRTHYPDSKVKRIEEIYESFCPPPSLSYVFIDGFPGRMFPTWLSLEPQNKLPNLAHMHFYDCISCPKLPPAGQLPFLQVLHVKGADAVVNIGAELLGNGIPSGTHTTAFPKLELLEILDMYNWQNWSLSMDTLFENTQQQFLMPCLTRLRLINCPKLRALPDHLHRVVNLQRIQIEGADSLQEVVNHPGVVWLKVKNNKSLRNISNLPKLRLLLAQDCQELQQAENLSSLKALYVVDCPMEQILWKCFPIEQQSTIVRVVTTGAHGQDIYPLESVFH*
>SC35C
MGSVLFSLSSKCLDKLAVLLEEEVMMTLSVRKDIRKLHDYLKYFNSIREDADARAMEHRETTGIWWGDVKDVMYDVDDIIDLLRAHSQKQRCCDLRMLSRFAQLQFDHMIARKIKGVNERLVEIQKNRDMFLPPGLYPQAQAPQTNRVDSRHLAASVDEIHVVGAEIKEATDSMVEMIVGYGHQSRISVYGIVGMGGIGKTTLAQKIYNDRRIRERFHQVLIWLSISQSIAENDLLKEAIEKAGGQCNQHKSKDQLVQILLHSISGKSVFLVLDNVTNPDVWIDLLRSPMERCLDAHVLVTTRSGHVLSQMNAVHVKEMHRLKDADGLELLMKRSFRTEDEVNVFSDIGAKIVKKCDGLPLAIKVIGGVLSSRSSKEEWERILERRWSIDGLPEELEGALYLSYSDLHPQLKQCFLWCALLPQNFDIHRDVTYWWIAEGLVKEETSGPIHNVAEDYYHELIKRNLLQARPEYVDKGISTMHDLLRQLGQFLTRNEAVFMNEKRDRCPSSIRRLGVGSAVDEIPSIEEKKRLRCLIVLDHDTCRSVKRDIFRKLVHLRILVLRGAGLESIPASVGYLALLRLLDLSYNEIKELPGSIGNLTSLGCLSVFGCTKLAALPQSLMRLTTISFLQIGNTGLAQVPKGIENFRQIDNLRSVFQNGTDGFRLDELRALSMIRRLWVIRLETATPPTEPVLCDKGYLKELGLRCTMGKEANCRTHYPDSKVKRIEEIYESFCPPPSLSYVFIDGFPGRMFPTWLSLEPQNKLPNLAHMHFYDCISCPKLPPAGQLPFLQVLHVKGADAVVNIGAELLGNGIPSGTHTTAFPKLELLEILDMYNWQNWSLSMDTLFENTQQQFLMPCLTRLRLINCPKLRALPDHLHRVVNLQRIQIEGADSLQEVVNHPGVVWLKVKNNKSLRNISNLPKLRLLLAQDCQELQQAENLSSLKALYVVDCPMEQILWKCFPIEQQSTIVRVVTTGAHGQDIYPLESVFH*
>BTx378
MGSVLFSLSSKCLDKLAVLLEEEVMMTLSVRKDIRKLHDYLKYFNSIREDADARAMEHRETTGIWWGDVKDVMYDVDDIIDLLRAHSQKQRCCDLRMLSRFAQLQFDHMIARKIKGVNERLVEIQKNRDMFLPPGLYPQAQAPQTNRVDSRHLAASVDEIHVVGAEIKEATDSMVEMIVGYGHQSRISVYGIVGMGGIGKTTLAQKIYNDRRIRERFHQVLIWLSISQSIAENDLLKEAIEKAGGQCNQHKSKDQLVQILLHSISGKSVFLVLDNVTNPDVWIDLLRSPMERCLDAHVLVTTRSGHVLSQMNAVHVKEMHRLKDADGLELLMKRSFRTEDEVNVFSDIGAKIVKKCDGLPLAIKVIGGVLSSRSSKEEWERILERRWSIDGLPEELEGALYLSYSDLHPQLKQCFLWCALLPQNFDIHRDVTYWWIAEGLVKEETSGPIHNVAEDYYHELIKRNLLQARPEYVDKGISTMHDLLRQLGQFLTRNEAVFMNEKRDRCPSSIRRLGVGSAVDEIPSIEEKKRLRCLIVLDHDTCRSVKRDIFRKLVHLRILVLRGAGLESIPASVGYLALLRLLDLSYNEIKELPGSIGNLTSLGCLSVFGCTKLAALPQSLMRLTTISFLQIGNTGLAQVPKGIENFRQIDNLRSVFQNGTDGFRLDELRALSMIRRLWVIRLETATPPTEPVLCDKGYLKELGLRCTMGKEANCRTHYPDSKVKRIEEIYESFCPPPSLSYVFIDGFPGRMFPTWLSLEPQNKLPNLAHMHFYDCISCPKLPPAGQLPFLQVLHVKGADAVVNIGAELLGNGIPSGTHTTAFPKLELLEILDMYNWQNWSLSMDTLFENTQQQFLMPCLTRLRLINCPKLRALPDHLHRVVNLQRIQIEGADSLQEVVNHPGVVWLKVKNNKSLRNISNLPKLRLLLAQDCQELQQAENLSSLKALYVVDCPMEQILWKCFPIEQQSTIVRVVTTGAHGQDIYPLESVFH*
>PI586439
MGSVLFSLSSKCLNKLAVLLEEEVMMTLSVRKDIRKLHENLKYFNSIREDADAWAMEHRETTGIWWGDVKDVMYDVDDIIDLLRAHSQKQRCCDLHMLSRFAQLQFDHMIARKIKGVNERLVEIQKNRDMFLPPGLYPQAQAPQTNRVDSRHLAASVDEIHVVGAEIKEATDSMVEMIVGYGHQSRISVYGILGMGGIGKTTLAQKIYNDRRIRERFHQALIWLSIPHSIAENDLLKEAIEKAGGQCNQHKSKDQLVQILLHSVSGKSVFLVLDNVTNPDVWIDLLRSPMERCLDAHVLVTTRIDGVLSQMNAVHVKEMHRLKDADGLELLMKRSFRTEDEVNVFSDIGAKIVKKCEGLPLAIKVIGGVLSSRSSKEEWERILERRWSIDGLPKELEGALYLSYCDLHPQLKQCFLWCALLPQNFDIHRDVTYWWISEGLVKEETSGPIHNVAEDYYHELIKRNLLQARPEYVDKGISTMHDLLRQLGQFLTRNEAVFMNEKRDRCPSSIRRLGVGSAVDEIPSIEEKKRLRCLIVLDHDTCRLVKRDIFRKLVHLRILVLRGAGLESIPASVGYLALLWLLDLSYNEIKELPGSIGNLTSLGCLSVFGCTKLAALPQSLMRLTTISFLQIGNTGLAQVPKGIENFRQIDNLRSVFQNSTDGFRLDELRALSMIRRLWFIWLETATPPTESVLCDKGYLKELGLRCTMGKEANCRTHYPDSKVKRIEEIYESFCPPPSLSYVFIDGFPGRMFPTWLSLEPQNKLPNLAHMHFYDCISCPKLPPAGQLPFLQVLHVKGADAVVNIGAELLGNGIPSGTHTTAFPKLELLEILDMYNWQNWSLSMDTLFDNTQQQLFMPCLTRLRLINCPKLRALPDHLHRVVNLQRIHIEGADSLQEVVDHPGVVWLKVKNNKSLRNISNLPKLCLLLAQDCHELQQAENLSSLKALYVVDCPMEQILWKCFPIEQQSTIVRVVTTGTHGQDIYPLESVFH*
>PI585749
MGSVLFSLSSKCLNKLAVLLEEEVMMTLSVRKDIRKLHENLKYFNSIREDADAWAMEHRETTGIWWGDVKDVMYDVDDIIDLLRAHSQKQRCCDLHMLSRFAQLQFDHMIARKIKGVNERLVEIQKNRDMFLPPGLYPQAQAPQTNRVDSRHLAASVDEIHVVGAEIKEATDSMVEMIVGYGHQSRISVYGILGMGGIGKTTLAQKIYNDRRIRERFHQALIWLSIPHSIAENDLLKEAIEKAGGQCNQHKSKDQLVQILLHSVSGKSVFLVLDNVTNPDVWIDLLRSPMERCLDAHVLVTTRIDGVLSQMNAVHVKEMHRLKDADGLELLMKRSFRTEDEVNVFSDIGAKIVKKCEGLPLAIKVIGGVLSSRSSKEEWERILERRWSIDGLPKELEGALYLSYCDLHPQLKQCFLWCALLPQNFDIHRDVTYWWISEGLVKEETSGPIHNVAEDYYHELIKRNLLQARPEYVDKGISTMHDLLRQLGQFLTRNEAVFMNEKRDRCPSSIRRLGVGSAVDEIPSIEEKKRLRCLIVLDHDTCRLVKRDIFRKLVHLRILVLRGAGLESIPASVGYLALLWLLDLSYNEIKELPGSIGNLTSLGCLSVFGCTKLAALPQSLMRLTTISFLQIGNTGLAQVPKGIENFRQIDNLRSVFQNSTDGFRLDELRALSMIRRLWFIWLETATPPTESVLCDKGYLKELGLRCTMGKEANCRTHYPDSKVKRIEEIYESFCPPPSLSYVFIDGFPGRMFPTWLSLEPQNKLPNLAHMHFYDCISCPKLPPAGQLPFLQVLHVKGADAVVNIGAELLGNGIPSGTHTTAFPKLELLEILDMYNWQNWSLSMDTLFDNTQQQLFMPCLTRLRLINCPKLRALPDHLHRVVNLQRIHIEGADSLQEVVDHPGVVWLKVKNNKSLRNISNLPKLCLLLAQDCHELQQAENLSSLKALYVVDCPMEQILWKCFPIEQQSTIVRVVTTGTHGQDIYPLESVFH*
>KS115
MGSVLFSLSSKCLDKLAVLLEEEIMMTLSVRKEIRKLHDYLKYFDSIHEDADARAMEHREMTGIWWGDVKDVMYDVDDIIDLLRAHSQKQRCCDLRMLSRFAQLQFDHMIARKIKGVNERLVEIQKNRDMFLPPGLYPQAQAPQTNGVDSRHLAASVDEIHVVGAEIKEATDSMVEMIVGYGHQSRISVYGIVGMGGIGKTTLAQKIYNDRRIRERFHQVLIWLSISQSIAENDLLKEAIEKAGGQCNQHKSKDQLVQILLHSISGKSVFLVLDNVTNPDVWIDLLRSPMERCLDAHVLVTTRSGHVLSQMNAVHVKEMHRLKDADGLELLMKRSFRTKDEVNVFSDIGAKIVKKCDGLPLAIKVIGGVLSSRSSKEEWERILERRWSIDGLPEELEGALYLSYSDLHPQLKQCFLCCALLPQNFDIHRDVTYWWIAEGFVKEEGSGPIHNIAEDYYHELIKRNLLQARPEYVDKGISTMHDLLRQLGQFLTRNEAVFMNEKRDRCPSSIRRLGVGSAVDEIPSIEEKKRLRCLIVLDHDTCRSVKRDIFRKLVHLRILVLRGAGLESIPASVGYLALLRLLDLSYNEIKELPGSIGNLTSLGCLSVFGCTKLAALPQSLMRLTTISFLQIGNTGLAQVPKGIENFRQIDNLRSVFQNGTDGFRLDELRALSMIRRLWVIRLETATPPTEPVLCDKGYLKELGLRCTMGKEANCRTHYPDSKVKRIEEVYESFCPPPSLSYVFIDGFPGRMFPTWLSLEPQNKLPNLAHMHFYDCISCPKLPPAGQLPFLQVLHVKGADAVVNIGAELLGNGIPSGTHTTAFPKLELLEILDMYNWQNWSLSMDTLFENTQQQFLMPCLTRLRLINCPKLRALPDHLHRVVNLQRIQIEGADSLQEVVNHPGVVWLKAKNNKSLRNISNLPKLRLLLAQDCQELQQAENLSSLKALYVVDCPMEQILWKCFPIEQQSTIVRVVTTGAHGQDIYPLESVFH*
>PI525695
MGSVLFSLSSKCLDKLAVLLEEEVMMTLSVRKDIRKLHDYLKYFNSIREDADARAMEHGETTGIWWGDVKDVMYDVDDIIDLLRAHPQKQRCCDLRMLSRFAQLQFDHMIARKIKGVNERLVEIQKNRDMFLPPGLYPQAQAPQTNRVDSRHLAASVDEIHVVGAEIKEATDSMVEMIVGYGHQSRISVYGIVGMGGIGKTTLAQKIYNDCRIRERFHQVLIWLSISQSIAENDLLKEAIEKAGGQCNQHKSKDQLVQILLHSISGKSVFLVLDNATNPDVWIDLLRSPMERCLDAHVLVTTRSGHVLSQMNAVHVKEMHRLKDADGLELLMKRSFRTEDEVNVFSDIGAKIVKKCDGLPLAIKVIGGVLSSRSSKEEWERILERRWSIDGLPEELEGALYLSYSDLHPQLKQCFLWCALLPQNFDIHRDVTYWWIAEGLVKEETSGPIHNVAEDYYHELIKRNLLQARPEYVDKGVSTMHDLLRQLGQFLTRNEAIFMNEKRDRCP*SIRRLGVGSAVDEIPSIEEKKRLRCLIVLHHDTCRSVKRDIFRKLVHLRILVLRGAGLESIPASVGYLALLRLLDLSYNEIKELPGSIGNLTSLGCLSVFGCTKLAALPTSLMRLTTISFLKIGNTGLAQVPKGIENFKQMDNLRSVFQNGTDGFRLDELRALSMIRRLWVIRLETAIPPTEPILCDKGYLKELGLRCTMGKEANCRTHYPDSKVKRIEEIYESFCPPPSLSYVFIDGFPGCMFPTWLSSEPQNKLPNLAHMHFNDCISCPKLPPAGQLPFLQVLHVKGADAVVRIGAELLGNSIPSGTHTTAFPKLELLEILDMYNWQNWSLSMDTLFEKTQQQSLMPCLTRLRLINCPKLRALPDHLHRVVNLQRIQIEGADSLQEIVNHPGVVWLKVKNNKSLRNISNLPKLRLLLAQDCQELQQAENLSSLKALYVVDCPMEQILWKCFPIEQQSTIVRVVTTGAHGQDIYPLESVFH*
>PQ434
MGSVLFSLSSKCLDKLAVLLEEEIMMTLSVRKEIRKLHDYLKYFDSIHEDADARAMEHREMTGIWWGDVKDVMYDVDDIIDLLRAHSQKQRCCDLRMLSRFAQLQFDHMIARKIKGVNERLVEIQKNRDMFLPPGLYPQAQAPQTNGVDSRHLAASVDEIHVVGAEIKEATDSMVEMIVGYGHQSRISVYGIVGMGGIGKTTLAQKIYNDRRIRERFHQVLIWLSISQSIAENDLLKEAIEKAGGQCNQHKSKDQLVQILLHSISGKSVFLVLDNVTNPDVWIDLLRSPMERCLDAHVLVTTRSGRVLSQMNAVHVKEMHRLKDADGLELLMKRSFRTKDEVNVFSDIGAKIVKKCDGLPLAIKVIGGVLSSRSSKEEWERILERRWSIDGLPEELEGALYLSYSDLHPQLKQCFLCCALLPQNFDIHRDVTYWWIAEGFVKEEGSGPIHNIAEDYYHELIKRNLLQARPEYVDKGVSTMHDLLRQLGQFLTRNEAIFMNEKRDRCL*SIRRLGVGSAVDEIPSIEEKKRLRCLIVLHHDTCRSVKRDIFRKLVHLRILVLRGAGLESIPASVGYLALLRLLDLSYNEIKELPGSIGNLTSLGCLSVFGCTKLAALPTSLMRLTTISFLKIGNTGLAQVPKGIENFKQMDNLRSVFQNGTDGFRLDELRALSMIRRLWVIRLETAIPPTEPILCDKGYLKELGLRCTMGKEANCRTHYPDSKVKRIEEIYESFCPPPSLSYVFIDGFPGCMFPTWLSSEPQNKLPNLAHMHFNDCISCPKLPPAGQLPFLQVLHVKGADAVVNIGAELLGNSIPSGTHTTAFPKLELLEILDMYNWQNWSLSMDTLFEKTQQQSLMPCLTRLRLINCPKLRALPDHLHRVVNLQRIQIEGADSLQEIVNHPRVVWLKVKNNKSLRNISNLPKLRLLLAQDCQELQQAENLSSLKALYVVDCPMEQILWKCFPIEQQSTIVRVVTTGAHGQDIYPLESVFH*
>SQR
MGSVLFSLSSKCLDKLAVLLEEEIMMTLSVRKEIRKLHENLKYFDSIHEDADARAMEHREMTGIWWGDVKDVMYDVDDIIDLLRAHSQKQRCCDLRMLSRFAQLQFDHMIARKIKGVNERLVEIQKNRDMFLPPGLYPQAQAPQTNGVDSRHLAASVDEIHVVGAEIKEATDSMVEMIVGYGHQSRISVYGIVGMGGIGKTTLAQKIYNDRRIRERFHQVLIWLSISQSIAENDLLKEAIEKAGGQCNQHKSKDQLVQILLHSISGKCLSCAG*RYQP*CVDRSSPLSDGEVFGCSCTCYHKERSRIVTDECGACQGNAQTKGC*WPRTAYEEIFQNQRRSKCIQ*YWSKNC*EM*GPSSCHQGHWRRPIIQVEQRRMGENTGEKMVY*WASRRTRRCFVLKLQ*LTPTTQTVLPLLCPVASEFRYSPRCHILVDC*RFCEGRGQRTDT*HCRRLLP*ADQEESATGKARVCRQGSIDNA*PVEATWPISDKK*SHLHEREA*SLPLKYSPTRCRERC*RNTFYRREEAPTVPHCLASRHMQIGEEGHLQKVGASSHLSSTWSRP*EHTCIGGLLGAAEAAGSQLQ*DQGASRVHRKPYQPWLPFSVWLHKVGSFADKSDEADHNKLPQNRKHRTGAGSERY*EFQADG*P*ISFPKQY*WFQIR*TEGTLYDTTPLGYPAGDSDTAN*AHTVRQGLPERARPALHHG*GSQLSNSLSGQQGEED*GDLREFLPTAKPKLRLH*WVPWLHVSNLAIFRTAE*TAKPGSYALQRLHILPEASPSRPATVSAGSSRQRS*RSSEHRC*APRKQHPIRNTYHCFSKARAA*DPRHVQLAELVTKHGYLVRENTTAIPYAMPYTAAADKLPQVESSP*SSSQSCQSTKDPNRRS*QPAGDCQPSRGCVAQG*EQQVLEEYIQPS*AVPLACTRLPRIAAGREP*LTQGLVRCRLPYGADTLEVFPHRTTEHDCPCCHHWGPWSGYLSS*ISISL?
>Ai4
MGSVLFSLSSKCLDKLAVLLEEEIMMTLSVRKEIRKLHENLKYFDSIHEDADARAMEHREMTGIWWGDVKDVMYDVDDIIDLLRAHSQKQRCCDLRMLSRFAQLQFDHMIARKIKGVNERLVEIQKNRDMFLPPGLYPQAQAPQTNGVDSRHLAASVDEIHVVGAEIKEATDSMVEMIVGYGHQSRISVYGIVGMGGIGKTTLAQKIYNDRRIRERFHQVLIWLSISQSIAENDLLKEAIEKAGGQCNQHKSKDQLVQILLHSISGKCLSCAG*RYQP*CVDRSSPLSDGEVFGCSCTCYHKERSRIVTDECGACQGNAQTKGC*WPRTAYEEIFQNQRRSKCIQ*YWSKNC*EM*GPSSCHQGHWRRPIIQVEQRRMGENTGEKMVY*WASRRTRRCFVLKLQ*LTPTTQTVLPLLCPVASEFRYSPRCHILVDC*RFCEGRGQRTDT*HCRRLLP*ADQEESATGKARVCRQGSIDNA*PVEATWPISDKK*SHLHEREA*SLPLKYSPTRCRERC*RNTFYRREEAPTVPHCLASRHMQIGEEGHLQKVGASSHLSSTWSRP*EHTCIGGLLGAAEAAGSQLQ*DQGASRVHRKPYQPWLPFSVWLHKVGSFADKSDEADHNKLPQNRKHRTGAGSERY*EFQADG*P*ISFPKQY*WFQIR*TEGTLYDTTPLGYPAGDSDTAN*AHTVRQGLPERARPALHHG*GSQLSNSLSGQQGEED*GDLREFLPTAKPKLRLH*WVPWLHVSNLAIFRTAE*TAKPGSYALQRLHILPEASPSRPATVSAGSSRQRS*RSSEHRC*APRKQHPIRNTYHCFSKARAA*DPRHVQLAELVTKHGYLVRENTTAIPYAMPYTAAADKLPQVESSP*SSSQSCQSTKDPNRRS*QPAGDCQPSRGCVAQG*EQQVLEEYIQPS*AVPLACTRLPRIAAGREP*LTQGLVRCRLPYGADTLEVFPHRTTEHDCPCCHHWGPWSGYLSS*ISISL?
>KP33-2
MGSVLFSLSSKCLDKLAVLLEEEIMMTLSVRKEIRKLHDYLKYFDSIHEDADARAMEHREMTGIWWGDVKDVMYDVDDIIDLLRAHSQKQRCCDLRMLSRFAQLQFDHMIARKIKGVNERLVEIQKNRDMFLPPGLYPQAQAPQTNGVDSRHLAASVDEIHVVGAEIKEATDSMVEMIVGYGHQSRISVCGIVGMGGIGKTTLAQKIYNDRRIRERFHQVLIWLSISQGIAENDLLKEAIEKAGGQCNQHKSKDQLVQILLHSISGKSVFLVLDNVTNPDVWIDLLRSPMERCLDAHVLVTTRSGHVLSQVNAVHVKEMHRLKDADGLELLMKRSFRTKDEVNVFSDIGAKIVKKCDGLPLAIKVIGGVLSSRSSKEEWERILERRWSIDGLPEELEGALYLSYSDLHPQLKQCFLCCALLPQNFDIHRDVTYWWIAEGFVKEEGSGPIHNIAEDYYHELIKRNLLQARPEYVDKGVSTMHDLLRQLGQFLKRNEAIFMNEKRERCL*SIRRLGVGSAVDEIPSIEEKKRLRCLIVLHHDTCRSVKRDIFRKLVHLRILVLRGAGLESIPASVGYLALLRLLDLSYNEIKELPGSIGNLTSLGCLSVFGCTKLAALPTSLMRLTTISFLKIGNTGLAQVPKGIENFKQMDNLRSVFQNGTDGFRLDELRALSMIRRLWVIRLETAIPPTEPILCDKGYLKELGLRCTMGKEANCRTHHPDSKVRRIEEIYESFCPPPGLSYVFIDGFPGCMFPTWLSSEPQNKLPSLAHMHFNDCISCPKLPPAGQLPFLQVLHVKGADAVVNIGAELLGNSIPSGTHTTAFPKLELLEILDMYNWQNWSLSMDTLFEKTQQQSLMPCLTRLRLINCPKLRALPDHLHRVVNLQRIQIEGADSLQEIVNHPGVVWLKVKNNKSLRNISNLPKLRLLLAQDCQELQQAENLSSLKALYVVDCPMEQILWKCFPIEQQSTIVRVVTTGAHGQDIYPLESVFH*
>Tetron
MGSVLFSLSSKCLDKLAVLLEEEIMMTLSVRKEIRKLHDYLKYFDSIHEDADARAMEHREMTGIWWGDVKDVMYDVDDIIDLLRAHSQKQRCCDLRMLSRFAQLQFDHMIARKIKGVNERLVEIQKNRDMFLPPGLYPQAQAPQTNGVDSRHLAASVDEIHVVGAEIKEATDSMVEMIVGYGHQSRISVCGIVGMGGIGKTTLAQKIYNDRRIRERFHQVLIWLSISQGIAENDLLKEAIEKAGGQCNQHKSKDQLVQILLHSISGKSVFLVLDNVTNPDVWIDLLRSPMERCLDAHVLVTTRSGHVLSQVNAVHVKEMHRLKDADGLELLMKRSFRTKDEVNVFSDIGAKIVKKCDGLPLAIKVIGGVLSSRSSKEEWERILERRWSIDGLPEELEGALYLSYSDLHPQLKQCFLCCALLPQNFDIHRDVTYWWIAEGFVKEEGSGPIHNIAEDYYHELIKRNLLQARPEYVDKGVSTMHDLLRQLGQFLKRNEAIFMNEKRERCL*SIRRLGVGSAVDEIPSIEEKKRLRCLIVLHHDTCRSVKRDIFRKLVHLRILVLRGAGLESIPASVGYLALLRLLDLSYNEIKELPGSIGNLTSLGCLSVFGCTKLAALPTSLMRLTTISFLKIGNTGLAQVPKGIENFKQMDNLRSVFQNGTDGFRLDELRALSMIRRLWVIRLETAIPPTEPILCDKGYLKELGLRCTMGKEANCRTHHPDSKVRRIEEIYESFCPPPGLSYVFIDGFPGCMFPTWLSSEPQNKLPSLAHMHFNDCISCPKLPPAGQLPFLQVLHVKGADAVVNIGAELLGNSIPSGTHTTAFPKLELLEILDMYNWQNWSLSMDTLFEKTQQQSLMPCLTRLRLINCPKLRALPDHLHRVVNLQRIQIEGADSLQEIVNHPGVVWLKVKNNKSLRNISNLPKLRLLLAQDCQELQQAENLSSLKALYVVDCPMEQILWKCFPIEQQSTIVRVVTTGAHGQDIYPLESVFH*
>555
MGSVLFSLSSKCLDKLAVLLEEEIMMTLSVRKEIRKLHDYLKYFDSIHEDADARAMEHREMTGIWWGDVKDVMYDVDDIIDLLRAHSQKQRCCDLRMLSRFAQLQFDHMIARKIKGVNERLVEIQKNRDMFLPPGLYPQAQAPQTNGVDSRHLAASVDEIHVVGAEIKEATDSMVEMIVGYGHQSRISVCGIVGMGGIGKTTLAQKIYNDRRIRERFHQVLIWLSISQGIAENDLLKEAIEKAGGQCNQHKSKDQLVQILLHSISGKSVFLVLDNVTNPDVWIDLLRSPMERCLDAHVLVTTRSGHVLSQVNAVHVKEMHRLKDADGLELLMKRSFRTKDEVNVFSDIGAKIVKKCDGLPLAIKVIGGVLSSRSSKEEWERILERRWSIDGLPEELEGALYLSYSDLHPQLKQCFLCCALLPQNFDIHRDVTYWWIAEGFVKEEGSGPIHNIAEDYYHELIKRNLLQARPEYVDKGVSTMHDLLRQLGQFLKRNEAIFMNEKRERCL*SIRRLGVGSAVDEIPSIEEKKRLRCLIVLHHDTCRSVKRDIFRKLVHLRILVLRGAGLESIPASVGYLALLRLLDLSYNEIKELPGSIGNLTSLGCLSVFGCTKLAALPTSLMRLTTISFLKIGNTGLAQVPKGIENFKQMDNLRSVFQNGTDGFRLDELRALSMIRRLWVIRLETAIPPTEPILCDKGYLKELGLRCTMGKEANCRTHHPDSKVRRIEEIYESFCPPPGLSYVFIDGFPGCMFPTWLSSEPQNKLPSLAHMHFNDCISCPKLPPAGQLPFLQVLHVKGADAVVNIGAELLGNSIPSGTHTTAFPKLELLEILDMYNWQNWSLSMDTLFEKTQQQSLMPCLTRLRLINCPKLRALPDHLHRVVNLQRIQIEGADSLQEIVNHPGVVWLKVKNNKSLRNISNLPKLRLLLAQDCQELQQAENLSSLKALYVVDCPMEQILWKCFPIEQQSTIVRVVTTGAHGQDIYPLESVFH*
>Ajabsido
MGSVLFSLSSKCLDKLAVLLEEEIMMTLSVRKEIRKLHDYLKYFDSIHEDADARAMEHREMTGIWWGDVKDVMYDVDDIIDLLRAHSQKQRCCDLRMLSRFAQLQFDHMIARKIKGVNERLVEIQKNRDMFLPPGLYPQAQAPQTNGVDSRHLAASVDEIHVVGAEIKEATDSMVEMIVGYGHQSRISVYGIVGMGGIGKTTLAQKIYNDRRIRERFHQVLIWLSISQSIAENDLLKEAIEKAGGQCNQHKSKDQLVQILLHSISGKSVFLVLDNVTNPDVWIDLLRSPMERCLDAHVLVTTRSGHVLSQMNAVHVKEMHRLKDADGLELLMKRSFRTKDEVNVFSDIGAKIVKKCDGLPLAIKVIGGVLSSRSSKEEWERILERRWSIDGLPEELEGALYLSYSDLHPQLKQCFLCCALLPQNFDIHRDVTYWWIAEGFVKEEGSGPIHNIAEDYYHELIKRNLLQARPEYVDKGVSTMHDLLRQLGQFLKRNEAIFMNEKRERCL*SIRRLGVGSAVDEIPSIEEKKRLRCLIVLHHDTCRSVKRDIFRKLVHLRILVLRGAGLESIPASVGYLALLRLLDLSYNEIKELPGSIGNLTSLGCLSVFGCTKLAALPTSLMRLTTISFLKIGNTGLAQVPKGIENFKQMDNLRSVFQNGTDGFRLDELRALSMIRRLWVIRLETAIPPTEPILCDKGYLKELGLRCTMGKEANCRTHYPDSKVKRIEEIYESFCPPPSLSYVFIDGFPGCMFPTWLSSEPQNKLPNLAHMHFNDCISCPKLPPAGQLPFLQVLHVKGADAVVNIGAELLGNSIPSGTHTTAFPKLELLEILDMYNWQNWSLSMDTLFEKTQQQSLMPCLTRLRLINCPKLRALPDHLHRVVNLQRIQIEGADSLQEIVNHPGVVWLKVKNNKSLRNISNLPKLRLLLAQDCQELQQAENLSSLKALYVVDCPMEQILWKCFPIEQQSTIVRVVTTGAHGQDIYPLESVFH*
>BTx623
MGSVLFSLSSKCLDKLAVLLEEEIMMTLSVRKEIRKLHDYLKYFDSIHEDADARAMEHREMTGIWWGDVKDVMYDVDDIIDLLRAHSQKQRCCDLRMLSRFAQLQFDHMIARKIKGVNERLVEIQKNRDMFLPPGLYPQAQAPQTNGVDSRHLAASVDEIHVVGAEIKEATDSMVEMIVGYGHQSRISVYGIVGMGGIGKTTLAQKIYNDRRIRERFHQVLIWLSISQSIAENDLLKEAIEKAGGQCNQHKSKDQLVQILLHSISGKSVFLVLDNVTNPDVWIDLLRSPMERCLDAHVLVTTRSGHVLSQMNAVHVKEMHRLKDADGLELLMKRSFRTKDEVNVFSDIGAKIVKKCDGLPLAIKVIGGVLSSRSSKEEWERILERRWSIDGLPEELEGALYLSYSDLHPQLKQCFLCCALLPQNFDIHRDVTYWWIAEGFVKEEGSGPIHNIAEDYYHELIKRNLLQARPEYVDKGVSTMHDLLRQLGQFLKRNEAIFMNEKRERCL*SIRRLGVGSAVDEIPSIEEKKRLRCLIVLHHDTCRSVKRDIFRKLVHLRILVLRGAGLESIPASVGYLALLRLLDLSYNEIKELPGSIGNLTSLGCLSVFGCTKLAALPTSLMRLTTISFLKIGNTGLAQVPKGIENFKQMDNLRSVFQNGTDGFRLDELRALSMIRRLWVIRLETAIPPTEPILCDKGYLKELGLRCTMGKEANCRTHYPDSKVKRIEEIYESFCPPPSLSYVFIDGFPGCMFPTWLSSEPQNKLPNLAHMHFNDCISCPKLPPAGQLPFLQVLHVKGADAVVNIGAELLGNSIPSGTHTTAFPKLELLEILDMYNWQNWSLSMDTLFEKTQQQSLMPCLTRLRLINCPKLRALPDHLHRVVNLQRIQIEGADSLQEIVNHPGVVWLKVKNNKSLRNISNLPKLRLLLAQDCQELQQAENLSSLKALYVVDCPMEQILWKCFPIEQQSTIVRVVTTGAHGQDIYPLESVFH*
>BTx631
MGSVLFSLSSKCLDKLAVLLEEEIMMTLSVRKEIRKLHDYLKYFDSIHEDADARAMEHREMTGIWWGDVKDVMYDVDDIIDLLRAHSQKQRCCDLRMLSRFAQLQFDHMIARKIKGVNERLVEIQKNRDMFLPPGLYPQAQAPQTNGVDSRHLAASVDEIHVVGAEIKEATDSMVEMIVGYGHQSRISVYGIVGMGGIGKTTLAQKIYNDRRIRERFHQVLIWLSISQSIAENDLLKEAIEKAGGQCNQHKSKDQLVQILLHSISGKSVFLVLDNVTNPDVWIDLLRSPMERCLDAHVLVTTRSGHVLSQMNAVHVKEMHRLKDADGLELLMKRSFRTKDEVNVFSDIGAKIVKKCDGLPLAIKVIGGVLSSRSSKEEWERILERRWSIDGLPEELEGALYLSYSDLHPQLKQCFLCCALLPQNFDIHRDVTYWWIAEGFVKEEGSGPIHNIAEDYYHELIKRNLLQARPEYVDKGVSTMHDLLRQLGQFLKRNEAIFMNEKRERCL*SIRRLGVGSAVDEIPSIEEKKRLRCLIVLHHDTCRSVKRDIFRKLVHLRILVLRGAGLESIPASVGYLALLRLLDLSYNEIKELPGSIGNLTSLGCLSVFGCTKLAALPTSLMRLTTISFLKIGNTGLAQVPKGIENFKQMDNLRSVFQNGTDGFRLDELRALSMIRRLWVIRLETAIPPTEPILCDKGYLKELGLRCTMGKEANCRTHYPDSKVKRIEEIYESFCPPPSLSYVFIDGFPGCMFPTWLSSEPQNKLPNLAHMHFNDCISCPKLPPAGQLPFLQVLHVKGADAVVNIGAELLGNSIPSGTHTTAFPKLELLEILDMYNWQNWSLSMDTLFEKTQQQSLMPCLTRLRLINCPKLRALPDHLHRVVNLQRIQIEGADSLQEIVNHPGVVWLKVKNNKSLRNISNLPKLRLLLAQDCQELQQAENLSSLKALYVVDCPMEQILWKCFPIEQQSTIVRVVTTGAHGQDIYPLESVFH*
>BTx642
MGSVLFSLSSKCLDKLAVLLEEEIMMTLSVRKEIRKLHDYLKYFDSIHEDADARAMEHREMTGIWWGDVKDVMYDVDDIIDLLRAHSQKQRCCDLRMLSRFAQLQFDHMIARKIKGVNERLVEIQKNRDMFLPPGLYPQAQAPQTNGVDSRHLAASVDEIHVVGAEIKEATDSMVEMIVGYGHQSRISVYGIVGMGGIGKTTLAQKIYNDRRIRERFHQVLIWLSISQSIAENDLLKEAIEKAGGQCNQHKSKDQLVQILLHSISGKSVFLVLDNVTNPDVWIDLLRSPMERCLDAHVLVTTRSGHVLSQMNAVHVKEMHRLKDADGLELLMKRSFRTKDEVNVFSDIGAKIVKKCDGLPLAIKVIGGVLSSRSSKEEWERILERRWSIDGLPEELEGALYLSYSDLHPQLKQCFLCCALLPQNFDIHRDVTYWWIAEGFVKEEGSGPIHNIAEDYYHELIKRNLLQARPEYVDKGVSTMHDLLRQLGQFLKRNEAIFMNEKRERCL*SIRRLGVGSAVDEIPSIEEKKRLRCLIVLHHDTCRSVKRDIFRKLVHLRILVLRGAGLESIPASVGYLALLRLLDLSYNEIKELPGSIGNLTSLGCLSVFGCTKLAALPTSLMRLTTISFLKIGNTGLAQVPKGIENFKQMDNLRSVFQNGTDGFRLDELRALSMIRRLWVIRLETAIPPTEPILCDKGYLKELGLRCTMGKEANCRTHYPDSKVKRIEEIYESFCPPPSLSYVFIDGFPGCMFPTWLSSEPQNKLPNLAHMHFNDCISCPKLPPAGQLPFLQVLHVKGADAVVNIGAELLGNSIPSGTHTTAFPKLELLEILDMYNWQNWSLSMDTLFEKTQQQSLMPCLTRLRLINCPKLRALPDHLHRVVNLQRIQIEGADSLQEIVNHPGVVWLKVKNNKSLRNISNLPKLRLLLAQDCQELQQAENLSSLKALYVVDCPMEQILWKCFPIEQQSTIVRVVTTGAHGQDIYPLESVFH*
>ICSV745
MGSVLFSLSSKCLDKLAVLLEEEIMMTLSVRKEIRKLHDYLKYFDSIHEDADARAMEHREMTGIWWGDVKDVMYDVDDIIDLLRAHSQKQRCCDLRMLSRFAQLQFDHMIARKIKGVNERLVEIQKNRDMFLPPGLYPQAQAPQTNGVDSRHLAASVDEIHVVGAEIKEATDSMVEMIVGYGHQSRISVYGIVGMGGIGKTTLAQKIYNDRRIRERFHQVLIWLSISQSIAENDLLKEAIEKAGGQCNQHKSKDQLVQILLHSISGKSVFLVLDNVTNPDVWIDLLRSPMERCLDAHVLVTTRSGHVLSQMNAVHVKEMHRLKDADGLELLMKRSFRTKDEVNVFSDIGAKIVKKCDGLPLAIKVIGGVLSSRSSKEEWERILERRWSIDGLPEELEGALYLSYSDLHPQLKQCFLCCALLPQNFDIHRDVTYWWIAEGFVKEEGSGPIHNIAEDYYHELIKRNLLQARPEYVDKGVSTMHDLLRQLGQFLKRNEAIFMNEKRERCL*SIRRLGVGSAVDEIPSIEEKKRLRCLIVLHHDTCRSVKRDIFRKLVHLRILVLRGAGLESIPASVGYLALLRLLDLSYNEIKELPGSIGNLTSLGCLSVFGCTKLAALPTSLMRLTTISFLKIGNTGLAQVPKGIENFKQMDNLRSVFQNGTDGFRLDELRALSMIRRLWVIRLETAIPPTEPILCDKGYLKELGLRCTMGKEANCRTHYPDSKVKRIEEIYESFCPPPSLSYVFIDGFPGCMFPTWLSSEPQNKLPNLAHMHFNDCISCPKLPPAGQLPFLQVLHVKGADAVVNIGAELLGNSIPSGTHTTAFPKLELLEILDMYNWQNWSLSMDTLFEKTQQQSLMPCLTRLRLINCPKLRALPDHLHRVVNLQRIQIEGADSLQEIVNHPGVVWLKVKNNKSLRNISNLPKLRLLLAQDCQELQQAENLSSLKALYVVDCPMEQILWKCFPIEQQSTIVRVVTTGAHGQDIYPLESVFH*
>IS9830
MGSVLFSLSSKCLDKLAVLLEEEIMMTLSVRKEIRKLHDYLKYFDSIHEDADARAMEHREMTGIWWGDVKDVMYDVDDIIDLLRAHSQKQRCCDLRMLSRFAQLQFDHMIARKIKGVNERLVEIQKNRDMFLPPGLYPQAQAPQTNGVDSRHLAASVDEIHVVGAEIKEATDSMVEMIVGYGHQSRISVYGIVGMGGIGKTTLAQKIYNDRRIRERFHQVLIWLSISQSIAENDLLKEAIEKAGGQCNQHKSKDQLVQILLHSISGKSVFLVLDNVTNPDVWIDLLRSPMERCLDAHVLVTTRSGHVLSQMNAVHVKEMHRLKDADGLELLMKRSFRTKDEVNVFSDIGAKIVKKCDGLPLAIKVIGGVLSSRSSKEEWERILERRWSIDGLPEELEGALYLSYSDLHPQLKQCFLCCALLPQNFDIHRDVTYWWIAEGFVKEEGSGPIHNIAEDYYHELIKRNLLQARPEYVDKGVSTMHDLLRQLGQFLKRNEAIFMNEKRERCL*SIRRLGVGSAVDEIPSIEEKKRLRCLIVLHHDTCRSVKRDIFRKLVHLRILVLRGAGLESIPASVGYLALLRLLDLSYNEIKELPGSIGNLTSLGCLSVFGCTKLAALPTSLMRLTTISFLKIGNTGLAQVPKGIENFKQMDNLRSVFQNGTDGFRLDELRALSMIRRLWVIRLETAIPPTEPILCDKGYLKELGLRCTMGKEANCRTHYPDSKVKRIEEIYESFCPPPSLSYVFIDGFPGCMFPTWLSSEPQNKLPNLAHMHFNDCISCPKLPPAGQLPFLQVLHVKGADAVVNIGAELLGNSIPSGTHTTAFPKLELLEILDMYNWQNWSLSMDTLFEKTQQQSLMPCLTRLRLINCPKLRALPDHLHRVVNLQRIQIEGADSLQEIVNHPGVVWLKVKNNKSLRNISNLPKLRLLLAQDCQELQQAENLSSLKALYVVDCPMEQILWKCFPIEQQSTIVRVVTTGAHGQDIYPLESVFH*
>Ji2731
MGSVLFSLSSKCLDKLAVLLEEEIMMTLSVRKEIRKLHDYLKYFDSIHEDADARAMEHREMTGIWWGDVKDVMYDVDDIIDLLRAHSQKQRCCDLRMLSRFAQLQFDHMIARKIKGVNERLVEIQKNRDMFLPPGLYPQAQAPQTNGVDSRHLAASVDEIHVVGAEIKEATDSMVEMIVGYGHQSRISVYGIVGMGGIGKTTLAQKIYNDRRIRERFHQVLIWLSISQSIAENDLLKEAIEKAGGQCNQHKSKDQLVQILLHSISGKSVFLVLDNVTNPDVWIDLLRSPMERCLDAHVLVTTRSGHVLSQMNAVHVKEMHRLKDADGLELLMKRSFRTKDEVNVFSDIGAKIVKKCDGLPLAIKVIGGVLSSRSSKEEWERILERRWSIDGLPEELEGALYLSYSDLHPQLKQCFLCCALLPQNFDIHRDVTYWWIAEGFVKEEGSGPIHNIAEDYYHELIKRNLLQARPEYVDKGVSTMHDLLRQLGQFLKRNEAIFMNEKRERCL*SIRRLGVGSAVDEIPSIEEKKRLRCLIVLHHDTCRSVKRDIFRKLVHLRILVLRGAGLESIPASVGYLALLRLLDLSYNEIKELPGSIGNLTSLGCLSVFGCTKLAALPTSLMRLTTISFLKIGNTGLAQVPKGIENFKQMDNLRSVFQNGTDGFRLDELRALSMIRRLWVIRLETAIPPTEPILCDKGYLKELGLRCTMGKEANCRTHYPDSKVKRIEEIYESFCPPPSLSYVFIDGFPGCMFPTWLSSEPQNKLPNLAHMHFNDCISCPKLPPAGQLPFLQVLHVKGADAVVNIGAELLGNSIPSGTHTTAFPKLELLEILDMYNWQNWSLSMDTLFEKTQQQSLMPCLTRLRLINCPKLRALPDHLHRVVNLQRIQIEGADSLQEIVNHPGVVWLKVKNNKSLRNISNLPKLRLLLAQDCQELQQAENLSSLKALYVVDCPMEQILWKCFPIEQQSTIVRVVTTGAHGQDIYPLESVFH*
>Keller
MGSVLFSLSSKCLDKLAVLLEEEIMMTLSVRKEIRKLHDYLKYFDSIHEDADARAMEHREMTGIWWGDVKDVMYDVDDIIDLLRAHSQKQRCCDLRMLSRFAQLQFDHMIARKIKGVNERLVEIQKNRDMFLPPGLYPQAQAPQTNGVDSRHLAASVDEIHVVGAEIKEATDSMVEMIVGYGHQSRISVYGIVGMGGIGKTTLAQKIYNDRRIRERFHQVLIWLSISQSIAENDLLKEAIEKAGGQCNQHKSKDQLVQILLHSISGKSVFLVLDNVTNPDVWIDLLRSPMERCLDAHVLVTTRSGHVLSQMNAVHVKEMHRLKDADGLELLMKRSFRTKDEVNVFSDIGAKIVKKCDGLPLAIKVIGGVLSSRSSKEEWERILERRWSIDGLPEELEGALYLSYSDLHPQLKQCFLCCALLPQNFDIHRDVTYWWIAEGFVKEEGSGPIHNIAEDYYHELIKRNLLQARPEYVDKGVSTMHDLLRQLGQFLKRNEAIFMNEKRERCL*SIRRLGVGSAVDEIPSIEEKKRLRCLIVLHHDTCRSVKRDIFRKLVHLRILVLRGAGLESIPASVGYLALLRLLDLSYNEIKELPGSIGNLTSLGCLSVFGCTKLAALPTSLMRLTTISFLKIGNTGLAQVPKGIENFKQMDNLRSVFQNGTDGFRLDELRALSMIRRLWVIRLETAIPPTEPILCDKGYLKELGLRCTMGKEANCRTHYPDSKVKRIEEIYESFCPPPSLSYVFIDGFPGCMFPTWLSSEPQNKLPNLAHMHFNDCISCPKLPPAGQLPFLQVLHVKGADAVVNIGAELLGNSIPSGTHTTAFPKLELLEILDMYNWQNWSLSMDTLFEKTQQQSLMPCLTRLRLINCPKLRALPDHLHRVVNLQRIQIEGADSLQEIVNHPGVVWLKVKNNKSLRNISNLPKLRLLLAQDCQELQQAENLSSLKALYVVDCPMEQILWKCFPIEQQSTIVRVVTTGAHGQDIYPLESVFH*
>M35-1
MGSVLFSLSSKCLDKLAVLLEEEIMMTLSVRKEIRKLHDYLKYFDSIHEDADARAMEHREMTGIWWGDVKDVMYDVDDIIDLLRAHSQKQRCCDLRMLSRFAQLQFDHMIARKIKGVNERLVEIQKNRDMFLPPGLYPQAQAPQTNGVDSRHLAASVDEIHVVGAEIKEATDSMVEMIVGYGHQSRISVYGIVGMGGIGKTTLAQKIYNDRRIRERFHQVLIWLSISQSIAENDLLKEAIEKAGGQCNQHKSKDQLVQILLHSISGKSVFLVLDNVTNPDVWIDLLRSPMERCLDAHVLVTTRSGHVLSQMNAVHVKEMHRLKDADGLELLMKRSFRTKDEVNVFSDIGAKIVKKCDGLPLAIKVIGGVLSSRSSKEEWERILERRWSIDGLPEELEGALYLSYSDLHPQLKQCFLCCALLPQNFDIHRDVTYWWIAEGFVKEEGSGPIHNIAEDYYHELIKRNLLQARPEYVDKGVSTMHDLLRQLGQFLKRNEAIFMNEKRERCL*SIRRLGVGSAVDEIPSIEEKKRLRCLIVLHHDTCRSVKRDIFRKLVHLRILVLRGAGLESIPASVGYLALLRLLDLSYNEIKELPGSIGNLTSLGCLSVFGCTKLAALPTSLMRLTTISFLKIGNTGLAQVPKGIENFKQMDNLRSVFQNGTDGFRLDELRALSMIRRLWVIRLETAIPPTEPILCDKGYLKELGLRCTMGKEANCRTHYPDSKVKRIEEIYESFCPPPSLSYVFIDGFPGCMFPTWLSSEPQNKLPNLAHMHFNDCISCPKLPPAGQLPFLQVLHVKGADAVVNIGAELLGNSIPSGTHTTAFPKLELLEILDMYNWQNWSLSMDTLFEKTQQQSLMPCLTRLRLINCPKLRALPDHLHRVVNLQRIQIEGADSLQEIVNHPGVVWLKVKNNKSLRNISNLPKLRLLLAQDCQELQQAENLSSLKALYVVDCPMEQILWKCFPIEQQSTIVRVVTTGAHGQDIYPLESVFH*
>Macia
MGSVLFSLSSKCLDKLAVLLEEEIMMTLSVRKEIRKLHDYLKYFDSIHEDADARAMEHREMTGIWWGDVKDVMYDVDDIIDLLRAHSQKQRCCDLRMLSRFAQLQFDHMIARKIKGVNERLVEIQKNRDMFLPPGLYPQAQAPQTNGVDSRHLAASVDEIHVVGAEIKEATDSMVEMIVGYGHQSRISVYGIVGMGGIGKTTLAQKIYNDRRIRERFHQVLIWLSISQSIAENDLLKEAIEKAGGQCNQHKSKDQLVQILLHSISGKSVFLVLDNVTNPDVWIDLLRSPMERCLDAHVLVTTRSGHVLSQMNAVHVKEMHRLKDADGLELLMKRSFRTKDEVNVFSDIGAKIVKKCDGLPLAIKVIGGVLSSRSSKEEWERILERRWSIDGLPEELEGALYLSYSDLHPQLKQCFLCCALLPQNFDIHRDVTYWWIAEGFVKEEGSGPIHNIAEDYYHELIKRNLLQARPEYVDKGVSTMHDLLRQLGQFLKRNEAIFMNEKRERCL*SIRRLGVGSAVDEIPSIEEKKRLRCLIVLHHDTCRSVKRDIFRKLVHLRILVLRGAGLESIPASVGYLALLRLLDLSYNEIKELPGSIGNLTSLGCLSVFGCTKLAALPTSLMRLTTISFLKIGNTGLAQVPKGIENFKQMDNLRSVFQNGTDGFRLDELRALSMIRRLWVIRLETAIPPTEPILCDKGYLKELGLRCTMGKEANCRTHYPDSKVKRIEEIYESFCPPPSLSYVFIDGFPGCMFPTWLSSEPQNKLPNLAHMHFNDCISCPKLPPAGQLPFLQVLHVKGADAVVNIGAELLGNSIPSGTHTTAFPKLELLEILDMYNWQNWSLSMDTLFEKTQQQSLMPCLTRLRLINCPKLRALPDHLHRVVNLQRIQIEGADSLQEIVNHPGVVWLKVKNNKSLRNISNLPKLRLLLAQDCQELQQAENLSSLKALYVVDCPMEQILWKCFPIEQQSTIVRVVTTGAHGQDIYPLESVFH*
>PI563516
MGSVLFSLSSKCLDKLAVLLEEEIMMTLSVRKEIRKLHDYLKYFDSIHEDADARAMEHREMTGIWWGDVKDVMYDVDDIIDLLRAHSQKQRCCDLRMLSRFAQLQFDHMIARKIKGVNERLVEIQKNRDMFLPPGLYPQAQAPQTNGVDSRHLAASVDEIHVVGAEIKEATDSMVEMIVGYGHQSRISVYGIVGMGGIGKTTLAQKIYNDRRIRERFHQVLIWLSISQSIAENDLLKEAIEKAGGQCNQHKSKDQLVQILLHSISGKSVFLVLDNVTNPDVWIDLLRSPMERCLDAHVLVTTRSGHVLSQMNAVHVKEMHRLKDADGLELLMKRSFRTKDEVNVFSDIGAKIVKKCDGLPLAIKVIGGVLSSRSSKEEWERILERRWSIDGLPEELEGALYLSYSDLHPQLKQCFLCCALLPQNFDIHRDVTYWWIAEGFVKEEGSGPIHNIAEDYYHELIKRNLLQARPEYVDKGVSTMHDLLRQLGQFLKRNEAIFMNEKRERCL*SIRRLGVGSAVDEIPSIEEKKRLRCLIVLHHDTCRSVKRDIFRKLVHLRILVLRGAGLESIPASVGYLALLRLLDLSYNEIKELPGSIGNLTSLGCLSVFGCTKLAALPTSLMRLTTISFLKIGNTGLAQVPKGIENFKQMDNLRSVFQNGTDGFRLDELRALSMIRRLWVIRLETAIPPTEPILCDKGYLKELGLRCTMGKEANCRTHYPDSKVKRIEEIYESFCPPPSLSYVFIDGFPGCMFPTWLSSEPQNKLPNLAHMHFNDCISCPKLPPAGQLPFLQVLHVKGADAVVNIGAELLGNSIPSGTHTTAFPKLELLEILDMYNWQNWSLSMDTLFEKTQQQSLMPCLTRLRLINCPKLRALPDHLHRVVNLQRIQIEGADSLQEIVNHPGVVWLKVKNNKSLRNISNLPKLRLLLAQDCQELQQAENLSSLKALYVVDCPMEQILWKCFPIEQQSTIVRVVTTGAHGQDIYPLESVFH*
>Rio
MGSVLFSLSSKCLDKLAVLLEEEIMMTLSVRKEIRKLHDYLKYFDSIHEDADARAMEHREMTGIWWGDVKDVMYDVDDIIDLLRAHSQKQRCCDLRMLSRFAQLQFDHMIARKIKGVNERLVEIQKNRDMFLPPGLYPQAQAPQTNGVDSRHLAASVDEIHVVGAEIKEATDSMVEMIVGYGHQSRISVYGIVGMGGIGKTTLAQKIYNDRRIRERFHQVLIWLSISQSIAENDLLKEAIEKAGGQCNQHKSKDQLVQILLHSISGKSVFLVLDNVTNPDVWIDLLRSPMERCLDAHVLVTTRSGHVLSQMNAVHVKEMHRLKDADGLELLMKRSFRTKDEVNVFSDIGAKIVKKCDGLPLAIKVIGGVLSSRSSKEEWERILERRWSIDGLPEELEGALYLSYSDLHPQLKQCFLCCALLPQNFDIHRDVTYWWIAEGFVKEEGSGPIHNIAEDYYHELIKRNLLQARPEYVDKGVSTMHDLLRQLGQFLKRNEAIFMNEKRERCL*SIRRLGVGSAVDEIPSIEEKKRLRCLIVLHHDTCRSVKRDIFRKLVHLRILVLRGAGLESIPASVGYLALLRLLDLSYNEIKELPGSIGNLTSLGCLSVFGCTKLAALPTSLMRLTTISFLKIGNTGLAQVPKGIENFKQMDNLRSVFQNGTDGFRLDELRALSMIRRLWVIRLETAIPPTEPILCDKGYLKELGLRCTMGKEANCRTHYPDSKVKRIEEIYESFCPPPSLSYVFIDGFPGCMFPTWLSSEPQNKLPNLAHMHFNDCISCPKLPPAGQLPFLQVLHVKGADAVVNIGAELLGNSIPSGTHTTAFPKLELLEILDMYNWQNWSLSMDTLFEKTQQQSLMPCLTRLRLINCPKLRALPDHLHRVVNLQRIQIEGADSLQEIVNHPGVVWLKVKNNKSLRNISNLPKLRLLLAQDCQELQQAENLSSLKALYVVDCPMEQILWKCFPIEQQSTIVRVVTTGAHGQDIYPLESVFH*
>SC23
MGSVLFSLSSKCLDKLAVLLEEEIMMTLSVRKEIRKLHDYLKYFDSIHEDADARAMEHREMTGIWWGDVKDVMYDVDDIIDLLRAHSQKQRCCDLRMLSRFAQLQFDHMIARKIKGVNERLVEIQKNRDMFLPPGLYPQAQAPQTNGVDSRHLAASVDEIHVVGAEIKEATDSMVEMIVGYGHQSRISVYGIVGMGGIGKTTLAQKIYNDRRIRERFHQVLIWLSISQSIAENDLLKEAIEKAGGQCNQHKSKDQLVQILLHSISGKSVFLVLDNVTNPDVWIDLLRSPMERCLDAHVLVTTRSGHVLSQMNAVHVKEMHRLKDADGLELLMKRSFRTKDEVNVFSDIGAKIVKKCDGLPLAIKVIGGVLSSRSSKEEWERILERRWSIDGLPEELEGALYLSYSDLHPQLKQCFLCCALLPQNFDIHRDVTYWWIAEGFVKEEGSGPIHNIAEDYYHELIKRNLLQARPEYVDKGVSTMHDLLRQLGQFLKRNEAIFMNEKRERCL*SIRRLGVGSAVDEIPSIEEKKRLRCLIVLHHDTCRSVKRDIFRKLVHLRILVLRGAGLESIPASVGYLALLRLLDLSYNEIKELPGSIGNLTSLGCLSVFGCTKLAALPTSLMRLTTISFLKIGNTGLAQVPKGIENFKQMDNLRSVFQNGTDGFRLDELRALSMIRRLWVIRLETAIPPTEPILCDKGYLKELGLRCTMGKEANCRTHYPDSKVKRIEEIYESFCPPPSLSYVFIDGFPGCMFPTWLSSEPQNKLPNLAHMHFNDCISCPKLPPAGQLPFLQVLHVKGADAVVNIGAELLGNSIPSGTHTTAFPKLELLEILDMYNWQNWSLSMDTLFEKTQQQSLMPCLTRLRLINCPKLRALPDHLHRVVNLQRIQIEGADSLQEIVNHPGVVWLKVKNNKSLRNISNLPKLRLLLAQDCQELQQAENLSSLKALYVVDCPMEQILWKCFPIEQQSTIVRVVTTGAHGQDIYPLESVFH*
>SC52
MGSVLFSLSSKCLDKLAVLLEEEIMMTLSVRKEIRKLHDYLKYFDSIHEDADARAMEHREMTGIWWGDVKDVMYDVDDIIDLLRAHSQKQRCCDLRMLSRFAQLQFDHMIARKIKGVNERLVEIQKNRDMFLPPGLYPQAQAPQTNGVDSRHLAASVDEIHVVGAEIKEATDSMVEMIVGYGHQSRISVYGIVGMGGIGKTTLAQKIYNDRRIRERFHQVLIWLSISQSIAENDLLKEAIEKAGGQCNQHKSKDQLVQILLHSISGKSVFLVLDNVTNPDVWIDLLRSPMERCLDAHVLVTTRSGHVLSQMNAVHVKEMHRLKDADGLELLMKRSFRTKDEVNVFSDIGAKIVKKCDGLPLAIKVIGGVLSSRSSKEEWERILERRWSIDGLPEELEGALYLSYSDLHPQLKQCFLCCALLPQNFDIHRDVTYWWIAEGFVKEEGSGPIHNIAEDYYHELIKRNLLQARPEYVDKGVSTMHDLLRQLGQFLKRNEAIFMNEKRERCL*SIRRLGVGSAVDEIPSIEEKKRLRCLIVLHHDTCRSVKRDIFRKLVHLRILVLRGAGLESIPASVGYLALLRLLDLSYNEIKELPGSIGNLTSLGCLSVFGCTKLAALPTSLMRLTTISFLKIGNTGLAQVPKGIENFKQMDNLRSVFQNGTDGFRLDELRALSMIRRLWVIRLETAIPPTEPILCDKGYLKELGLRCTMGKEANCRTHYPDSKVKRIEEIYESFCPPPSLSYVFIDGFPGCMFPTWLSSEPQNKLPNLAHMHFNDCISCPKLPPAGQLPFLQVLHVKGADAVVNIGAELLGNSIPSGTHTTAFPKLELLEILDMYNWQNWSLSMDTLFEKTQQQSLMPCLTRLRLINCPKLRALPDHLHRVVNLQRIQIEGADSLQEIVNHPGVVWLKVKNNKSLRNISNLPKLRLLLAQDCQELQQAENLSSLKALYVVDCPMEQILWKCFPIEQQSTIVRVVTTGAHGQDIYPLESVFH*
>SC55
MGSVLFSLSSKCLDKLAVLLEEEIMMTLSVRKEIRKLHDYLKYFDSIHEDADARAMEHREMTGIWWGDVKDVMYDVDDIIDLLRAHSQKQRCCDLRMLSRFAQLQFDHMIARKIKGVNERLVEIQKNRDMFLPPGLYPQAQAPQTNGVDSRHLAASVDEIHVVGAEIKEATDSMVEMIVGYGHQSRISVYGIVGMGGIGKTTLAQKIYNDRRIRERFHQVLIWLSISQSIAENDLLKEAIEKAGGQCNQHKSKDQLVQILLHSISGKSVFLVLDNVTNPDVWIDLLRSPMERCLDAHVLVTTRSGHVLSQMNAVHVKEMHRLKDADGLELLMKRSFRTKDEVNVFSDIGAKIVKKCDGLPLAIKVIGGVLSSRSSKEEWERILERRWSIDGLPEELEGALYLSYSDLHPQLKQCFLCCALLPQNFDIHRDVTYWWIAEGFVKEEGSGPIHNIAEDYYHELIKRNLLQARPEYVDKGVSTMHDLLRQLGQFLKRNEAIFMNEKRERCL*SIRRLGVGSAVDEIPSIEEKKRLRCLIVLHHDTCRSVKRDIFRKLVHLRILVLRGAGLESIPASVGYLALLRLLDLSYNEIKELPGSIGNLTSLGCLSVFGCTKLAALPTSLMRLTTISFLKIGNTGLAQVPKGIENFKQMDNLRSVFQNGTDGFRLDELRALSMIRRLWVIRLETAIPPTEPILCDKGYLKELGLRCTMGKEANCRTHYPDSKVKRIEEIYESFCPPPSLSYVFIDGFPGCMFPTWLSSEPQNKLPNLAHMHFNDCISCPKLPPAGQLPFLQVLHVKGADAVVNIGAELLGNSIPSGTHTTAFPKLELLEILDMYNWQNWSLSMDTLFEKTQQQSLMPCLTRLRLINCPKLRALPDHLHRVVNLQRIQIEGADSLQEIVNHPGVVWLKVKNNKSLRNISNLPKLRLLLAQDCQELQQAENLSSLKALYVVDCPMEQILWKCFPIEQQSTIVRVVTTGAHGQDIYPLESVFH*
>SC56-14E
MGSVLFSLSSKCLDKLAVLLEEEIMMTLSVRKEIRKLHDYLKYFDSIHEDADARAMEHREMTGIWWGDVKDVMYDVDDIIDLLRAHSQKQRCCDLRMLSRFAQLQFDHMIARKIKGVNERLVEIQKNRDMFLPPGLYPQAQAPQTNGVDSRHLAASVDEIHVVGAEIKEATDSMVEMIVGYGHQSRISVYGIVGMGGIGKTTLAQKIYNDRRIRERFHQVLIWLSISQSIAENDLLKEAIEKAGGQCNQHKSKDQLVQILLHSISGKSVFLVLDNVTNPDVWIDLLRSPMERCLDAHVLVTTRSGHVLSQMNAVHVKEMHRLKDADGLELLMKRSFRTKDEVNVFSDIGAKIVKKCDGLPLAIKVIGGVLSSRSSKEEWERILERRWSIDGLPEELEGALYLSYSDLHPQLKQCFLCCALLPQNFDIHRDVTYWWIAEGFVKEEGSGPIHNIAEDYYHELIKRNLLQARPEYVDKGVSTMHDLLRQLGQFLKRNEAIFMNEKRERCL*SIRRLGVGSAVDEIPSIEEKKRLRCLIVLHHDTCRSVKRDIFRKLVHLRILVLRGAGLESIPASVGYLALLRLLDLSYNEIKELPGSIGNLTSLGCLSVFGCTKLAALPTSLMRLTTISFLKIGNTGLAQVPKGIENFKQMDNLRSVFQNGTDGFRLDELRALSMIRRLWVIRLETAIPPTEPILCDKGYLKELGLRCTMGKEANCRTHYPDSKVKRIEEIYESFCPPPSLSYVFIDGFPGCMFPTWLSSEPQNKLPNLAHMHFNDCISCPKLPPAGQLPFLQVLHVKGADAVVNIGAELLGNSIPSGTHTTAFPKLELLEILDMYNWQNWSLSMDTLFEKTQQQSLMPCLTRLRLINCPKLRALPDHLHRVVNLQRIQIEGADSLQEIVNHPGVVWLKVKNNKSLRNISNLPKLRLLLAQDCQELQQAENLSSLKALYVVDCPMEQILWKCFPIEQQSTIVRVVTTGAHGQDIYPLESVFH*
>SC103-14E
MGSVLFSLSSKCLDKLAVLLEEEIMMTLSVRKEIRKLHDYLKYFDSIHEDADARAMEHREMTGIWWGDVKDVMYDVDDIIDLLRAHSQKQRCCDLRMLSRFAQLQFDHMIARKIKGVNERLVEIQKNRDMFLPPGLYPQAQAPQTNGVDSRHLAASVDEIHVVGAEIKEATDSMVEMIVGYGHQSRISVYGIVGMGGIGKTTLAQKIYNDRRIRERFHQVLIWLSISQSIAENDLLKEAIEKAGGQCNQHKSKDQLVQILLHSISGKSVFLVLDNVTNPDVWIDLLRSPMERCLDAHVLVTTRSGHVLSQMNAVHVKEMHRLKDADGLELLMKRSFRTKDEVNVFSDIGAKIVKKCDGLPLAIKVIGGVLSSRSSKEEWERILERRWSIDGLPEELEGALYLSYSDLHPQLKQCFLCCALLPQNFDIHRDVTYWWIAEGFVKEEGSGPIHNIAEDYYHELIKRNLLQARPEYVDKGVSTMHDLLRQLGQFLKRNEAIFMNEKRERCL*SIRRLGVGSAVDEIPSIEEKKRLRCLIVLHHDTCRSVKRDIFRKLVHLRILVLRGAGLESIPASVGYLALLRLLDLSYNEIKELPGSIGNLTSLGCLSVFGCTKLAALPTSLMRLTTISFLKIGNTGLAQVPKGIENFKQMDNLRSVFQNGTDGFRLDELRALSMIRRLWVIRLETAIPPTEPILCDKGYLKELGLRCTMGKEANCRTHYPDSKVKRIEEIYESFCPPPSLSYVFIDGFPGCMFPTWLSSEPQNKLPNLAHMHFNDCISCPKLPPAGQLPFLQVLHVKGADAVVNIGAELLGNSIPSGTHTTAFPKLELLEILDMYNWQNWSLSMDTLFEKTQQQSLMPCLTRLRLINCPKLRALPDHLHRVVNLQRIQIEGADSLQEIVNHPGVVWLKVKNNKSLRNISNLPKLRLLLAQDCQELQQAENLSSLKALYVVDCPMEQILWKCFPIEQQSTIVRVVTTGAHGQDIYPLESVFH*
>SC108C
MGSVLFSLSSKCLDKLAVLLEEEIMMTLSVRKEIRKLHDYLKYFDSIHEDADARAMEHREMTGIWWGDVKDVMYDVDDIIDLLRAHSQKQRCCDLRMLSRFAQLQFDHMIARKIKGVNERLVEIQKNRDMFLPPGLYPQAQAPQTNGVDSRHLAASVDEIHVVGAEIKEATDSMVEMIVGYGHQSRISVYGIVGMGGIGKTTLAQKIYNDRRIRERFHQVLIWLSISQSIAENDLLKEAIEKAGGQCNQHKSKDQLVQILLHSISGKSVFLVLDNVTNPDVWIDLLRSPMERCLDAHVLVTTRSGHVLSQMNAVHVKEMHRLKDADGLELLMKRSFRTKDEVNVFSDIGAKIVKKCDGLPLAIKVIGGVLSSRSSKEEWERILERRWSIDGLPEELEGALYLSYSDLHPQLKQCFLCCALLPQNFDIHRDVTYWWIAEGFVKEEGSGPIHNIAEDYYHELIKRNLLQARPEYVDKGVSTMHDLLRQLGQFLKRNEAIFMNEKRERCL*SIRRLGVGSAVDEIPSIEEKKRLRCLIVLHHDTCRSVKRDIFRKLVHLRILVLRGAGLESIPASVGYLALLRLLDLSYNEIKELPGSIGNLTSLGCLSVFGCTKLAALPTSLMRLTTISFLKIGNTGLAQVPKGIENFKQMDNLRSVFQNGTDGFRLDELRALSMIRRLWVIRLETAIPPTEPILCDKGYLKELGLRCTMGKEANCRTHYPDSKVKRIEEIYESFCPPPSLSYVFIDGFPGCMFPTWLSSEPQNKLPNLAHMHFNDCISCPKLPPAGQLPFLQVLHVKGADAVVNIGAELLGNSIPSGTHTTAFPKLELLEILDMYNWQNWSLSMDTLFEKTQQQSLMPCLTRLRLINCPKLRALPDHLHRVVNLQRIQIEGADSLQEIVNHPGVVWLKVKNNKSLRNISNLPKLRLLLAQDCQELQQAENLSSLKALYVVDCPMEQILWKCFPIEQQSTIVRVVTTGAHGQDIYPLESVFH*
>SC110
MGSVLFSLSSKCLDKLAVLLEEEIMMTLSVRKEIRKLHDYLKYFDSIHEDADARAMEHREMTGIWWGDVKDVMYDVDDIIDLLRAHSQKQRCCDLRMLSRFAQLQFDHMIARKIKGVNERLVEIQKNRDMFLPPGLYPQAQAPQTNGVDSRHLAASVDEIHVVGAEIKEATDSMVEMIVGYGHQSRISVYGIVGMGGIGKTTLAQKIYNDRRIRERFHQVLIWLSISQSIAENDLLKEAIEKAGGQCNQHKSKDQLVQILLHSISGKSVFLVLDNVTNPDVWIDLLRSPMERCLDAHVLVTTRSGHVLSQMNAVHVKEMHRLKDADGLELLMKRSFRTKDEVNVFSDIGAKIVKKCDGLPLAIKVIGGVLSSRSSKEEWERILERRWSIDGLPEELEGALYLSYSDLHPQLKQCFLCCALLPQNFDIHRDVTYWWIAEGFVKEEGSGPIHNIAEDYYHELIKRNLLQARPEYVDKGVSTMHDLLRQLGQFLKRNEAIFMNEKRERCL*SIRRLGVGSAVDEIPSIEEKKRLRCLIVLHHDTCRSVKRDIFRKLVHLRILVLRGAGLESIPASVGYLALLRLLDLSYNEIKELPGSIGNLTSLGCLSVFGCTKLAALPTSLMRLTTISFLKIGNTGLAQVPKGIENFKQMDNLRSVFQNGTDGFRLDELRALSMIRRLWVIRLETAIPPTEPILCDKGYLKELGLRCTMGKEANCRTHYPDSKVKRIEEIYESFCPPPSLSYVFIDGFPGCMFPTWLSSEPQNKLPNLAHMHFNDCISCPKLPPAGQLPFLQVLHVKGADAVVNIGAELLGNSIPSGTHTTAFPKLELLEILDMYNWQNWSLSMDTLFEKTQQQSLMPCLTRLRLINCPKLRALPDHLHRVVNLQRIQIEGADSLQEIVNHPGVVWLKVKNNKSLRNISNLPKLRLLLAQDCQELQQAENLSSLKALYVVDCPMEQILWKCFPIEQQSTIVRVVTTGAHGQDIYPLESVFH*
>SC155
MGSVLFSLSSKCLDKLAVLLEEEIMMTLSVRKEIRKLHDYLKYFDSIHEDADARAMEHREMTGIWWGDVKDVMYDVDDIIDLLRAHSQKQRCCDLRMLSRFAQLQFDHMIARKIKGVNERLVEIQKNRDMFLPPGLYPQAQAPQTNGVDSRHLAASVDEIHVVGAEIKEATDSMVEMIVGYGHQSRISVYGIVGMGGIGKTTLAQKIYNDRRIRERFHQVLIWLSISQSIAENDLLKEAIEKAGGQCNQHKSKDQLVQILLHSISGKSVFLVLDNVTNPDVWIDLLRSPMERCLDAHVLVTTRSGHVLSQMNAVHVKEMHRLKDADGLELLMKRSFRTKDEVNVFSDIGAKIVKKCDGLPLAIKVIGGVLSSRSSKEEWERILERRWSIDGLPEELEGALYLSYSDLHPQLKQCFLCCALLPQNFDIHRDVTYWWIAEGFVKEEGSGPIHNIAEDYYHELIKRNLLQARPEYVDKGVSTMHDLLRQLGQFLKRNEAIFMNEKRERCL*SIRRLGVGSAVDEIPSIEEKKRLRCLIVLHHDTCRSVKRDIFRKLVHLRILVLRGAGLESIPASVGYLALLRLLDLSYNEIKELPGSIGNLTSLGCLSVFGCTKLAALPTSLMRLTTISFLKIGNTGLAQVPKGIENFKQMDNLRSVFQNGTDGFRLDELRALSMIRRLWVIRLETAIPPTEPILCDKGYLKELGLRCTMGKEANCRTHYPDSKVKRIEEIYESFCPPPSLSYVFIDGFPGCMFPTWLSSEPQNKLPNLAHMHFNDCISCPKLPPAGQLPFLQVLHVKGADAVVNIGAELLGNSIPSGTHTTAFPKLELLEILDMYNWQNWSLSMDTLFEKTQQQSLMPCLTRLRLINCPKLRALPDHLHRVVNLQRIQIEGADSLQEIVNHPGVVWLKVKNNKSLRNISNLPKLRLLLAQDCQELQQAENLSSLKALYVVDCPMEQILWKCFPIEQQSTIVRVVTTGAHGQDIYPLESVFH*
>SC170-6-8
MGSVLFSLSSKCLDKLAVLLEEEIMMTLSVRKEIRKLHDYLKYFDSIHEDADARAMEHREMTGIWWGDVKDVMYDVDDIIDLLRAHSQKQRCCDLRMLSRFAQLQFDHMIARKIKGVNERLVEIQKNRDMFLPPGLYPQAQAPQTNGVDSRHLAASVDEIHVVGAEIKEATDSMVEMIVGYGHQSRISVYGIVGMGGIGKTTLAQKIYNDRRIRERFHQVLIWLSISQSIAENDLLKEAIEKAGGQCNQHKSKDQLVQILLHSISGKSVFLVLDNVTNPDVWIDLLRSPMERCLDAHVLVTTRSGHVLSQMNAVHVKEMHRLKDADGLELLMKRSFRTKDEVNVFSDIGAKIVKKCDGLPLAIKVIGGVLSSRSSKEEWERILERRWSIDGLPEELEGALYLSYSDLHPQLKQCFLCCALLPQNFDIHRDVTYWWIAEGFVKEEGSGPIHNIAEDYYHELIKRNLLQARPEYVDKGVSTMHDLLRQLGQFLKRNEAIFMNEKRERCL*SIRRLGVGSAVDEIPSIEEKKRLRCLIVLHHDTCRSVKRDIFRKLVHLRILVLRGAGLESIPASVGYLALLRLLDLSYNEIKELPGSIGNLTSLGCLSVFGCTKLAALPTSLMRLTTISFLKIGNTGLAQVPKGIENFKQMDNLRSVFQNGTDGFRLDELRALSMIRRLWVIRLETAIPPTEPILCDKGYLKELGLRCTMGKEANCRTHYPDSKVKRIEEIYESFCPPPSLSYVFIDGFPGCMFPTWLSSEPQNKLPNLAHMHFNDCISCPKLPPAGQLPFLQVLHVKGADAVVNIGAELLGNSIPSGTHTTAFPKLELLEILDMYNWQNWSLSMDTLFEKTQQQSLMPCLTRLRLINCPKLRALPDHLHRVVNLQRIQIEGADSLQEIVNHPGVVWLKVKNNKSLRNISNLPKLRLLLAQDCQELQQAENLSSLKALYVVDCPMEQILWKCFPIEQQSTIVRVVTTGAHGQDIYPLESVFH*
>SC301
MGSVLFSLSSKCLDKLAVLLEEEIMMTLSVRKEIRKLHDYLKYFDSIHEDADARAMEHREMTGIWWGDVKDVMYDVDDIIDLLRAHSQKQRCCDLRMLSRFAQLQFDHMIARKIKGVNERLVEIQKNRDMFLPPGLYPQAQAPQTNGVDSRHLAASVDEIHVVGAEIKEATDSMVEMIVGYGHQSRISVYGIVGMGGIGKTTLAQKIYNDRRIRERFHQVLIWLSISQSIAENDLLKEAIEKAGGQCNQHKSKDQLVQILLHSISGKSVFLVLDNVTNPDVWIDLLRSPMERCLDAHVLVTTRSGHVLSQMNAVHVKEMHRLKDADGLELLMKRSFRTKDEVNVFSDIGAKIVKKCDGLPLAIKVIGGVLSSRSSKEEWERILERRWSIDGLPEELEGALYLSYSDLHPQLKQCFLCCALLPQNFDIHRDVTYWWIAEGFVKEEGSGPIHNIAEDYYHELIKRNLLQARPEYVDKGVSTMHDLLRQLGQFLKRNEAIFMNEKRERCL*SIRRLGVGSAVDEIPSIEEKKRLRCLIVLHHDTCRSVKRDIFRKLVHLRILVLRGAGLESIPASVGYLALLRLLDLSYNEIKELPGSIGNLTSLGCLSVFGCTKLAALPTSLMRLTTISFLKIGNTGLAQVPKGIENFKQMDNLRSVFQNGTDGFRLDELRALSMIRRLWVIRLETAIPPTEPILCDKGYLKELGLRCTMGKEANCRTHYPDSKVKRIEEIYESFCPPPSLSYVFIDGFPGCMFPTWLSSEPQNKLPNLAHMHFNDCISCPKLPPAGQLPFLQVLHVKGADAVVNIGAELLGNSIPSGTHTTAFPKLELLEILDMYNWQNWSLSMDTLFEKTQQQSLMPCLTRLRLINCPKLRALPDHLHRVVNLQRIQIEGADSLQEIVNHPGVVWLKVKNNKSLRNISNLPKLRLLLAQDCQELQQAENLSSLKALYVVDCPMEQILWKCFPIEQQSTIVRVVTTGAHGQDIYPLESVFH*
>SC326-6
MGSVLFSLSSKCLDKLAVLLEEEIMMTLSVRKEIRKLHDYLKYFDSIHEDADARAMEHREMTGIWWGDVKDVMYDVDDIIDLLRAHSQKQRCCDLRMLSRFAQLQFDHMIARKIKGVNERLVEIQKNRDMFLPPGLYPQAQAPQTNGVDSRHLAASVDEIHVVGAEIKEATDSMVEMIVGYGHQSRISVYGIVGMGGIGKTTLAQKIYNDRRIRERFHQVLIWLSISQSIAENDLLKEAIEKAGGQCNQHKSKDQLVQILLHSISGKSVFLVLDNVTNPDVWIDLLRSPMERCLDAHVLVTTRSGHVLSQMNAVHVKEMHRLKDADGLELLMKRSFRTKDEVNVFSDIGAKIVKKCDGLPLAIKVIGGVLSSRSSKEEWERILERRWSIDGLPEELEGALYLSYSDLHPQLKQCFLCCALLPQNFDIHRDVTYWWIAEGFVKEEGSGPIHNIAEDYYHELIKRNLLQARPEYVDKGVSTMHDLLRQLGQFLKRNEAIFMNEKRERCL*SIRRLGVGSAVDEIPSIEEKKRLRCLIVLHHDTCRSVKRDIFRKLVHLRILVLRGAGLESIPASVGYLALLRLLDLSYNEIKELPGSIGNLTSLGCLSVFGCTKLAALPTSLMRLTTISFLKIGNTGLAQVPKGIENFKQMDNLRSVFQNGTDGFRLDELRALSMIRRLWVIRLETAIPPTEPILCDKGYLKELGLRCTMGKEANCRTHYPDSKVKRIEEIYESFCPPPSLSYVFIDGFPGCMFPTWLSSEPQNKLPNLAHMHFNDCISCPKLPPAGQLPFLQVLHVKGADAVVNIGAELLGNSIPSGTHTTAFPKLELLEILDMYNWQNWSLSMDTLFEKTQQQSLMPCLTRLRLINCPKLRALPDHLHRVVNLQRIQIEGADSLQEIVNHPGVVWLKVKNNKSLRNISNLPKLRLLLAQDCQELQQAENLSSLKALYVVDCPMEQILWKCFPIEQQSTIVRVVTTGAHGQDIYPLESVFH*
>SC650
MGSVLFSLSSKCLDKLAVLLEEEIMMTLSVRKEIRKLHDYLKYFDSIHEDADARAMEHREMTGIWWGDVKDVMYDVDDIIDLLRAHSQKQRCCDLRMLSRFAQLQFDHMIARKIKGVNERLVEIQKNRDMFLPPGLYPQAQAPQTNGVDSRHLAASVDEIHVVGAEIKEATDSMVEMIVGYGHQSRISVYGIVGMGGIGKTTLAQKIYNDRRIRERFHQVLIWLSISQSIAENDLLKEAIEKAGGQCNQHKSKDQLVQILLHSISGKSVFLVLDNVTNPDVWIDLLRSPMERCLDAHVLVTTRSGHVLSQMNAVHVKEMHRLKDADGLELLMKRSFRTKDEVNVFSDIGAKIVKKCDGLPLAIKVIGGVLSSRSSKEEWERILERRWSIDGLPEELEGALYLSYSDLHPQLKQCFLCCALLPQNFDIHRDVTYWWIAEGFVKEEGSGPIHNIAEDYYHELIKRNLLQARPEYVDKGVSTMHDLLRQLGQFLKRNEAIFMNEKRERCL*SIRRLGVGSAVDEIPSIEEKKRLRCLIVLHHDTCRSVKRDIFRKLVHLRILVLRGAGLESIPASVGYLALLRLLDLSYNEIKELPGSIGNLTSLGCLSVFGCTKLAALPTSLMRLTTISFLKIGNTGLAQVPKGIENFKQMDNLRSVFQNGTDGFRLDELRALSMIRRLWVIRLETAIPPTEPILCDKGYLKELGLRCTMGKEANCRTHYPDSKVKRIEEIYESFCPPPSLSYVFIDGFPGCMFPTWLSSEPQNKLPNLAHMHFNDCISCPKLPPAGQLPFLQVLHVKGADAVVNIGAELLGNSIPSGTHTTAFPKLELLEILDMYNWQNWSLSMDTLFEKTQQQSLMPCLTRLRLINCPKLRALPDHLHRVVNLQRIQIEGADSLQEIVNHPGVVWLKVKNNKSLRNISNLPKLRLLLAQDCQELQQAENLSSLKALYVVDCPMEQILWKCFPIEQQSTIVRVVTTGAHGQDIYPLESVFH*
>SC971
MGSVLFSLSSKCLDKLAVLLEEEIMMTLSVRKEIRKLHDYLKYFDSIHEDADARAMEHREMTGIWWGDVKDVMYDVDDIIDLLRAHSQKQRCCDLRMLSRFAQLQFDHMIARKIKGVNERLVEIQKNRDMFLPPGLYPQAQAPQTNGVDSRHLAASVDEIHVVGAEIKEATDSMVEMIVGYGHQSRISVYGIVGMGGIGKTTLAQKIYNDRRIRERFHQVLIWLSISQSIAENDLLKEAIEKAGGQCNQHKSKDQLVQILLHSISGKSVFLVLDNVTNPDVWIDLLRSPMERCLDAHVLVTTRSGHVLSQMNAVHVKEMHRLKDADGLELLMKRSFRTKDEVNVFSDIGAKIVKKCDGLPLAIKVIGGVLSSRSSKEEWERILERRWSIDGLPEELEGALYLSYSDLHPQLKQCFLCCALLPQNFDIHRDVTYWWIAEGFVKEEGSGPIHNIAEDYYHELIKRNLLQARPEYVDKGVSTMHDLLRQLGQFLKRNEAIFMNEKRERCL*SIRRLGVGSAVDEIPSIEEKKRLRCLIVLHHDTCRSVKRDIFRKLVHLRILVLRGAGLESIPASVGYLALLRLLDLSYNEIKELPGSIGNLTSLGCLSVFGCTKLAALPTSLMRLTTISFLKIGNTGLAQVPKGIENFKQMDNLRSVFQNGTDGFRLDELRALSMIRRLWVIRLETAIPPTEPILCDKGYLKELGLRCTMGKEANCRTHYPDSKVKRIEEIYESFCPPPSLSYVFIDGFPGCMFPTWLSSEPQNKLPNLAHMHFNDCISCPKLPPAGQLPFLQVLHVKGADAVVNIGAELLGNSIPSGTHTTAFPKLELLEILDMYNWQNWSLSMDTLFEKTQQQSLMPCLTRLRLINCPKLRALPDHLHRVVNLQRIQIEGADSLQEIVNHPGVVWLKVKNNKSLRNISNLPKLRLLLAQDCQELQQAENLSSLKALYVVDCPMEQILWKCFPIEQQSTIVRVVTTGAHGQDIYPLESVFH*
>SC1103
MGSVLFSLSSKCLDKLAVLLEEEIMMTLSVRKEIRKLHDYLKYFDSIHEDADARAMEHREMTGIWWGDVKDVMYDVDDIIDLLRAHSQKQRCCDLRMLSRFAQLQFDHMIARKIKGVNERLVEIQKNRDMFLPPGLYPQAQAPQTNGVDSRHLAASVDEIHVVGAEIKEATDSMVEMIVGYGHQSRISVYGIVGMGGIGKTTLAQKIYNDRRIRERFHQVLIWLSISQSIAENDLLKEAIEKAGGQCNQHKSKDQLVQILLHSISGKSVFLVLDNVTNPDVWIDLLRSPMERCLDAHVLVTTRSGHVLSQMNAVHVKEMHRLKDADGLELLMKRSFRTKDEVNVFSDIGAKIVKKCDGLPLAIKVIGGVLSSRSSKEEWERILERRWSIDGLPEELEGALYLSYSDLHPQLKQCFLCCALLPQNFDIHRDVTYWWIAEGFVKEEGSGPIHNIAEDYYHELIKRNLLQARPEYVDKGVSTMHDLLRQLGQFLKRNEAIFMNEKRERCL*SIRRLGVGSAVDEIPSIEEKKRLRCLIVLHHDTCRSVKRDIFRKLVHLRILVLRGAGLESIPASVGYLALLRLLDLSYNEIKELPGSIGNLTSLGCLSVFGCTKLAALPTSLMRLTTISFLKIGNTGLAQVPKGIENFKQMDNLRSVFQNGTDGFRLDELRALSMIRRLWVIRLETAIPPTEPILCDKGYLKELGLRCTMGKEANCRTHYPDSKVKRIEEIYESFCPPPSLSYVFIDGFPGCMFPTWLSSEPQNKLPNLAHMHFNDCISCPKLPPAGQLPFLQVLHVKGADAVVNIGAELLGNSIPSGTHTTAFPKLELLEILDMYNWQNWSLSMDTLFEKTQQQSLMPCLTRLRLINCPKLRALPDHLHRVVNLQRIQIEGADSLQEIVNHPGVVWLKVKNNKSLRNISNLPKLRLLLAQDCQELQQAENLSSLKALYVVDCPMEQILWKCFPIEQQSTIVRVVTTGAHGQDIYPLESVFH*
>SRN39
MGSVLFSLSSKCLDKLAVLLEEEIMMTLSVRKEIRKLHDYLKYFDSIHEDADARAMEHREMTGIWWGDVKDVMYDVDDIIDLLRAHSQKQRCCDLRMLSRFAQLQFDHMIARKIKGVNERLVEIQKNRDMFLPPGLYPQAQAPQTNGVDSRHLAASVDEIHVVGAEIKEATDSMVEMIVGYGHQSRISVYGIVGMGGIGKTTLAQKIYNDRRIRERFHQVLIWLSISQSIAENDLLKEAIEKAGGQCNQHKSKDQLVQILLHSISGKSVFLVLDNVTNPDVWIDLLRSPMERCLDAHVLVTTRSGHVLSQMNAVHVKEMHRLKDADGLELLMKRSFRTKDEVNVFSDIGAKIVKKCDGLPLAIKVIGGVLSSRSSKEEWERILERRWSIDGLPEELEGALYLSYSDLHPQLKQCFLCCALLPQNFDIHRDVTYWWIAEGFVKEEGSGPIHNIAEDYYHELIKRNLLQARPEYVDKGVSTMHDLLRQLGQFLKRNEAIFMNEKRERCL*SIRRLGVGSAVDEIPSIEEKKRLRCLIVLHHDTCRSVKRDIFRKLVHLRILVLRGAGLESIPASVGYLALLRLLDLSYNEIKELPGSIGNLTSLGCLSVFGCTKLAALPTSLMRLTTISFLKIGNTGLAQVPKGIENFKQMDNLRSVFQNGTDGFRLDELRALSMIRRLWVIRLETAIPPTEPILCDKGYLKELGLRCTMGKEANCRTHYPDSKVKRIEEIYESFCPPPSLSYVFIDGFPGCMFPTWLSSEPQNKLPNLAHMHFNDCISCPKLPPAGQLPFLQVLHVKGADAVVNIGAELLGNSIPSGTHTTAFPKLELLEILDMYNWQNWSLSMDTLFEKTQQQSLMPCLTRLRLINCPKLRALPDHLHRVVNLQRIQIEGADSLQEIVNHPGVVWLKVKNNKSLRNISNLPKLRLLLAQDCQELQQAENLSSLKALYVVDCPMEQILWKCFPIEQQSTIVRVVTTGAHGQDIYPLESVFH*
>Tx7000
MGSVLFSLSSKCLDKLAVLLEEEIMMTLSVRKEIRKLHDYLKYFDSIHEDADARAMEHREMTGIWWGDVKDVMYDVDDIIDLLRAHSQKQRCCDLRMLSRFAQLQFDHMIARKIKGVNERLVEIQKNRDMFLPPGLYPQAQAPQTNGVDSRHLAASVDEIHVVGAEIKEATDSMVEMIVGYGHQSRISVYGIVGMGGIGKTTLAQKIYNDRRIRERFHQVLIWLSISQSIAENDLLKEAIEKAGGQCNQHKSKDQLVQILLHSISGKSVFLVLDNVTNPDVWIDLLRSPMERCLDAHVLVTTRSGHVLSQMNAVHVKEMHRLKDADGLELLMKRSFRTKDEVNVFSDIGAKIVKKCDGLPLAIKVIGGVLSSRSSKEEWERILERRWSIDGLPEELEGALYLSYSDLHPQLKQCFLCCALLPQNFDIHRDVTYWWIAEGFVKEEGSGPIHNIAEDYYHELIKRNLLQARPEYVDKGVSTMHDLLRQLGQFLKRNEAIFMNEKRERCL*SIRRLGVGSAVDEIPSIEEKKRLRCLIVLHHDTCRSVKRDIFRKLVHLRILVLRGAGLESIPASVGYLALLRLLDLSYNEIKELPGSIGNLTSLGCLSVFGCTKLAALPTSLMRLTTISFLKIGNTGLAQVPKGIENFKQMDNLRSVFQNGTDGFRLDELRALSMIRRLWVIRLETAIPPTEPILCDKGYLKELGLRCTMGKEANCRTHYPDSKVKRIEEIYESFCPPPSLSYVFIDGFPGCMFPTWLSSEPQNKLPNLAHMHFNDCISCPKLPPAGQLPFLQVLHVKGADAVVNIGAELLGNSIPSGTHTTAFPKLELLEILDMYNWQNWSLSMDTLFEKTQQQSLMPCLTRLRLINCPKLRALPDHLHRVVNLQRIQIEGADSLQEIVNHPGVVWLKVKNNKSLRNISNLPKLRLLLAQDCQELQQAENLSSLKALYVVDCPMEQILWKCFPIEQQSTIVRVVTTGAHGQDIYPLESVFH*
>TAM428
MGSVLFSLSSKCLDKLAVLLEEEIMMTLSVRKEIRKLHDYLKYFDSIHEDADARAMEHREMTGIWWGDVKDVMYDVDDIIDLLRAHSQKQRCCDLRMLSRFAQLQFDHMIARKIKGVNERLVEIQKNRDMFLPPGLYPQAQAPQTNGVDSRHLAASVDEIHVVGAEIKEATDSMVEMIVGYGHQSRISVYGIVGMGGIGKTTLAQKIYNDRRIRERFHQVLIWLSISQSIAENDLLKEAIEKAGGQCNQHKSKDQLVQILLHSISGKSVFLVLDNVTNPDVWIDLLRSPMERCLDAHVLVTTRSGHVLSQMNAVHVKEMHRLKDADGLELLMKRSFRTKDEVNVFSDIGAKIVKKCDGLPLAIKVIGGVLSSRSSKEEWERILERRWSIDGLPEELEGALYLSYSDLHPQLKQCFLCCALLPQNFDIHRDVTYWWIAEGFVKEEGSGPIHNIAEDYYHELIKRNLLQARPEYVDKGVSTMHDLLRQLGQFLKRNEAIFMNEKRERCL*SIRRLGVGSAVDEIPSIEEKKRLRCLIVLHHDTCRSVKRDIFRKLVHLRILVLRGAGLESIPASVGYLALLRLLDLSYNEIKELPGSIGNLTSLGCLSVFGCTKLAALPTSLMRLTTISFLKIGNTGLAQVPKGIENFKQMDNLRSVFQNGTDGFRLDELRALSMIRRLWVIRLETAIPPTEPILCDKGYLKELGLRCTMGKEANCRTHYPDSKVKRIEEIYESFCPPPSLSYVFIDGFPGCMFPTWLSSEPQNKLPNLAHMHFNDCISCPKLPPAGQLPFLQVLHVKGADAVVNIGAELLGNSIPSGTHTTAFPKLELLEILDMYNWQNWSLSMDTLFEKTQQQSLMPCLTRLRLINCPKLRALPDHLHRVVNLQRIQIEGADSLQEIVNHPGVVWLKVKNNKSLRNISNLPKLRLLLAQDCQELQQAENLSSLKALYVVDCPMEQILWKCFPIEQQSTIVRVVTTGAHGQDIYPLESVFH*
