# Supplementary material for: Broad-spectrum fungal resistance in sorghum is conferred through the complex regulation of an immune receptor gene embedded in a natural antisense transcript
Source: Plant Cell. 2022 Jan 9;34(5):1641–65. doi: 10.1093/plcell/koab305 (PMC9048912; doi:10.1093/plcell/koab305)
Supplement: koab305_Supplementary_Data [file koab305_supplementary_data.zip › tpc.21.00809_SupplementalFile5.xlsx]

## Sheet: Figure 3B
Supplemental Data. Lee, Fu et al (2022). Broad spectrum fungal resistance in sorghum is conferred through the complex regulation of an immune receptor gene embedded in a natural antisense transcript. Plant Cell.
Supplemental File S5. Summary of statistical analyses.
Figure 3B
			SC283			TAM428
			0 h	24 h	48 h	0 h	24 h	48 h
	CARG	1	2	9	5	53	53	43
		2	4	7	7	47	59	49
		3	1	5	3	45	51	39
	ARG1	1	843	1497	1803	113	190	123
		2	877	1531	1917	135	175	134
		3	861	1489	1748	128	183	112
	Study: model ~ "id"
	LSD t Test for st1
	P value adjustment method: bonferroni
	Mean Square Error: 715.9167
	id, means and individual ( 95 %) CI
	st1 std r LCL UCL Min Max
	SC283_ARG1_0 860.333333 17.009801 3 828.45035 892.21632 843 877
	SC283_ARG1_24 1505.666667 22.300972 3 1473.78368 1537.54965 1489 1531
	SC283_ARG1_48 1822.666667 86.199381 3 1790.78368 1854.54965 1748 1917
	SC283_CARG_0 2.333333 1.527525 3 -29.54965 34.21632 1 4
	SC283_CARG_24 7.000000 2.000000 3 -24.88298 38.88298 5 9
	SC283_CARG_48 5.000000 2.000000 3 -26.88298 36.88298 3 7
	TAM428_ARG1_0 125.333333 11.239810 3 93.45035 157.21632 113 135
	TAM428_ARG1_24 182.666667 7.505553 3 150.78368 214.54965 175 190
	TAM428_ARG1_48 123.000000 11.000000 3 91.11702 154.88298 112 134
	TAM428_CARG_0 48.333333 4.163332 3 16.45035 80.21632 45 53
	TAM428_CARG_24 54.333333 4.163332 3 22.45035 86.21632 51 59
	TAM428_CARG_48 43.666667 5.033223 3 11.78368 75.54965 39 49
	Alpha: 0.05 ; DF Error: 24
	Critical Value of t: 3.855996
	Minimum Significant Difference: 84.24073
	Treatments with the same letter are not significantly different.
	st1 groups
	SC283_ARG1_48 1822.666667 a
	SC283_ARG1_24 1505.666667 b
	SC283_ARG1_0 860.333333 c
	TAM428_ARG1_24 182.666667 d
	TAM428_ARG1_0 125.333333 de
	TAM428_ARG1_48 123.000000 de
	TAM428_CARG_24 54.333333 ef
	TAM428_CARG_0 48.333333 ef
	TAM428_CARG_48 43.666667 ef
	SC283_CARG_24 7.000000 f
	SC283_CARG_48 5.000000 f
	SC283_CARG_0 2.333333 f

## Sheet: Figure 4F
Supplemental Data. Lee, Fu et al (2022). Broad spectrum fungal resistance in sorghum is conferred through the complex regulation of an immune receptor gene embedded in a natural antisense transcript. Plant Cell.
Supplemental File S1. Summary of statistical analyses.	Supplemental File S1. Summary of statistical analyses.	Supplemental File S1. Summary of statistical analyses.	Supplemental File S1. Summary of statistical analyses.	Supplemental File S1. Summary of statistical analyses.	Supplemental File S1. Summary of statistical analyses.	Supplemental File S1. Summary of statistical analyses.	Supplemental File S1. Summary of statistical analyses.	Supplemental File S1. Summary of statistical analyses.	Supplemental File S1. Summary of statistical analyses.	Supplemental File S1. Summary of statistical analyses.	Supplemental File S1. Summary of statistical analyses.	Supplemental File S1. Summary of statistical analyses.	Supplemental File S1. Summary of statistical analyses.	Supplemental File S1. Summary of statistical analyses.	Supplemental File S1. Summary of statistical analyses.	Supplemental File S1. Summary of statistical analyses.	Supplemental File S1. Summary of statistical analyses.	Supplemental File S1. Summary of statistical analyses.	Supplemental File S1. Summary of statistical analyses.	Supplemental File S1. Summary of statistical analyses.	Supplemental File S1. Summary of statistical analyses.	Supplemental File S1. Summary of statistical analyses.	Supplemental File S1. Summary of statistical analyses.	Supplemental File S1. Summary of statistical analyses.	Supplemental File S1. Summary of statistical analyses.	Supplemental File S1. Summary of statistical analyses.	Supplemental File S1. Summary of statistical analyses.	Supplemental File S1. Summary of statistical analyses.	Supplemental File S1. Summary of statistical analyses.	Supplemental File S1. Summary of statistical analyses.	Supplemental File S1. Summary of statistical analyses.	Supplemental File S1. Summary of statistical analyses.	Supplemental File S1. Summary of statistical analyses.	Supplemental File S1. Summary of statistical analyses.	Supplemental File S1. Summary of statistical analyses.	Supplemental File S1. Summary of statistical analyses.	Supplemental File S1. Summary of statistical analyses.	Supplemental File S1. Summary of statistical analyses.	Supplemental File S1. Summary of statistical analyses.	Supplemental File S1. Summary of statistical analyses.	Supplemental File S1. Summary of statistical analyses.	Supplemental File S1. Summary of statistical analyses.	Supplemental File S1. Summary of statistical analyses.	Supplemental File S1. Summary of statistical analyses.	Supplemental File S1. Summary of statistical analyses.	Supplemental File S1. Summary of statistical analyses.	Supplemental File S1. Summary of statistical analyses.	Supplemental File S1. Summary of statistical analyses.	Supplemental File S1. Summary of statistical analyses.
Figure 4F
	Means and Std Deviations
	Level	Number	Mean	Std Dev	Std Err Mean	Lower 95%	Upper 95%
	555	9	20.63	0.9579	0.319	19.9	21.4
	BTx378	9	8	0.2496	0.083	7.8	8.2
	BTx623	9	1171.68	42.9218	14.307	1138.7	1204.7
	IS9830	9	549.35	14.6112	4.87	538.1	560.6
	KP33	9	140.3	4.6941	1.565	136.7	143.9
	KS115	9	0.39	0.0161	0.00536	0.37584	0.40055
	PI585749	9	1	0.0378	0.013	0.97437	1
	PI586439	9	0.55	0.0284	0.00946	0.52992	0.57356
	PQ434	9	226.02	10.5161	3.505	217.9	234.1
	SC283	9	10.37	0.55	0.183	9.9	10.8
	SC35	9	0.012073	0.000303	0.0001	0.01184	0.01231
	SQR	9	244.22	11.5622	3.854	235.3	253.1
	SRN39	9	12.05	0.3554	0.118	11.8	12.3
	TAM428	9	1411.79	52.2001	17.4	1371.7	1451.9
	Tetron	9	364.74	12.1818	4.061	355.4	374.1
	ZZZ	9	795.19	26.2324	8.744	775	815.4
	Means Comparisons
	Comparisons for each pair using Student's t
	t	Alpha
	1.97756	0.05
	Abs(Dif)-LSD	TAM428	BTX623	ZZZ	IS9830	Tetron	SQR	PQ434	KP33	555	SRN39	SC283	BTX378	PI585749	PI586439	KS115	SC35
	TAM428	-17.3	222.8	599.2	845.1	1029.7	1150.2	1168.4	1254.1	1373.8	1382.4	1384.1	1386.4	1393.4	1393.9	1394.1	1394.4
	BTX623	222.8	-17.3	359.1	605	789.6	910.1	928.3	1014	1133.7	1142.3	1144	1146.3	1153.3	1153.8	1153.9	1154.3
	ZZZ	599.2	359.1	-17.3	228.5	413.1	533.6	551.8	637.6	757.2	765.8	767.5	769.8	776.8	777.3	777.5	777.8
	IS9830	845.1	605	228.5	-17.3	167.3	287.8	306	391.7	511.4	520	521.6	524	531	531.5	531.6	532
	Tetron	1029.7	789.6	413.1	167.3	-17.3	103.2	121.4	207.1	326.8	335.4	337	339.4	346.4	346.8	347	347.4
	SQR	1150.2	910.1	533.6	287.8	103.2	-17.3	0.9	86.6	206.2	214.8	216.5	218.9	225.9	226.3	226.5	226.9
	PQ434	1168.4	928.3	551.8	306	121.4	0.9	-17.3	68.4	188	196.6	198.3	200.7	207.7	208.1	208.3	208.7
	KP33	1254.1	1014	637.6	391.7	207.1	86.6	68.4	-17.3	102.3	110.9	112.6	115	121.9	122.4	122.6	122.9
	555	1373.8	1133.7	757.2	511.4	326.8	206.2	188	102.3	-17.3	-8.8	-7.1	-4.7	2.3	2.7	2.9	3.3
	SRN39	1382.4	1142.3	765.8	520	335.4	214.8	196.6	110.9	-8.8	-17.3	-15.7	-13.3	-6.3	-5.8	-5.7	-5.3
	SC283	1384.1	1144	767.5	521.6	337	216.5	198.3	112.6	-7.1	-15.7	-17.3	-15	-8	-7.5	-7.4	-7
	BTX378	1386.4	1146.3	769.8	524	339.4	218.9	200.7	115	-4.7	-13.3	-15	-17.3	-10.3	-9.9	-9.7	-9.4
	PI585749	1393.4	1153.3	776.8	531	346.4	225.9	207.7	121.9	2.3	-6.3	-8	-10.3	-17.3	-16.9	-16.7	-16.4
	PI586439	1393.9	1153.8	777.3	531.5	346.8	226.3	208.1	122.4	2.7	-5.8	-7.5	-9.9	-16.9	-17.3	-17.2	-16.8
	KS115	1394.1	1153.9	777.5	531.6	347	226.5	208.3	122.6	2.9	-5.7	-7.4	-9.7	-16.7	-17.2	-17.3	-17
	SC35	1394.4	1154.3	777.8	532	347.4	226.9	208.7	122.9	3.3	-5.3	-7	-9.4	-16.4	-16.8	-17	-17.3
	Positive values show pairs of means that are significantly different.
	Level											Mean
	TAM428	A										1411.79
	BTX623		B									1171.68
	ZZZ			C								795.194
	IS9830				D							549.355
	Tetron					E						364.744
	SQR						F					244.216
	PQ434							G				226.021
	KP33								H			140.296
	555									I		20.63
	SRN39									I	J	12.0467
	SC283									I	J	10.3676
	BTX378									I	J	8
	PI585749										J	1.0034
	PI586439										J	0.5517
	KS115										J	0.3882
	SC35										J	0.0121
	Levels not connected by same letter are significantly different.
	Level	- Level	Difference	Std Err Dif	Lower CL	Upper CL	p-Value	Difference
	TAM428	SC35	1411.77	8.77078	1394.43	1429.12	<.0001*
	TAM428	KS115	1411.4	8.77078	1394.05	1428.74	<.0001*
	TAM428	PI586439	1411.23	8.77078	1393.89	1428.58	<.0001*
	TAM428	PI585749	1410.78	8.77078	1393.44	1428.13	<.0001*
	TAM428	BTX378	1403.79	8.77078	1386.44	1421.13	<.0001*
	TAM428	SC283	1401.42	8.77078	1384.07	1418.76	<.0001*
	TAM428	SRN39	1399.74	8.77078	1382.39	1417.08	<.0001*
	TAM428	555	1391.16	8.77078	1373.81	1408.5	<.0001*
	TAM428	KP33	1271.49	8.77078	1254.15	1288.84	<.0001*
	TAM428	PQ434	1185.77	8.77078	1168.42	1203.11	<.0001*
	BTX623	SC35	1171.67	8.77078	1154.32	1189.01	<.0001*
	BTX623	KS115	1171.29	8.77078	1153.95	1188.64	<.0001*
	BTX623	PI586439	1171.13	8.77078	1153.78	1188.47	<.0001*
	BTX623	PI585749	1170.68	8.77078	1153.33	1188.02	<.0001*
	TAM428	SQR	1167.57	8.77078	1150.22	1184.91	<.0001*
	BTX623	BTX378	1163.68	8.77078	1146.34	1181.03	<.0001*
	BTX623	SC283	1161.31	8.77078	1143.97	1178.66	<.0001*
	BTX623	SRN39	1159.63	8.77078	1142.29	1176.98	<.0001*
	BTX623	555	1151.05	8.77078	1133.71	1168.39	<.0001*
	TAM428	Tetron	1047.04	8.77078	1029.7	1064.39	<.0001*
	BTX623	KP33	1031.38	8.77078	1014.04	1048.73	<.0001*
	BTX623	PQ434	945.659	8.77078	928.31	963.004	<.0001*
	BTX623	SQR	927.464	8.77078	910.12	944.808	<.0001*
	TAM428	IS9830	862.431	8.77078	845.09	879.775	<.0001*
	BTX623	Tetron	806.936	8.77078	789.59	824.281	<.0001*
	ZZZ	SC35	795.182	8.77078	777.84	812.527	<.0001*
	ZZZ	KS115	794.806	8.77078	777.46	812.151	<.0001*
	ZZZ	PI586439	794.642	8.77078	777.3	811.987	<.0001*
	ZZZ	PI585749	794.191	8.77078	776.85	811.535	<.0001*
	ZZZ	BTX378	787.194	8.77078	769.85	804.539	<.0001*
	ZZZ	SC283	784.826	8.77078	767.48	802.171	<.0001*
	ZZZ	SRN39	783.147	8.77078	765.8	800.492	<.0001*
	ZZZ	555	774.564	8.77078	757.22	791.909	<.0001*
	ZZZ	KP33	654.899	8.77078	637.55	672.243	<.0001*
	BTX623	IS9830	622.325	8.77078	604.98	639.67	<.0001*
	TAM428	ZZZ	616.591	8.77078	599.25	633.936	<.0001*
	ZZZ	PQ434	569.173	8.77078	551.83	586.518	<.0001*
	ZZZ	SQR	550.978	8.77078	533.63	568.323	<.0001*
	IS9830	SC35	549.343	8.77078	532	566.688	<.0001*
	IS9830	KS115	548.967	8.77078	531.62	566.311	<.0001*
	IS9830	PI586439	548.803	8.77078	531.46	566.148	<.0001*
	IS9830	PI585749	548.351	8.77078	531.01	565.696	<.0001*
	IS9830	BTX378	541.355	8.77078	524.01	558.7	<.0001*
	IS9830	SC283	538.987	8.77078	521.64	556.332	<.0001*
	IS9830	SRN39	537.308	8.77078	519.96	554.653	<.0001*
	IS9830	555	528.725	8.77078	511.38	546.07	<.0001*
	ZZZ	Tetron	430.45	8.77078	413.11	447.795	<.0001*
	IS9830	KP33	409.059	8.77078	391.71	426.404	<.0001*
	BTX623	ZZZ	376.486	8.77078	359.14	393.831	<.0001*
	Tetron	SC35	364.732	8.77078	347.39	382.076	<.0001*
	Tetron	KS115	364.356	8.77078	347.01	381.7	<.0001*
	Tetron	PI586439	364.192	8.77078	346.85	381.537	<.0001*
	Tetron	PI585749	363.74	8.77078	346.4	381.085	<.0001*
	Tetron	BTX378	356.744	8.77078	339.4	374.088	<.0001*
	Tetron	SC283	354.376	8.77078	337.03	371.721	<.0001*
	Tetron	SRN39	352.697	8.77078	335.35	370.042	<.0001*
	Tetron	555	344.114	8.77078	326.77	361.459	<.0001*
	IS9830	PQ434	323.334	8.77078	305.99	340.679	<.0001*
	IS9830	SQR	305.139	8.77078	287.79	322.483	<.0001*
	ZZZ	IS9830	245.839	8.77078	228.49	263.184	<.0001*
	SQR	SC35	244.204	8.77078	226.86	261.549	<.0001*
	SQR	KS115	243.828	8.77078	226.48	261.173	<.0001*
	SQR	PI586439	243.665	8.77078	226.32	261.009	<.0001*
	SQR	PI585749	243.213	8.77078	225.87	260.558	<.0001*
	TAM428	BTX623	240.106	8.77078	222.76	257.45	<.0001*
	SQR	BTX378	236.216	8.77078	218.87	253.561	<.0001*
	SQR	SC283	233.849	8.77078	216.5	251.193	<.0001*
	SQR	SRN39	232.17	8.77078	214.82	249.514	<.0001*
	PQ434	SC35	226.009	8.77078	208.66	243.354	<.0001*
	PQ434	KS115	225.633	8.77078	208.29	242.978	<.0001*
	PQ434	PI586439	225.469	8.77078	208.12	242.814	<.0001*
	PQ434	PI585749	225.018	8.77078	207.67	242.362	<.0001*
	Tetron	KP33	224.448	8.77078	207.1	241.793	<.0001*
	SQR	555	223.586	8.77078	206.24	240.931	<.0001*
	PQ434	BTX378	218.021	8.77078	200.68	235.366	<.0001*
	PQ434	SC283	215.653	8.77078	198.31	232.998	<.0001*
	PQ434	SRN39	213.974	8.77078	196.63	231.319	<.0001*
	PQ434	555	205.391	8.77078	188.05	222.736	<.0001*
	IS9830	Tetron	184.611	8.77078	167.27	201.956	<.0001*
	KP33	SC35	140.283	8.77078	122.94	157.628	<.0001*
	KP33	KS115	139.907	8.77078	122.56	157.252	<.0001*
	KP33	PI586439	139.744	8.77078	122.4	157.089	<.0001*
	KP33	PI585749	139.292	8.77078	121.95	156.637	<.0001*
	Tetron	PQ434	138.723	8.77078	121.38	156.067	<.0001*
	KP33	BTX378	132.296	8.77078	114.95	149.64	<.0001*
	KP33	SC283	129.928	8.77078	112.58	147.273	<.0001*
	KP33	SRN39	128.249	8.77078	110.9	145.594	<.0001*
	Tetron	SQR	120.527	8.77078	103.18	137.872	<.0001*
	KP33	555	119.666	8.77078	102.32	137.01	<.0001*
	SQR	KP33	103.921	8.77078	86.58	121.265	<.0001*
	PQ434	KP33	85.725	8.77078	68.38	103.07	<.0001*
	555	SC35	20.618	8.77078	3.27	37.963	0.0202*
	555	KS115	20.242	8.77078	2.9	37.586	0.0225*
	555	PI586439	20.078	8.77078	2.73	37.423	0.0236*
	555	PI585749	19.627	8.77078	2.28	36.971	0.0269*
	SQR	PQ434	18.195	8.77078	0.85	35.54	0.0399*
	555	BTX378	12.63	8.77078	-4.71	29.975	0.1522
	SRN39	SC35	12.035	8.77078	-5.31	29.379	0.1723
	SRN39	KS115	11.658	8.77078	-5.69	29.003	0.186
	SRN39	PI586439	11.495	8.77078	-5.85	28.84	0.1922
	SRN39	PI585749	11.043	8.77078	-6.3	28.388	0.2102
	SC283	SC35	10.356	8.77078	-6.99	27.7	0.2398
	555	SC283	10.262	8.77078	-7.08	27.607	0.244
	SC283	KS115	9.979	8.77078	-7.37	27.324	0.2572
	SC283	PI586439	9.816	8.77078	-7.53	27.161	0.265
	SC283	PI585749	9.364	8.77078	-7.98	26.709	0.2876
	555	SRN39	8.583	8.77078	-8.76	25.928	0.3295
	BTX378	SC35	7.988	8.77078	-9.36	25.333	0.364
	BTX378	KS115	7.612	8.77078	-9.73	24.957	0.387
	BTX378	PI586439	7.448	8.77078	-9.9	24.793	0.3973
	BTX378	PI585749	6.997	8.77078	-10.35	24.341	0.4264
	SRN39	BTX378	4.047	8.77078	-13.3	21.391	0.6453
	SC283	BTX378	2.368	8.77078	-14.98	19.712	0.7876
	SRN39	SC283	1.679	8.77078	-15.67	19.024	0.8485
	PI585749	SC35	0.991	8.77078	-16.35	18.336	0.9102
	PI585749	KS115	0.615	8.77078	-16.73	17.96	0.9442
	PI586439	SC35	0.54	8.77078	-16.81	17.884	0.951
	PI585749	PI586439	0.452	8.77078	-16.89	17.796	0.959
	KS115	SC35	0.376	8.77078	-16.97	17.721	0.9659
	PI586439	KS115	0.164	8.77078	-17.18	17.508	0.9852
[truncated: 5,000 more columns]

## Sheet: Figure 5
Supplemental Data. Lee, Fu et al (2022). Broad spectrum fungal resistance in sorghum is conferred through the complex regulation of an immune receptor gene embedded in a natural antisense transcript. Plant Cell.
Supplemental File S1. Summary of statistical analyses.
Figure 5B									Figure 5C									Figure 5D									Figure 5E									Figure 5F
	Means and Std Deviations									Means and Std Deviations									Means and Std Deviations									Means and Std Deviations									Means and Std Deviations
	Level	Number	Mean	Std Dev	Std Err Mean	Lower 95%	Upper 95%			Level	Number	Mean	Std Dev	Std Err Mean	Lower 95%	Upper 95%			Level	Number	Mean	Std Dev	Std Err Mean	Lower 95%	Upper 95%			Level	Number	Mean	Std Dev	Std Err Mean	Lower 95%	Upper 95%			Level	Number	Mean	Std Dev	Std Err Mean	Lower 95%	Upper 95%
	rr	13	10.5965	13.4301	3.7248	2.48	18.712			rr	27	241.324	151.15	16.794	207.9	274.75			rr	36	0.022149	0.018068	0.00246	0.01722	0.02708			rr	36	0.041033	0.025976	0.00433	0.03224	0.04982			rr	36	0.044588	0.030172	0.00503	0.03438	0.0548
	Rr	14	0.0395	0.0731	0.0195	-0.0027	0.082			Rr	27	0.412	0.857	0.095	0.22	0.6			Rr	36	0.17198	0.074153	0.01236	0.14689	0.19707			Rr	36	0.031029	0.009541	0.00159	0.0278	0.03426			Rr	36	0.036932	0.009947	0.00166	0.03357	0.0403
	RR	13	0.0412	0.0769	0.0213	-0.0053	0.088			RR	27	0.037	0.031	0.00347	0.0297	0.04353			RR	36	0.165596	0.031996	0.00533	0.15477	0.17642			RR	36	0.001366	0.000476	7e-05	0.00122	0.00151			RR	36	0.002556	0.000542	9e-05	0.00237	0.00274
	SC283	7	0.0716	0.1116	0.0422	-0.0317	0.175			SC283	27	0.405	0.801	0.089	0.23	0.58			SC283	24	0.122058	0.038898	0.00529	0.11144	0.13267			SC283	24	0.001368	0.000441	6e-05	0.00125	0.00149			SC283	24	0.002125	0.000393	6.55e-05	0.00199	0.00226
	TAM428	8	21.7241	9.4905	3.3554	13.79	29.658			TAM428	27	828.659	341.875	37.986	753.06	904.25			TAM428	24	0.018362	0.009281	0.00126	0.01583	0.0209			TAM428	24	0.0706	0.013555	0.00202	0.06653	0.07467			TAM428	24	0.074403	0.012695	0.00212	0.07011	0.0787
	Means Comparisons									Means Comparisons									Means Comparisons									Means Comparisons									Means Comparisons
	Comparisons for each pair using Student's t									Comparisons for each pair using Student's t									Comparisons for each pair using Student's t									Comparisons for each pair using Student's t									Comparisons for each pair using Student's t
	t	Alpha								t	Alpha								t	Alpha								t	Alpha								t	Alpha
	2.00856	0.05								1.96591	0.05								1.97038	0.05								1.97127	0.05								1.97361	0.05
	Abs(Dif)-LSD									Abs(Dif)-LSD									Abs(Dif)-LSD									Abs(Dif)-LSD									Abs(Dif)-LSD
		TAM428	rr	SC283	RR	Rr					TAM428	rr	Rr	SC283	RR					Rr	RR	SC283	rr	TAM428					TAM428	rr	Rr	SC283	RR					TAM428	rr	Rr	RR	SC283
	TAM428	-7.509	4.379	13.88	14.935	15.029				TAM428	-51.64	535.69	776.61	776.61	776.98				Rr	-0.01764	-0.01125	0.03382	0.13373	0.13752				TAM428	-0.00535	0.0239	0.0339	0.06411	0.06389				TAM428	-0.00712	0.0227	0.03035	0.06473	0.06516
	rr	4.379	-5.89	3.485	4.665	4.773				rr	535.69	-51.64	189.27	189.28	189.65				RR	-0.01125	-0.01764	0.02744	0.12734	0.13113				rr	0.0239	-0.00598	0.00403	0.03421	0.034				rr	0.0227	-0.00712	0.00054	0.03491	0.03534
	SC283	13.88	3.485	-8.027	-7.01	-6.92				Rr	776.61	189.27	-51.64	-51.63	-51.26				SC283	0.03382	0.02744	-0.0144	0.08551	0.08929				Rr	0.0339	0.00403	-0.00598	0.02421	0.02399				Rr	0.03035	0.00054	-0.00712	0.02726	0.02769
	RR	14.935	4.665	-7.01	-5.89	-5.783				SC283	776.61	189.28	-51.63	-51.64	-51.27				rr	0.13373	0.12734	0.08551	-0.0144	-0.01062				SC283	0.06411	0.03421	0.02421	-0.00488	-0.00512				RR	0.06473	0.03491	0.02726	-0.00712	-0.00669
	Rr	15.029	4.773	-6.92	-5.783	-5.676				RR	776.98	189.65	-51.26	-51.27	-51.64				TAM428	0.13752	0.13113	0.08929	-0.01062	-0.0144				RR	0.06389	0.034	0.02399	-0.00512	-0.00535				SC283	0.06516	0.03534	0.02769	-0.00669	-0.00712
	Positive values show pairs of means that are significantly different.									Positive values show pairs of means that are significantly different.									Positive values show pairs of means that are significantly different.									Positive values show pairs of means that are significantly different.									Positive values show pairs of means that are significantly different.
	Level							Mean		Level							Mean		Level							Mean		Level							Mean		Level							Mean
	TAM428	A						21.7241		TAM428	A						828.659		Rr	A						0.17198		TAM428	A						0.0705996		TAM428	A						0.0744029
	rr		B					10.5965		rr		B					241.324		RR	A						0.165596		rr		B					0.0410332		rr		B					0.0445879
	SC283			C				0.071593		Rr			C				0.4121		SC283		B					0.122058		Rr			C				0.0310291		Rr			C				0.0369322
	RR			C				0.041233		SC283			C				0.40518		rr			C				0.0221489		SC283				D			0.00136841		RR				D			0.00255563
	Rr			C				0.039531		RR			C				0.03662		TAM428			C				0.0183618		RR				D			0.00136634		SC283				D			0.00212514
	Levels not connected by same letter are significantly different.									Levels not connected by same letter are significantly different.									Levels not connected by same letter are significantly different.									Levels not connected by same letter are significantly different.									Levels not connected by same letter are significantly different.
	Level	- Level	Difference	Std Err Dif	Lower CL	Upper CL	p-Value	Difference		Level	- Level	Difference	Std Err Dif	Lower CL	Upper CL	p-Value	Difference		Level	- Level	Difference	Std Err Dif	Lower CL	Upper CL	p-Value	Difference		Level	- Level	Difference	Std Err Dif	Lower CL	Upper CL	p-Value	Difference		Level	- Level	Difference	Std Err Dif	Lower CL	Upper CL	p-Value	Difference
	TAM428	Rr	21.6845	3.31373	15.0287	28.3404	<.0001	+++++++++++++		TAM428	RR	828.622	26.2679	776.982	880.263	<.0001	+++++++++++++++++++		Rr	TAM428	0.153618	0.0081722	0.137516	0.169721	<.0001	++++++++++++++++++		TAM428	RR	0.0692332	0.0027116	0.063888	0.0745785	<.0001	+++++++++++++++++++		TAM428	SC283	0.0722778	0.0036069	0.065159	0.0793965	<.0001	++++++++++++++++++
	TAM428	RR	21.6828	3.35976	14.9345	28.4311	<.0001	+++++++++++++		TAM428	SC283	828.254	26.2679	776.613	879.894	<.0001	+++++++++++++++++++		Rr	rr	0.149832	0.0081722	0.133729	0.165934	<.0001	++++++++++++++++++		TAM428	SC283	0.0692312	0.0025961	0.064113	0.0743489	<.0001	+++++++++++++++++++		TAM428	RR	0.0718473	0.0036069	0.064729	0.078966	<.0001	++++++++++++++++++
	TAM428	SC283	21.6525	3.86961	13.8801	29.4248	<.0001	+++++++++++++		TAM428	Rr	828.247	26.2679	776.606	879.887	<.0001	+++++++++++++++++++		RR	TAM428	0.147234	0.0081722	0.131131	0.163336	<.0001	++++++++++++++++++		rr	RR	0.0396668	0.0028761	0.033997	0.0453363	<.0001	+++++++++++		rr	SC283	0.0424628	0.0036069	0.035344	0.0495815	<.0001	+++++++++++
	TAM428	rr	11.1276	3.35976	4.3793	17.8759	0.0017	+++++++		TAM428	rr	587.335	26.2679	535.695	638.976	<.0001	++++++++++++++		RR	rr	0.143447	0.0081722	0.127344	0.159549	<.0001	+++++++++++++++++		rr	SC283	0.0396648	0.0027675	0.034209	0.0451202	<.0001	+++++++++++		rr	RR	0.0420323	0.0036069	0.034914	0.049151	<.0001	+++++++++++
	rr	Rr	10.557	2.8798	4.7727	16.3412	0.0006	++++++		rr	RR	241.287	26.2679	189.647	292.928	<.0001	++++++		SC283	TAM428	0.103696	0.0073094	0.089294	0.118098	<.0001	++++++++++++		TAM428	Rr	0.0395705	0.0028761	0.033901	0.04524	<.0001	+++++++++++		TAM428	Rr	0.0374707	0.0036069	0.030352	0.0445894	<.0001	+++++++++
	rr	RR	10.5552	2.93264	4.6649	16.4456	0.0007	++++++		rr	SC283	240.919	26.2679	189.278	292.559	<.0001	++++++		SC283	rr	0.0999089	0.0073094	0.085507	0.114311	<.0001	++++++++++++		Rr	RR	0.0296627	0.0028761	0.023993	0.0353322	<.0001	++++++++		Rr	SC283	0.0348071	0.0036069	0.027688	0.0419258	<.0001	+++++++++
	rr	SC283	10.5249	3.50517	3.4845	17.5652	0.0042	++++++		rr	Rr	240.912	26.2679	189.271	292.552	<.0001	++++++		Rr	SC283	0.0499225	0.0081722	0.03382	0.0660249	<.0001	++++++		Rr	SC283	0.0296607	0.0027675	0.024205	0.0351161	<.0001	++++++++		Rr	RR	0.0343766	0.0036069	0.027258	0.0414953	<.0001	+++++++++
	SC283	Rr	0.03206	3.46108	-6.9197	6.98385	0.9926			Rr	RR	0.3755	26.2679	-51.265	52.0159	0.9886			RR	SC283	0.0435378	0.0081722	0.027435	0.0596401	<.0001	+++++		TAM428	rr	0.0295664	0.0028761	0.023897	0.0352359	<.0001	++++++++		TAM428	rr	0.029815	0.0036069	0.022696	0.0369337	<.0001	+++++++
	SC283	RR	0.03036	3.50517	-7.01	7.07071	0.9931			SC283	RR	0.3686	26.2679	-51.272	52.009	0.9888			Rr	RR	0.0063848	0.0089522	-0.011254	0.024024	0.4764	+		rr	Rr	0.0100041	0.0030316	0.004028	0.0159803	0.0011	+++		rr	Rr	0.0076557	0.0036069	0.000537	0.0147744	0.0352	++
	RR	Rr	0.0017	2.8798	-5.7825	5.78594	0.9995			Rr	SC283	0.0069	26.2679	-51.634	51.6474	0.9998			rr	TAM428	0.0037871	0.0073094	-0.010615	0.0181894	0.6049			SC283	RR	2.1e-06	0.0025961	-0.005116	0.0051198	0.9994			RR	SC283	0.0004305	0.0036069	-0.006688	0.0075492	0.9051

## Sheet: Figure 7
Supplemental Data. Lee, Fu et al (2022). Broad spectrum fungal resistance in sorghum is conferred through the complex regulation of an immune receptor gene embedded in a natural antisense transcript. Plant Cell.
Supplemental File S1. Summary of statistical analyses.
Figure 7B_ARG1 expression									Figure 7B_CARG expression											Figure 7D
	Means and Std Deviations									Means and Std Deviations											Means and Std Deviations
	Level	Number	Mean	Std Dev	Std Err Mean	Lower 95%	Upper 95%			Level	Number	Mean	Std Dev	Std Err Mean	Lower 95%	Upper 95%					Level	Number	Mean	Std Dev	Std Err Mean	Lower 95%	Upper 95%
	S1	9	0.0830954	0.0023198	0.0007733	0.0813123	0.0848786			S1	9	0.0244687	0.0008747	0.0002916	0.0237963	0.0251411					SC283 chitin-0 h	18	0.0824125	0.0065064	0.0015336	0.0791769	0.0856481
	S2	9	0.0459584	0.0010276	0.0003425	0.0451685	0.0467484			S2	9	0.0029224	0.0001494	4.9786e-05	0.0028076	0.0030372					SC283 chitin-24 h	18	0.137282	0.007254	0.0017098	0.133674	0.140889
	S3	9	0.0214776	0.001071	0.000357	0.0206544	0.0223009			S3	9	0.0167105	0.0010225	0.0003408	0.0159245	0.0174965					SC283 chitin-48 h	18	0.178347	0.0208499	0.0049144	0.167979	0.188716
	S4	9	0.0732235	0.0045142	0.0015047	0.0697536	0.0766934			S4	9	0.0141624	0.0003481	0.000116	0.0138948	0.01443					SC283 mock-0 h	18	0.0785089	0.0048769	0.0011495	0.0760837	0.0809341
	SC283	9	0.0964482	0.0036683	0.0012228	0.0936284	0.0992679			SC283	9	0.0032064	0.0001305	4.35e-05	0.0031061	0.0033067					SC283 mock-24 h	18	0.106127	0.009603	0.0022635	0.101352	0.110903
	TAM428	9	0.012293	0.0002748	9.1616e-05	0.0120817	0.0125043			TAM428	9	0.018608	0.0003822	0.0001274	0.0183142	0.0189018					SC283 mock-48 h	18	0.108731	0.0122954	0.0028981	0.102616	0.114845
																					TAM428 chitin-0 h	18	0.0522066	0.0038991	0.000919	0.0502676	0.0541456
	Means Comparisons									Means Comparisons											TAM428 chitin-24 h	18	0.09775	0.0051253	0.001208	0.0952013	0.100299
	Comparisons for each pair using Student's t									Comparisons for each pair using Student's t											TAM428 chitin-48 h	18	0.106448	0.0051083	0.001204	0.103908	0.108989
	Confidence Quantile									Confidence Quantile											TAM428 mock-0 h	18	0.0464656	0.0042029	0.0009906	0.0443756	0.0485556
																					TAM428 mock-24 h	18	0.118114	0.0057024	0.0013441	0.115278	0.120949
	t	Alpha								t	Alpha										TAM428 mock-48 h	18	0.110538	0.006781	0.0015983	0.107165	0.11391
	2.01063	0.05								2.01063	0.05
																					Means Comparisons
	LSD Threshold Matrix									LSD Threshold Matrix											Comparisons for each pair using Student's t
	Abs(Dif)-LSD									Abs(Dif)-LSD											Confidence Quantile
		SC283	S1	S4	S2	S3	TAM428				S1	TAM428	S3	S4	SC283	S2					t	Alpha
	SC283	-0.00249	0.01086	0.02073	0.048	0.07248	0.08166			S1	-0.00056	0.0053	0.0072	0.00974	0.0207	0.02098					1.97166	0.05
	S1	0.01086	-0.00249	0.00738	0.03464	0.05913	0.06831			TAM428	0.0053	-0.00056	0.00133	0.00388	0.01484	0.01512
	S4	0.02073	0.00738	-0.00249	0.02477	0.04925	0.05844			S3	0.0072	0.00133	-0.00056	0.00199	0.01294	0.01323					LSD Threshold Matrix
	S2	0.048	0.03464	0.02477	-0.00249	0.02199	0.03117			S4	0.00974	0.00388	0.00199	-0.00056	0.01039	0.01068					Abs(Dif)-LSD
	S3	0.07248	0.05913	0.04925	0.02199	-0.00249	0.00669			SC283	0.0207	0.01484	0.01294	0.01039	-0.00056	-0.00028
	TAM428	0.08166	0.06831	0.05844	0.03117	0.00669	-0.00249			S2	0.02098	0.01512	0.01323	0.01068	-0.00028	-0.00056						SC283 chitin-48 h	SC283 chitin-24 h	TAM428 mock-24 h	TAM428 mock-48 h	SC283 mock-48 h	TAM428 chitin-48 h	SC283 mock-24 h	TAM428 chitin-24 h	SC283 chitin-0 h	SC283 mock-0 h	TAM428 chitin-0 h	TAM428 mock-0 h
																					SC283 chitin-48 h	-0.00588	0.03519	0.05435	0.06193	0.06374	0.06602	0.06634	0.07472	0.09005	0.09396	0.12026	0.126
	Positive values show pairs of means that are significantly different.									Positive values show pairs of means that are significantly different.											SC283 chitin-24 h	0.03519	-0.00588	0.01329	0.02086	0.02267	0.02495	0.02527	0.03365	0.04899	0.05289	0.07919	0.08494
	Connecting Letters Report									Connecting Letters Report											TAM428 mock-24 h	0.05435	0.01329	-0.00588	0.0017	0.0035	0.00579	0.00611	0.01448	0.02982	0.03372	0.06003	0.06577
																					TAM428 mock-48 h	0.06193	0.02086	0.0017	-0.00588	-0.00407	-0.00179	-0.00147	0.00691	0.02225	0.02615	0.05245	0.05819
	Level							Mean		Level						Mean					SC283 mock-48 h	0.06374	0.02267	0.0035	-0.00407	-0.00588	-0.0036	-0.00328	0.0051	0.02044	0.02434	0.05064	0.05639
	SC283	A						0.0964482		S1	A					0.0244687					TAM428 chitin-48 h	0.06602	0.02495	0.00579	-0.00179	-0.0036	-0.00588	-0.00556	0.00282	0.01816	0.02206	0.04836	0.0541
	S1		B					0.0830954		TAM428		B				0.018608					SC283 mock-24 h	0.06634	0.02527	0.00611	-0.00147	-0.00328	-0.00556	-0.00588	0.0025	0.01783	0.02174	0.04804	0.05378
	S4			C				0.0732235		S3			C			0.0167105					TAM428 chitin-24 h	0.07472	0.03365	0.01448	0.00691	0.0051	0.00282	0.0025	-0.00588	0.00946	0.01336	0.03966	0.0454
	S2				D			0.0459584		S4				D		0.0141624					SC283 chitin-0 h	0.09005	0.04899	0.02982	0.02225	0.02044	0.01816	0.01783	0.00946	-0.00588	-0.00198	0.02433	0.03007
	S3					E		0.0214776		SC283					E	0.00320644					SC283 mock-0 h	0.09396	0.05289	0.03372	0.02615	0.02434	0.02206	0.02174	0.01336	-0.00198	-0.00588	0.02042	0.02616
	TAM428						F	0.012293		S2					E	0.00292237					TAM428 chitin-0 h	0.12026	0.07919	0.06003	0.05245	0.05064	0.04836	0.04804	0.03966	0.02433	0.02042	-0.00588	-0.00014
																					TAM428 mock-0 h	0.126	0.08494	0.06577	0.05819	0.05639	0.0541	0.05378	0.0454	0.03007	0.02616	-0.00014	-0.00588
	Levels not connected by same letter are significantly different.									Levels not connected by same letter are significantly different.
	Ordered Differences Report									Ordered Differences Report											Positive values show pairs of means that are significantly different.
																					Connecting Letters Report
	Level	- Level	Difference	Std Err Dif	Lower CL	Upper CL	p-Value			Level	- Level	Difference	Std Err Dif	Lower CL	Upper CL	p-Value
	SC283	TAM428	0.0841552	0.0012397	0.0816626	0.0866477	<.0001*			S1	S2	0.0215463	0.00028	0.020983	0.0221094	<.0001*					Level								Mean
	SC283	S3	0.0749705	0.0012397	0.072478	0.0774631	<.0001*			S1	SC283	0.0212623	0.00028	0.020699	0.0218253	<.0001*					SC283 chitin-48 h	A							0.178347
	S1	TAM428	0.0708024	0.0012397	0.0683098	0.073295	<.0001*			TAM428	S2	0.0156856	0.00028	0.015123	0.0162487	<.0001*					SC283 chitin-24 h		B						0.137282
	S1	S3	0.0616178	0.0012397	0.0591252	0.0641103	<.0001*			TAM428	SC283	0.0154016	0.00028	0.014839	0.0159646	<.0001*					TAM428 mock-24 h			C					0.118114
	S4	TAM428	0.0609305	0.0012397	0.0584379	0.063423	<.0001*			S3	S2	0.0137881	0.00028	0.013225	0.0143512	<.0001*					TAM428 mock-48 h				D				0.110538
	S4	S3	0.0517458	0.0012397	0.0492533	0.0542384	<.0001*			S3	SC283	0.0135041	0.00028	0.012941	0.0140671	<.0001*					SC283 mock-48 h				D				0.108731
	SC283	S2	0.0504897	0.0012397	0.0479972	0.0529823	<.0001*			S4	S2	0.01124	0.00028	0.010677	0.0118031	<.0001*					TAM428 chitin-48 h				D				0.106448
	S1	S2	0.037137	0.0012397	0.0346444	0.0396295	<.0001*			S4	SC283	0.0109559	0.00028	0.010393	0.011519	<.0001*					SC283 mock-24 h				D				0.106127
	S2	TAM428	0.0336654	0.0012397	0.0311729	0.036158	<.0001*			S1	S4	0.0103063	0.00028	0.009743	0.0108694	<.0001*					TAM428 chitin-24 h					E			0.09775
	S4	S2	0.027265	0.0012397	0.0247725	0.0297576	<.0001*			S1	S3	0.0077582	0.00028	0.007195	0.0083212	<.0001*					SC283 chitin-0 h						F		0.0824125
	S2	S3	0.0244808	0.0012397	0.0219882	0.0269734	<.0001*			S1	TAM428	0.0058607	0.00028	0.005298	0.0064237	<.0001*					SC283 mock-0 h						F		0.0785089
	SC283	S4	0.0232247	0.0012397	0.0207321	0.0257173	<.0001*			TAM428	S4	0.0044456	0.00028	0.003883	0.0050087	<.0001*					TAM428 chitin-0 h							G	0.0522066
	SC283	S1	0.0133528	0.0012397	0.0108602	0.0158453	<.0001*			S3	S4	0.0025481	0.00028	0.001985	0.0031112	<.0001*					TAM428 mock-0 h							G	0.0464656
	S1	S4	0.0098719	0.0012397	0.0073794	0.0123645	<.0001*			TAM428	S3	0.0018975	0.00028	0.001334	0.0024605	<.0001*
	S3	TAM428	0.0091846	0.0012397	0.0066921	0.0116772	<.0001*			SC283	S2	0.0002841	0.00028	-0.000279	0.0008471	0.3155					Levels not connected by same letter are significantly different.
																					Ordered Differences Report
																					Level	- Level	Difference	Std Err Dif	Lower CL	Upper CL	p-Value
																					SC283 chitin-48 h	TAM428 mock-0 h	0.131882	0.0029823	0.126002	0.137762	<.0001*
																					SC283 chitin-48 h	TAM428 chitin-0 h	0.126141	0.0029823	0.120261	0.132021	<.0001*
																					SC283 chitin-48 h	SC283 mock-0 h	0.0998385	0.0029823	0.093958	0.105719	<.0001*
																					SC283 chitin-48 h	SC283 chitin-0 h	0.0959349	0.0029823	0.090055	0.101815	<.0001*
																					SC283 chitin-24 h	TAM428 mock-0 h	0.090816	0.0029823	0.084936	0.0966961	<.0001*
																					SC283 chitin-24 h	TAM428 chitin-0 h	0.0850749	0.0029823	0.079195	0.0909551	<.0001*
																					SC283 chitin-48 h	TAM428 chitin-24 h	0.0805973	0.0029823	0.074717	0.0864775	<.0001*
																					SC283 chitin-48 h	SC283 mock-24 h	0.0722201	0.0029823	0.06634	0.0781003	<.0001*
																					SC283 chitin-48 h	TAM428 chitin-48 h	0.071899	0.0029823	0.066019	0.0777791	<.0001*
																					TAM428 mock-24 h	TAM428 mock-0 h	0.0716481	0.0029823	0.065768	0.0775283	<.0001*
																					SC283 chitin-48 h	SC283 mock-48 h	0.0696165	0.0029823	0.063736	0.0754966	<.0001*
																					SC283 chitin-48 h	TAM428 mock-48 h	0.0678097	0.0029823	0.06193	0.0736898	<.0001*
																					TAM428 mock-24 h	TAM428 chitin-0 h	0.0659071	0.0029823	0.060027	0.0717872	<.0001*
																					TAM428 mock-48 h	TAM428 mock-0 h	0.0640721	0.0029823	0.058192	0.0699522	<.0001*
																					SC283 mock-48 h	TAM428 mock-0 h	0.0622653	0.0029823	0.056385	0.0681455	<.0001*
																					SC283 chitin-48 h	TAM428 mock-24 h	0.0602337	0.0029823	0.054354	0.0661138	<.0001*
																					TAM428 chitin-48 h	TAM428 mock-0 h	0.0599828	0.0029823	0.054103	0.065863	<.0001*
																					SC283 mock-24 h	TAM428 mock-0 h	0.0596617	0.0029823	0.053782	0.0655418	<.0001*
																					SC283 chitin-24 h	SC283 mock-0 h	0.0587727	0.0029823	0.052893	0.0646528	<.0001*
																					TAM428 mock-48 h	TAM428 chitin-0 h	0.0583311	0.0029823	0.052451	0.0642112	<.0001*
																					SC283 mock-48 h	TAM428 chitin-0 h	0.0565243	0.0029823	0.050644	0.0624044	<.0001*
																					SC283 chitin-24 h	SC283 chitin-0 h	0.054869	0.0029823	0.048989	0.0607492	<.0001*
																					TAM428 chitin-48 h	TAM428 chitin-0 h	0.0542418	0.0029823	0.048362	0.060122	<.0001*
																					SC283 mock-24 h	TAM428 chitin-0 h	0.0539206	0.0029823	0.048041	0.0598008	<.0001*
																					TAM428 chitin-24 h	TAM428 mock-0 h	0.0512845	0.0029823	0.045404	0.0571646	<.0001*
																					TAM428 chitin-24 h	TAM428 chitin-0 h	0.0455434	0.0029823	0.039663	0.0514236	<.0001*
																					SC283 chitin-48 h	SC283 chitin-24 h	0.0410658	0.0029823	0.035186	0.046946	<.0001*
																					TAM428 mock-24 h	SC283 mock-0 h	0.0396048	0.0029823	0.033725	0.045485	<.0001*
																					SC283 chitin-24 h	TAM428 chitin-24 h	0.0395315	0.0029823	0.033651	0.0454116	<.0001*
																					SC283 chitin-0 h	TAM428 mock-0 h	0.0359469	0.0029823	0.030067	0.0418271	<.0001*
																					TAM428 mock-24 h	SC283 chitin-0 h	0.0357012	0.0029823	0.029821	0.0415813	<.0001*
																					SC283 mock-0 h	TAM428 mock-0 h	0.0320433	0.0029823	0.026163	0.0379234	<.0001*
																					TAM428 mock-48 h	SC283 mock-0 h	0.0320288	0.0029823	0.026149	0.0379089	<.0001*
																					SC283 chitin-24 h	SC283 mock-24 h	0.0311543	0.0029823	0.025274	0.0370344	<.0001*
																					SC283 chitin-24 h	TAM428 chitin-48 h	0.0308331	0.0029823	0.024953	0.0367133	<.0001*
																					SC283 mock-48 h	SC283 mock-0 h	0.030222	0.0029823	0.024342	0.0361022	<.0001*
																					SC283 chitin-0 h	TAM428 chitin-0 h	0.0302059	0.0029823	0.024326	0.036086	<.0001*
																					SC283 chitin-24 h	SC283 mock-48 h	0.0285506	0.0029823	0.022671	0.0344308	<.0001*
																					TAM428 mock-48 h	SC283 chitin-0 h	0.0281252	0.0029823	0.022245	0.0340053	<.0001*
																					TAM428 chitin-48 h	SC283 mock-0 h	0.0279396	0.0029823	0.022059	0.0338197	<.0001*
																					SC283 mock-24 h	SC283 mock-0 h	0.0276184	0.0029823	0.021738	0.0334985	<.0001*
																					SC283 chitin-24 h	TAM428 mock-48 h	0.0267439	0.0029823	0.020864	0.032624	<.0001*
																					SC283 mock-48 h	SC283 chitin-0 h	0.0263184	0.0029823	0.020438	0.0321985	<.0001*
																					SC283 mock-0 h	TAM428 chitin-0 h	0.0263023	0.0029823	0.020422	0.0321824	<.0001*
																					TAM428 chitin-48 h	SC283 chitin-0 h	0.0240359	0.0029823	0.018156	0.0299161	<.0001*
																					SC283 mock-24 h	SC283 chitin-0 h	0.0237147	0.0029823	0.017835	0.0295949	<.0001*
																					TAM428 mock-24 h	TAM428 chitin-24 h	0.0203637	0.0029823	0.014484	0.0262438	<.0001*
																					TAM428 chitin-24 h	SC283 mock-0 h	0.0192412	0.0029823	0.013361	0.0251213	<.0001*
																					SC283 chitin-24 h	TAM428 mock-24 h	0.0191678	0.0029823	0.013288	0.025048	<.0001*
																					TAM428 chitin-24 h	SC283 chitin-0 h	0.0153375	0.0029823	0.009457	0.0212177	<.0001*
																					TAM428 mock-48 h	TAM428 chitin-24 h	0.0127876	0.0029823	0.006907	0.0186678	<.0001*
																					TAM428 mock-24 h	SC283 mock-24 h	0.0119865	0.0029823	0.006106	0.0178666	<.0001*
																					TAM428 mock-24 h	TAM428 chitin-48 h	0.0116653	0.0029823	0.005785	0.0175454	0.0001*
																					SC283 mock-48 h	TAM428 chitin-24 h	0.0109809	0.0029823	0.005101	0.016861	0.0003*
																					TAM428 mock-24 h	SC283 mock-48 h	0.0093828	0.0029823	0.003503	0.0152629	0.0019*
																					TAM428 chitin-48 h	TAM428 chitin-24 h	0.0086984	0.0029823	0.002818	0.0145785	0.0039*
																					SC283 mock-24 h	TAM428 chitin-24 h	0.0083772	0.0029823	0.002497	0.0142573	0.0055*
																					TAM428 mock-24 h	TAM428 mock-48 h	0.007576	0.0029823	0.001696	0.0134562	0.0118*
																					TAM428 chitin-0 h	TAM428 mock-0 h	0.005741	0.0029823	-0.000139	0.0116212	0.0556
																					TAM428 mock-48 h	SC283 mock-24 h	0.0044104	0.0029823	-0.001470	0.0102906	0.1407
																					TAM428 mock-48 h	TAM428 chitin-48 h	0.0040893	0.0029823	-0.001791	0.0099694	0.1718
																					SC283 chitin-0 h	SC283 mock-0 h	0.0039036	0.0029823	-0.001977	0.0097838	0.192
																					SC283 mock-48 h	SC283 mock-24 h	0.0026037	0.0029823	-0.003276	0.0084838	0.3837
																					SC283 mock-48 h	TAM428 chitin-48 h	0.0022825	0.0029823	-0.003598	0.0081626	0.445
																					TAM428 mock-48 h	SC283 mock-48 h	0.0018068	0.0029823	-0.004073	0.0076869	0.5453
																					TAM428 chitin-48 h	SC283 mock-24 h	0.0003212	0.0029823	-0.005559	0.0062013	0.9143

## Sheet: Figure 8B
Supplemental Data. Lee, Fu et al (2022). Broad spectrum fungal resistance in sorghum is conferred through the complex regulation of an immune receptor gene embedded in a natural antisense transcript. Plant Cell.
Supplemental File S1. Summary of statistical analyses.
CARG Exon_K4me2										CARG Exon_K4me3										ARG1 Exon_K4me2										ARG1 Exon_K4me3										CARG/ARG1 overlap region_K4me2
	Means and Std Deviations										Means and Std Deviations										Means and Std Deviations										Means and Std Deviations										Means and Std Deviations
	Level	Number	Mean	Std Dev	Std Err Mean	Lower 95%	Upper 95%				Level	Number	Mean	Std Dev	Std Err Mean	Lower 95%	Upper 95%				Level	Number	Mean	Std Dev	Std Err Mean	Lower 95%	Upper 95%				Level	Number	Mean	Std Dev	Std Err Mean	Lower 95%	Upper 95%				Level	Number	Mean	Std Dev	Std Err Mean	Lower 95%	Upper 95%
	SC283_Ab	9	0.0145856	0.0006939	0.0002313	0.0140522	0.0151189				SC283_Ab	9	0.0140244	0.0007221	0.0002407	0.0134694	0.0145795				SC283_Ab	9	0.0559144	0.0032568	0.0010856	0.053411	0.0584179				SC283_Ab	9	0.243568	0.008771	0.0029237	0.236826	0.25031				SC283_Ab	9	0.00512	0.0002336	7.7871e-05	0.0049404	0.0052996
	SC283_IgG	9	0.0003567	0.0001177	3.9229e-05	0.0002662	0.0004471				SC283_IgG	9	0.0003567	0.0001177	3.9229e-05	0.0002662	0.0004471				SC283_IgG	9	0.0002967	0.0001901	6.3355e-05	0.0001506	0.0004428				SC283_IgG	9	0.0002967	0.0001901	6.3355e-05	0.0001506	0.0004428				SC283_IgG	9	0.00037	4.5277e-05	1.51e-05	0.0003352	0.0004048
	SSD4_Ab	9	0.0184878	0.0011559	0.0003853	0.0175993	0.0193762				SSD4_Ab	9	0.0222189	0.0012415	0.0004138	0.0212646	0.0231732				SSD4_Ab	9	0.0548056	0.0022998	0.0007666	0.0530378	0.0565733				SSD4_Ab	9	0.199119	0.0071054	0.0023685	0.193657	0.204581				SSD4_Ab	9	0.0059167	0.0002822	9.406e-05	0.0056998	0.0061336
	SSD4_IgG	9	0.0003944	8.56e-05	2.8534e-05	0.0003286	0.0004602				SSD4_IgG	9	0.0003944	8.56e-05	2.8534e-05	0.0003286	0.0004602				SSD4_IgG	9	0.00035	0.0001301	4.3365e-05	0.00025	0.00045				SSD4_IgG	9	0.00035	0.0001301	4.3365e-05	0.00025	0.00045				SSD4_IgG	9	0.0003311	3.4075e-05	1.1358e-05	0.0003049	0.0003573
	SSD65_Ab	9	0.0333667	0.0026263	0.0008754	0.0313479	0.0353854				SSD65_Ab	9	0.16093	0.0028415	0.0009472	0.158746	0.163114				SSD65_Ab	9	0.0214089	0.0010636	0.0003545	0.0205914	0.0222264				SSD65_Ab	9	0.0291633	0.0016838	0.0005613	0.0278691	0.0304576				SSD65_Ab	9	0.0017567	0.0001026	3.42e-05	0.0016778	0.0018355
	SSD65_IgG	9	0.0003511	3.7231e-05	1.241e-05	0.0003225	0.0003797				SSD65_IgG	9	0.0003511	3.7231e-05	1.241e-05	0.0003225	0.0003797				SSD65_IgG	9	0.0003567	9.46e-05	3.1535e-05	0.0002839	0.0004294				SSD65_IgG	9	0.0003567	9.46e-05	3.1535e-05	0.0002839	0.0004294				SSD65_IgG	9	0.0003156	6.6353e-05	2.2118e-05	0.0002646	0.0003666
	TAM428_Ab	9	0.0302922	0.0021069	0.0007023	0.0286727	0.0319117				TAM428_Ab	9	0.193959	0.0088416	0.0029472	0.187163	0.200755				TAM428_Ab	9	0.0189511	0.0008557	0.0002852	0.0182934	0.0196088				TAM428_Ab	9	0.0278022	0.0018906	0.0006302	0.0263489	0.0292555				TAM428_Ab	9	0.0019144	6.2672e-05	2.09e-05	0.0018663	0.0019626
	TAM428_IgG	9	0.0003322	0.0001542	5.14e-05	0.0002137	0.0004507				TAM428_IgG	9	0.0003322	0.0001542	5.14e-05	0.0002137	0.0004507				TAM428_IgG	9	0.0003622	0.000104	3.4672e-05	0.0002823	0.0004422				TAM428_IgG	9	0.0003622	0.000104	3.4672e-05	0.0002823	0.0004422				TAM428_IgG	9	0.0002667	1.3229e-05	4.4096e-06	0.0002565	0.0002768
	Means Comparisons										Means Comparisons										Means Comparisons										Means Comparisons										Means Comparisons
	Comparisons for all pairs using Tukey-Kramer HSD										Comparisons for all pairs using Tukey-Kramer HSD										Comparisons for all pairs using Tukey-Kramer HSD										Comparisons for all pairs using Tukey-Kramer HSD										Comparisons for all pairs using Tukey-Kramer HSD
	Confidence Quantile										Confidence Quantile										Confidence Quantile										Confidence Quantile										Confidence Quantile
	q*	Alpha									q*	Alpha									q*	Alpha									q*	Alpha									q*	Alpha
	3.13337	0.05									3.13337	0.05									3.13337	0.05									3.13337	0.05									3.13337	0.05
	HSD Threshold Matrix										HSD Threshold Matrix										HSD Threshold Matrix										HSD Threshold Matrix										HSD Threshold Matrix
	Abs(Dif)-HSD										Abs(Dif)-HSD										Abs(Dif)-HSD										Abs(Dif)-HSD										Abs(Dif)-HSD
		SSD65_Ab	TAM428_Ab	SSD4_Ab	SC283_Ab	SSD4_IgG	SC283_IgG	SSD65_IgG	TAM428_IgG			TAM428_Ab	SSD65_Ab	SSD4_Ab	SC283_Ab	SSD4_IgG	SC283_IgG	SSD65_IgG	TAM428_IgG			SC283_Ab	SSD4_Ab	SSD65_Ab	TAM428_Ab	TAM428_IgG	SSD65_IgG	SSD4_IgG	SC283_IgG			SC283_Ab	SSD4_Ab	SSD65_Ab	TAM428_Ab	TAM428_IgG	SSD65_IgG	SSD4_IgG	SC283_IgG			SSD4_Ab	SC283_Ab	TAM428_Ab	SSD65_Ab	SC283_IgG	SSD4_IgG	SSD65_IgG	TAM428_IgG
	SSD65_Ab	-0.0019	0.00118	0.01298	0.01688	0.03107	0.03111	0.03112	0.03114		TAM428_Ab	-0.00491	0.02812	0.16683	0.17503	0.18866	0.18869	0.1887	0.18872		SC283_Ab	-0.00221	-0.0011	0.0323	0.03476	0.05335	0.05335	0.05336	0.05341		SC283_Ab	-0.00604	0.03841	0.20836	0.20972	0.23716	0.23717	0.23717	0.23723		SSD4_Ab	-0.00021	0.00059	0.0038	0.00395	0.00534	0.00538	0.00539	0.00544
	TAM428_Ab	0.00118	-0.0019	0.00991	0.01381	0.028	0.02804	0.02804	0.02806		SSD65_Ab	0.02812	-0.00491	0.1338	0.142	0.15563	0.15566	0.15567	0.15569		SSD4_Ab	-0.0011	-0.00221	0.03119	0.03365	0.05224	0.05224	0.05225	0.0523		SSD4_Ab	0.03841	-0.00604	0.16391	0.16527	0.19271	0.19272	0.19273	0.19278		SC283_Ab	0.00059	-0.00021	0.003	0.00316	0.00454	0.00458	0.0046	0.00465
	SSD4_Ab	0.01298	0.00991	-0.0019	0.002	0.0162	0.01623	0.01624	0.01626		SSD4_Ab	0.16683	0.1338	-0.00491	0.00329	0.01692	0.01695	0.01696	0.01698		SSD65_Ab	0.0323	0.03119	-0.00221	0.00025	0.01884	0.01885	0.01885	0.01891		SSD65_Ab	0.20836	0.16391	-0.00604	-0.00468	0.02276	0.02276	0.02277	0.02282		TAM428_Ab	0.0038	0.003	-0.00021	-5e-05	0.00134	0.00138	0.00139	0.00144
	SC283_Ab	0.01688	0.01381	0.002	-0.0019	0.01229	0.01233	0.01234	0.01236		SC283_Ab	0.17503	0.142	0.00329	-0.00491	0.00872	0.00876	0.00876	0.00878		TAM428_Ab	0.03476	0.03365	0.00025	-0.00221	0.01638	0.01639	0.0164	0.01645		TAM428_Ab	0.20972	0.16527	-0.00468	-0.00604	0.0214	0.0214	0.02141	0.02146		SSD65_Ab	0.00395	0.00316	-5e-05	-0.00021	0.00118	0.00122	0.00123	0.00128
	SSD4_IgG	0.03107	0.028	0.0162	0.01229	-0.0019	-0.00186	-0.00185	-0.00184		SSD4_IgG	0.18866	0.15563	0.01692	0.00872	-0.00491	-0.00487	-0.00487	-0.00485		TAM428_IgG	0.05335	0.05224	0.01884	0.01638	-0.00221	-0.0022	-0.00219	-0.00214		TAM428_IgG	0.23716	0.19271	0.02276	0.0214	-0.00604	-0.00604	-0.00603	-0.00598		SC283_IgG	0.00534	0.00454	0.00134	0.00118	-0.00021	-0.00017	-0.00015	-0.0001
	SC283_IgG	0.03111	0.02804	0.01623	0.01233	-0.00186	-0.0019	-0.00189	-0.00187		SC283_IgG	0.18869	0.15566	0.01695	0.00876	-0.00487	-0.00491	-0.0049	-0.00488		SSD65_IgG	0.05335	0.05224	0.01885	0.01639	-0.0022	-0.00221	-0.0022	-0.00215		SSD65_IgG	0.23717	0.19272	0.02276	0.0214	-0.00604	-0.00604	-0.00604	-0.00598		SSD4_IgG	0.00538	0.00458	0.00138	0.00122	-0.00017	-0.00021	-0.00019	-0.00014
	SSD65_IgG	0.03112	0.02804	0.01624	0.01234	-0.00185	-0.00189	-0.0019	-0.00188		SSD65_IgG	0.1887	0.15567	0.01696	0.00876	-0.00487	-0.0049	-0.00491	-0.00489		SSD4_IgG	0.05336	0.05225	0.01885	0.0164	-0.00219	-0.0022	-0.00221	-0.00215		SSD4_IgG	0.23717	0.19273	0.02277	0.02141	-0.00603	-0.00604	-0.00604	-0.00599		SSD65_IgG	0.00539	0.0046	0.00139	0.00123	-0.00015	-0.00019	-0.00021	-0.00016
	TAM428_IgG	0.03114	0.02806	0.01626	0.01236	-0.00184	-0.00187	-0.00188	-0.0019		TAM428_IgG	0.18872	0.15569	0.01698	0.00878	-0.00485	-0.00488	-0.00489	-0.00491		SC283_IgG	0.05341	0.0523	0.01891	0.01645	-0.00214	-0.00215	-0.00215	-0.00221		SC283_IgG	0.23723	0.19278	0.02282	0.02146	-0.00598	-0.00598	-0.00599	-0.00604		TAM428_IgG	0.00544	0.00465	0.00144	0.00128	-0.0001	-0.00014	-0.00016	-0.00021
	Positive values show pairs of means that are significantly different.										Positive values show pairs of means that are significantly different.										Positive values show pairs of means that are significantly different.										Positive values show pairs of means that are significantly different.										Positive values show pairs of means that are significantly different.
	Connecting Letters Report										Connecting Letters Report										Connecting Letters Report										Connecting Letters Report										Connecting Letters Report
	Level						Mean				Level						Mean				Level					Mean					Level					Mean					Level					Mean
	SSD65_Ab	A					0.0333667				TAM428_Ab	A					0.193959				SC283_Ab	A				0.0559144					SC283_Ab	A				0.243568					SSD4_Ab	A				0.00591667
	TAM428_Ab		B				0.0302922				SSD65_Ab		B				0.16093				SSD4_Ab	A				0.0548056					SSD4_Ab		B			0.199119					SC283_Ab		B			0.00512
	SSD4_Ab			C			0.0184878				SSD4_Ab			C			0.0222189				SSD65_Ab		B			0.0214089					SSD65_Ab			C		0.0291633					TAM428_Ab			C		0.00191444
	SC283_Ab				D		0.0145856				SC283_Ab				D		0.0140244				TAM428_Ab			C		0.0189511					TAM428_Ab			C		0.0278022					SSD65_Ab			C		0.00175667
	SSD4_IgG					E	0.00039444				SSD4_IgG					E	0.00039444				TAM428_IgG				D	0.00036222					TAM428_IgG				D	0.00036222					SC283_IgG				D	0.00037
	SC283_IgG					E	0.00035667				SC283_IgG					E	0.00035667				SSD65_IgG				D	0.00035667					SSD65_IgG				D	0.00035667					SSD4_IgG				D	0.00033111
	SSD65_IgG					E	0.00035111				SSD65_IgG					E	0.00035111				SSD4_IgG				D	0.00035					SSD4_IgG				D	0.00035					SSD65_IgG				D	0.00031556
	TAM428_IgG					E	0.00033222				TAM428_IgG					E	0.00033222				SC283_IgG				D	0.00029667					SC283_IgG				D	0.00029667					TAM428_IgG				D	0.00026667
	Levels not connected by same letter are significantly different.										Levels not connected by same letter are significantly different.										Levels not connected by same letter are significantly different.										Levels not connected by same letter are significantly different.										Levels not connected by same letter are significantly different.
	Ordered Differences Report										Ordered Differences Report										Ordered Differences Report										Ordered Differences Report										Ordered Differences Report
	Level	- Level	Difference	Std Err Dif	Lower CL	Upper CL	p-Value				Level	- Level	Difference	Std Err Dif	Lower CL	Upper CL	p-Value				Level	- Level	Difference	Std Err Dif	Lower CL	Upper CL	p-Value				Level	- Level	Difference	Std Err Dif	Lower CL	Upper CL	p-Value				Level	- Level	Difference	Std Err Dif	Lower CL	Upper CL	p-Value
	SSD65_Ab	TAM428_IgG	0.0330344	0.0006055	0.031137	0.0349318	<.0001*				TAM428_Ab	TAM428_IgG	0.193627	0.0015666	0.188718	0.198536	<.0001*				SC283_Ab	SC283_IgG	0.0556178	0.0007038	0.053413	0.0578231	<.0001*				SC283_Ab	SC283_IgG	0.243271	0.0019286	0.237228	0.249314	<.0001*				SSD4_Ab	TAM428_IgG	0.00565	6.59e-05	0.005443	0.0058566	<.0001*
	SSD65_Ab	SSD65_IgG	0.0330156	0.0006055	0.031118	0.0349129	<.0001*				TAM428_Ab	SSD65_IgG	0.193608	0.0015666	0.188699	0.198517	<.0001*				SC283_Ab	SSD4_IgG	0.0555644	0.0007038	0.053359	0.0577697	<.0001*				SC283_Ab	SSD4_IgG	0.243218	0.0019286	0.237175	0.249261	<.0001*				SSD4_Ab	SSD65_IgG	0.0056011	6.59e-05	0.005395	0.0058077	<.0001*
	SSD65_Ab	SC283_IgG	0.03301	0.0006055	0.031113	0.0349074	<.0001*				TAM428_Ab	SC283_IgG	0.193602	0.0015666	0.188693	0.198511	<.0001*				SC283_Ab	SSD65_IgG	0.0555578	0.0007038	0.053353	0.0577631	<.0001*				SC283_Ab	SSD65_IgG	0.243211	0.0019286	0.237168	0.249254	<.0001*				SSD4_Ab	SSD4_IgG	0.0055856	6.59e-05	0.005379	0.0057921	<.0001*
	SSD65_Ab	SSD4_IgG	0.0329722	0.0006055	0.031075	0.0348696	<.0001*				TAM428_Ab	SSD4_IgG	0.193564	0.0015666	0.188656	0.198473	<.0001*				SC283_Ab	TAM428_IgG	0.0555522	0.0007038	0.053347	0.0577575	<.0001*				SC283_Ab	TAM428_IgG	0.243206	0.0019286	0.237163	0.249249	<.0001*				SSD4_Ab	SC283_IgG	0.0055467	6.59e-05	0.00534	0.0057532	<.0001*
	TAM428_Ab	TAM428_IgG	0.02996	0.0006055	0.028063	0.0318574	<.0001*				TAM428_Ab	SC283_Ab	0.179934	0.0015666	0.175026	0.184843	<.0001*				SSD4_Ab	SC283_IgG	0.0545089	0.0007038	0.052304	0.0567142	<.0001*				SC283_Ab	TAM428_Ab	0.215766	0.0019286	0.209723	0.221808	<.0001*				SC283_Ab	TAM428_IgG	0.0048533	6.59e-05	0.004647	0.0050599	<.0001*
	TAM428_Ab	SSD65_IgG	0.0299411	0.0006055	0.028044	0.0318385	<.0001*				TAM428_Ab	SSD4_Ab	0.17174	0.0015666	0.166831	0.176649	<.0001*				SSD4_Ab	SSD4_IgG	0.0544556	0.0007038	0.05225	0.0566608	<.0001*				SC283_Ab	SSD65_Ab	0.214404	0.0019286	0.208361	0.220447	<.0001*				SC283_Ab	SSD65_IgG	0.0048044	6.59e-05	0.004598	0.005011	<.0001*
	TAM428_Ab	SC283_IgG	0.0299356	0.0006055	0.028038	0.0318329	<.0001*				SSD65_Ab	TAM428_IgG	0.160598	0.0015666	0.155689	0.165507	<.0001*				SSD4_Ab	SSD65_IgG	0.0544489	0.0007038	0.052244	0.0566542	<.0001*				SSD4_Ab	SC283_IgG	0.198822	0.0019286	0.192779	0.204865	<.0001*				SC283_Ab	SSD4_IgG	0.0047889	6.59e-05	0.004582	0.0049954	<.0001*
	TAM428_Ab	SSD4_IgG	0.0298978	0.0006055	0.028	0.0317951	<.0001*				SSD65_Ab	SSD65_IgG	0.160579	0.0015666	0.15567	0.165488	<.0001*				SSD4_Ab	TAM428_IgG	0.0544433	0.0007038	0.052238	0.0566486	<.0001*				SSD4_Ab	SSD4_IgG	0.198769	0.0019286	0.192726	0.204812	<.0001*				SC283_Ab	SC283_IgG	0.00475	6.59e-05	0.004543	0.0049566	<.0001*
	SSD65_Ab	SC283_Ab	0.0187811	0.0006055	0.016884	0.0206785	<.0001*				SSD65_Ab	SC283_IgG	0.160573	0.0015666	0.155664	0.165482	<.0001*				SC283_Ab	TAM428_Ab	0.0369633	0.0007038	0.034758	0.0391686	<.0001*				SSD4_Ab	SSD65_IgG	0.198762	0.0019286	0.192719	0.204805	<.0001*				SSD4_Ab	SSD65_Ab	0.00416	6.59e-05	0.003953	0.0043666	<.0001*
	SSD4_Ab	TAM428_IgG	0.0181556	0.0006055	0.016258	0.0200529	<.0001*				SSD65_Ab	SSD4_IgG	0.160536	0.0015666	0.155627	0.165444	<.0001*				SSD4_Ab	TAM428_Ab	0.0358544	0.0007038	0.033649	0.0380597	<.0001*				SSD4_Ab	TAM428_IgG	0.198757	0.0019286	0.192714	0.2048	<.0001*				SSD4_Ab	TAM428_Ab	0.0040022	6.59e-05	0.003796	0.0042088	<.0001*
	SSD4_Ab	SSD65_IgG	0.0181367	0.0006055	0.016239	0.020034	<.0001*				SSD65_Ab	SC283_Ab	0.146906	0.0015666	0.141997	0.151814	<.0001*				SC283_Ab	SSD65_Ab	0.0345056	0.0007038	0.0323	0.0367108	<.0001*				SSD4_Ab	TAM428_Ab	0.171317	0.0019286	0.165274	0.17736	<.0001*				SC283_Ab	SSD65_Ab	0.0033633	6.59e-05	0.003157	0.0035699	<.0001*
	SSD4_Ab	SC283_IgG	0.0181311	0.0006055	0.016234	0.0200285	<.0001*				SSD65_Ab	SSD4_Ab	0.138711	0.0015666	0.133802	0.14362	<.0001*				SSD4_Ab	SSD65_Ab	0.0333967	0.0007038	0.031191	0.0356019	<.0001*				SSD4_Ab	SSD65_Ab	0.169956	0.0019286	0.163913	0.175999	<.0001*				SC283_Ab	TAM428_Ab	0.0032056	6.59e-05	0.002999	0.0034121	<.0001*
	SSD4_Ab	SSD4_IgG	0.0180933	0.0006055	0.016196	0.0199907	<.0001*				TAM428_Ab	SSD65_Ab	0.0330289	0.0015666	0.02812	0.0379377	<.0001*				SSD65_Ab	SC283_IgG	0.0211122	0.0007038	0.018907	0.0233175	<.0001*				SC283_Ab	SSD4_Ab	0.0444489	0.0019286	0.038406	0.0504919	<.0001*				TAM428_Ab	TAM428_IgG	0.0016478	6.59e-05	0.001441	0.0018543	<.0001*
	TAM428_Ab	SC283_Ab	0.0157067	0.0006055	0.013809	0.017604	<.0001*				SSD4_Ab	TAM428_IgG	0.0218867	0.0015666	0.016978	0.0267955	<.0001*				SSD65_Ab	SSD4_IgG	0.0210589	0.0007038	0.018854	0.0232642	<.0001*				SSD65_Ab	SC283_IgG	0.0288667	0.0019286	0.022824	0.0349096	<.0001*				TAM428_Ab	SSD65_IgG	0.0015989	6.59e-05	0.001392	0.0018054	<.0001*
	SSD65_Ab	SSD4_Ab	0.0148789	0.0006055	0.012982	0.0167763	<.0001*				SSD4_Ab	SSD65_IgG	0.0218678	0.0015666	0.016959	0.0267766	<.0001*				SSD65_Ab	SSD65_IgG	0.0210522	0.0007038	0.018847	0.0232575	<.0001*				SSD65_Ab	SSD4_IgG	0.0288133	0.0019286	0.02277	0.0348563	<.0001*				TAM428_Ab	SSD4_IgG	0.0015833	6.59e-05	0.001377	0.0017899	<.0001*
	SC283_Ab	TAM428_IgG	0.0142533	0.0006055	0.012356	0.0161507	<.0001*				SSD4_Ab	SC283_IgG	0.0218622	0.0015666	0.016953	0.0267711	<.0001*				SSD65_Ab	TAM428_IgG	0.0210467	0.0007038	0.018841	0.0232519	<.0001*				SSD65_Ab	SSD65_IgG	0.0288067	0.0019286	0.022764	0.0348496	<.0001*				TAM428_Ab	SC283_IgG	0.0015444	6.59e-05	0.001338	0.001751	<.0001*
	SC283_Ab	SSD65_IgG	0.0142344	0.0006055	0.012337	0.0161318	<.0001*				SSD4_Ab	SSD4_IgG	0.0218244	0.0015666	0.016916	0.0267333	<.0001*				TAM428_Ab	SC283_IgG	0.0186544	0.0007038	0.016449	0.0208597	<.0001*				SSD65_Ab	TAM428_IgG	0.0288011	0.0019286	0.022758	0.0348441	<.0001*				SSD65_Ab	TAM428_IgG	0.00149	6.59e-05	0.001283	0.0016966	<.0001*
	SC283_Ab	SC283_IgG	0.0142289	0.0006055	0.012332	0.0161263	<.0001*				SC283_Ab	TAM428_IgG	0.0136922	0.0015666	0.008783	0.0186011	<.0001*				TAM428_Ab	SSD4_IgG	0.0186011	0.0007038	0.016396	0.0208064	<.0001*				TAM428_Ab	SC283_IgG	0.0275056	0.0019286	0.021463	0.0335485	<.0001*				SSD65_Ab	SSD65_IgG	0.0014411	6.59e-05	0.001235	0.0016477	<.0001*
	SC283_Ab	SSD4_IgG	0.0141911	0.0006055	0.012294	0.0160885	<.0001*				SC283_Ab	SSD65_IgG	0.0136733	0.0015666	0.008764	0.0185822	<.0001*				TAM428_Ab	SSD65_IgG	0.0185944	0.0007038	0.016389	0.0207997	<.0001*				TAM428_Ab	SSD4_IgG	0.0274522	0.0019286	0.021409	0.0334952	<.0001*				SSD65_Ab	SSD4_IgG	0.0014256	6.59e-05	0.001219	0.0016321	<.0001*
	TAM428_Ab	SSD4_Ab	0.0118044	0.0006055	0.009907	0.0137018	<.0001*				SC283_Ab	SC283_IgG	0.0136678	0.0015666	0.008759	0.0185766	<.0001*				TAM428_Ab	TAM428_IgG	0.0185889	0.0007038	0.016384	0.0207942	<.0001*				TAM428_Ab	SSD65_IgG	0.0274456	0.0019286	0.021403	0.0334885	<.0001*				SSD65_Ab	SC283_IgG	0.0013867	6.59e-05	0.00118	0.0015932	<.0001*
	SSD4_Ab	SC283_Ab	0.0039022	0.0006055	0.002005	0.0057996	<.0001*				SC283_Ab	SSD4_IgG	0.01363	0.0015666	0.008721	0.0185389	<.0001*				SSD65_Ab	TAM428_Ab	0.0024578	0.0007038	0.000253	0.0046631	0.0186*				TAM428_Ab	TAM428_IgG	0.02744	0.0019286	0.021397	0.033483	<.0001*				SSD4_Ab	SC283_Ab	0.0007967	6.59e-05	0.00059	0.0010032	<.0001*
	SSD65_Ab	TAM428_Ab	0.0030744	0.0006055	0.001177	0.0049718	<.0001*				SSD4_Ab	SC283_Ab	0.0081944	0.0015666	0.003286	0.0131033	<.0001*				SC283_Ab	SSD4_Ab	0.0011089	0.0007038	-0.001096	0.0033142	0.7628				SSD65_Ab	TAM428_Ab	0.0013611	0.0019286	-0.004682	0.0074041	0.9965				TAM428_Ab	SSD65_Ab	0.0001578	6.59e-05	-0.000049	0.0003643	0.2623
	SSD4_IgG	TAM428_IgG	6.22e-05	0.0006055	-0.001835	0.0019596	1				SSD4_IgG	TAM428_IgG	6.22e-05	0.0015666	-0.004847	0.0049711	1				TAM428_IgG	SC283_IgG	6.56e-05	0.0007038	-0.002140	0.0022708	1				TAM428_IgG	SC283_IgG	6.56e-05	0.0019286	-0.005977	0.0061085	1				SC283_IgG	TAM428_IgG	0.0001033	6.59e-05	-0.000103	0.0003099	0.7674
	SSD4_IgG	SSD65_IgG	4.33e-05	0.0006055	-0.001854	0.0019407	1				SSD4_IgG	SSD65_IgG	4.33e-05	0.0015666	-0.004866	0.0049522	1				SSD65_IgG	SC283_IgG	6e-05	0.0007038	-0.002145	0.0022653	1				SSD65_IgG	SC283_IgG	6e-05	0.0019286	-0.005983	0.006103	1				SSD4_IgG	TAM428_IgG	6.44e-05	6.59e-05	-0.000142	0.000271	0.976
	SSD4_IgG	SC283_IgG	3.78e-05	0.0006055	-0.001860	0.0019351	1				SSD4_IgG	SC283_IgG	3.78e-05	0.0015666	-0.004871	0.0049466	1				SSD4_IgG	SC283_IgG	5.33e-05	0.0007038	-0.002152	0.0022586	1				SSD4_IgG	SC283_IgG	5.33e-05	0.0019286	-0.005990	0.0060963	1				SC283_IgG	SSD65_IgG	5.44e-05	6.59e-05	-0.000152	0.000261	0.991
	SC283_IgG	TAM428_IgG	2.44e-05	0.0006055	-0.001873	0.0019218	1				SC283_IgG	TAM428_IgG	2.44e-05	0.0015666	-0.004884	0.0049333	1				TAM428_IgG	SSD4_IgG	1.22e-05	0.0007038	-0.002193	0.0022175	1				TAM428_IgG	SSD4_IgG	1.22e-05	0.0019286	-0.006031	0.0060552	1				SSD65_IgG	TAM428_IgG	4.89e-05	6.59e-05	-0.000158	0.0002554	0.9953
	SSD65_IgG	TAM428_IgG	1.89e-05	0.0006055	-0.001878	0.0019163	1				SSD65_IgG	TAM428_IgG	1.89e-05	0.0015666	-0.004890	0.0049277	1				SSD65_IgG	SSD4_IgG	6.7e-06	0.0007038	-0.002199	0.0022119	1				SSD65_IgG	SSD4_IgG	6.7e-06	0.0019286	-0.006036	0.0060496	1				SC283_IgG	SSD4_IgG	3.89e-05	6.59e-05	-0.000168	0.0002454	0.9989
	SC283_IgG	SSD65_IgG	5.6e-06	0.0006055	-0.001892	0.0019029	1				SC283_IgG	SSD65_IgG	5.6e-06	0.0015666	-0.004903	0.0049144	1				TAM428_IgG	SSD65_IgG	5.6e-06	0.0007038	-0.002200	0.0022108	1				TAM428_IgG	SSD65_IgG	5.6e-06	0.0019286	-0.006037	0.0060485	1				SSD4_IgG	SSD65_IgG	1.56e-05	6.59e-05	-0.000191	0.0002221	1
[truncated: 1 more columns]

## Sheet: Figure 8C
Supplemental Data. Lee, Fu et al (2022). Broad spectrum fungal resistance in sorghum is conferred through the complex regulation of an immune receptor gene embedded in a natural antisense transcript. Plant Cell.
Supplemental File S1. Summary of statistical analyses.
CARG Exon_K36me2										CARG Exon_K36me3										ARG1 Exon_K36me2										ARG1 Exon_K36me3										CARG/ARG1 overlap region_K36me2
	Means and Std Deviations										Means and Std Deviations										Means and Std Deviations										Means and Std Deviations										Means and Std Deviations
	Level	Number	Mean	Std Dev	Std Err Mean	Lower 95%	Upper 95%				Level	Number	Mean	Std Dev	Std Err Mean	Lower 95%	Upper 95%				Level	Number	Mean	Std Dev	Std Err Mean	Lower 95%	Upper 95%				Level	Number	Mean	Std Dev	Std Err Mean	Lower 95%	Upper 95%				Level	Number	Mean	Std Dev	Std Err Mean	Lower 95%	Upper 95%
	SC283_Ab	9	0.0038167	0.0001795	5.9838e-05	0.0036787	0.0039547				SC283_Ab	9	0.0020211	0.000144	4.8e-05	0.0019104	0.0021318				SC283_Ab	9	0.0100678	0.0006246	0.0002082	0.0095876	0.0105479				SC283_Ab	9	0.152884	0.0026537	0.0008846	0.150845	0.154924				SC283_Ab	9	0.0059389	0.001073	0.0003577	0.0051141	0.0067636
	SC283_IgG	9	0.0003567	0.0001177	3.9229e-05	0.0002662	0.0004471				SC283_IgG	9	0.0003567	0.0001177	3.9229e-05	0.0002662	0.0004471				SC283_IgG	9	0.0002967	0.0001901	6.3355e-05	0.0001506	0.0004428				SC283_IgG	9	0.0002967	0.0001901	6.3355e-05	0.0001506	0.0004428				SC283_IgG	9	0.00037	4.5277e-05	1.51e-05	0.0003352	0.0004048
	SSD4_Ab	9	0.0039178	0.0003535	0.0001178	0.0036461	0.0041895				SSD4_Ab	9	0.0044711	0.0002793	9.3116e-05	0.0042564	0.0046858				SSD4_Ab	9	0.0079856	0.0003174	0.0001058	0.0077416	0.0082295				SSD4_Ab	9	0.108506	0.0050788	0.0016929	0.104602	0.112409				SSD4_Ab	9	0.0058822	0.0001733	5.7778e-05	0.005749	0.0060155
	SSD4_IgG	9	0.0003944	8.56e-05	2.8534e-05	0.0003286	0.0004602				SSD4_IgG	9	0.0003944	8.56e-05	2.8534e-05	0.0003286	0.0004602				SSD4_IgG	9	0.00035	0.0001301	4.3365e-05	0.00025	0.00045				SSD4_IgG	9	0.00035	0.0001301	4.3365e-05	0.00025	0.00045				SSD4_IgG	9	0.0003311	3.4075e-05	1.1358e-05	0.0003049	0.0003573
	SSD65_Ab	9	0.0090167	0.000381	0.000127	0.0087238	0.0093095				SSD65_Ab	9	0.0822622	0.0015225	0.0005075	0.0810919	0.0834325				SSD65_Ab	9	0.0175144	0.0010118	0.0003373	0.0167367	0.0182922				SSD65_Ab	9	0.0293811	0.0010705	0.0003568	0.0285583	0.0302039				SSD65_Ab	9	0.0048667	0.0001247	4.1567e-05	0.0047708	0.0049625
	SSD65_IgG	9	0.0003511	3.7231e-05	1.241e-05	0.0003225	0.0003797				SSD65_IgG	9	0.0003511	3.7231e-05	1.241e-05	0.0003225	0.0003797				SSD65_IgG	9	0.0003567	9.46e-05	3.1535e-05	0.0002839	0.0004294				SSD65_IgG	9	0.0003567	9.46e-05	3.1535e-05	0.0002839	0.0004294				SSD65_IgG	9	0.0003156	6.6353e-05	2.2118e-05	0.0002646	0.0003666
	TAM428_Ab	9	0.0107478	0.0006327	0.0002109	0.0102614	0.0112341				TAM428_Ab	9	0.0825311	0.0040323	0.0013441	0.0794316	0.0856306				TAM428_Ab	9	0.0190456	0.0007781	0.0002594	0.0184475	0.0196436				TAM428_Ab	9	0.02377	0.0015063	0.0005021	0.0226121	0.0249279				TAM428_Ab	9	0.0050567	0.0002858	9.5263e-05	0.004837	0.0052763
	TAM428_IgG	9	0.0003322	0.0001542	5.14e-05	0.0002137	0.0004507				TAM428_IgG	9	0.0003322	0.0001542	5.14e-05	0.0002137	0.0004507				TAM428_IgG	9	0.0003622	0.000104	3.4672e-05	0.0002823	0.0004422				TAM428_IgG	9	0.0003622	0.000104	3.4672e-05	0.0002823	0.0004422				TAM428_IgG	9	0.0002667	1.3229e-05	4.4096e-06	0.0002565	0.0002768
	Means Comparisons										Means Comparisons										Means Comparisons										Means Comparisons										Means Comparisons
	Comparisons for all pairs using Tukey-Kramer HSD										Comparisons for all pairs using Tukey-Kramer HSD										Comparisons for all pairs using Tukey-Kramer HSD										Comparisons for all pairs using Tukey-Kramer HSD										Comparisons for all pairs using Tukey-Kramer HSD
	Confidence Quantile										Confidence Quantile										Confidence Quantile										Confidence Quantile										Confidence Quantile
	q*	Alpha									q*	Alpha									q*	Alpha									q*	Alpha									q*	Alpha
	3.13337	0.05									3.13337	0.05									3.13337	0.05									3.13337	0.05									3.13337	0.05
	HSD Threshold Matrix										HSD Threshold Matrix										HSD Threshold Matrix										HSD Threshold Matrix										HSD Threshold Matrix
	Abs(Dif)-HSD										Abs(Dif)-HSD										Abs(Dif)-HSD										Abs(Dif)-HSD										Abs(Dif)-HSD
		TAM428_Ab	SSD65_Ab	SSD4_Ab	SC283_Ab	SSD4_IgG	SC283_IgG	SSD65_IgG	TAM428_IgG			TAM428_Ab	SSD65_Ab	SSD4_Ab	SC283_Ab	SSD4_IgG	SC283_IgG	SSD65_IgG	TAM428_IgG			TAM428_Ab	SSD65_Ab	SC283_Ab	SSD4_Ab	TAM428_IgG	SSD65_IgG	SSD4_IgG	SC283_IgG			SC283_Ab	SSD4_Ab	SSD65_Ab	TAM428_Ab	TAM428_IgG	SSD65_IgG	SSD4_IgG	SC283_IgG			SC283_Ab	SSD4_Ab	TAM428_Ab	SSD65_Ab	SC283_IgG	SSD4_IgG	SSD65_IgG	TAM428_IgG
	TAM428_Ab	-0.00045	0.00128	0.00638	0.00648	0.0099	0.00994	0.00994	0.00996		TAM428_Ab	-0.00226	-0.00199	0.0758	0.07825	0.07988	0.07991	0.07992	0.07994		TAM428_Ab	-0.00077	0.00076	0.0082	0.01029	0.01791	0.01792	0.01792	0.01798		SC283_Ab	-0.00315	0.04123	0.12036	0.12597	0.14937	0.14938	0.14939	0.14944		SC283_Ab	-0.00059	-0.00054	0.00029	0.00048	0.00498	0.00502	0.00503	0.00508
	SSD65_Ab	0.00128	-0.00045	0.00465	0.00475	0.00817	0.00821	0.00821	0.00823		SSD65_Ab	-0.00199	-0.00226	0.07553	0.07798	0.07961	0.07965	0.07965	0.07967		SSD65_Ab	0.00076	-0.00077	0.00667	0.00876	0.01638	0.01638	0.01639	0.01644		SSD4_Ab	0.04123	-0.00315	0.07598	0.08159	0.105	0.105	0.10501	0.10506		SSD4_Ab	-0.00054	-0.00059	0.00023	0.00042	0.00492	0.00496	0.00497	0.00502
	SSD4_Ab	0.00638	0.00465	-0.00045	-0.00035	0.00307	0.00311	0.00311	0.00313		SSD4_Ab	0.0758	0.07553	-0.00226	0.00019	0.00182	0.00185	0.00186	0.00188		SC283_Ab	0.0082	0.00667	-0.00077	0.00131	0.00893	0.00894	0.00894	0.009		SSD65_Ab	0.12036	0.07598	-0.00315	0.00246	0.02587	0.02588	0.02588	0.02594		TAM428_Ab	0.00029	0.00023	-0.00059	-0.0004	0.00409	0.00413	0.00415	0.0042
	SC283_Ab	0.00648	0.00475	-0.00035	-0.00045	0.00297	0.00301	0.00301	0.00303		SC283_Ab	0.07825	0.07798	0.00019	-0.00226	-0.00063	-0.0006	-0.00059	-0.00057		SSD4_Ab	0.01029	0.00876	0.00131	-0.00077	0.00685	0.00686	0.00686	0.00692		TAM428_Ab	0.12597	0.08159	0.00246	-0.00315	0.02026	0.02027	0.02027	0.02033		SSD65_Ab	0.00048	0.00042	-0.0004	-0.00059	0.0039	0.00394	0.00396	0.00401
	SSD4_IgG	0.0099	0.00817	0.00307	0.00297	-0.00045	-0.00041	-0.00041	-0.00039		SSD4_IgG	0.07988	0.07961	0.00182	-0.00063	-0.00226	-0.00222	-0.00222	-0.0022		TAM428_IgG	0.01791	0.01638	0.00893	0.00685	-0.00077	-0.00077	-0.00076	-0.00071		TAM428_IgG	0.14937	0.105	0.02587	0.02026	-0.00315	-0.00314	-0.00314	-0.00308		SC283_IgG	0.00498	0.00492	0.00409	0.0039	-0.00059	-0.00055	-0.00054	-0.00049
	SC283_IgG	0.00994	0.00821	0.00311	0.00301	-0.00041	-0.00045	-0.00045	-0.00043		SC283_IgG	0.07991	0.07965	0.00185	-0.0006	-0.00222	-0.00226	-0.00225	-0.00224		SSD65_IgG	0.01792	0.01638	0.00894	0.00686	-0.00077	-0.00077	-0.00077	-0.00071		SSD65_IgG	0.14938	0.105	0.02588	0.02027	-0.00314	-0.00315	-0.00314	-0.00309		SSD4_IgG	0.00502	0.00496	0.00413	0.00394	-0.00055	-0.00059	-0.00058	-0.00053
	SSD65_IgG	0.00994	0.00821	0.00311	0.00301	-0.00041	-0.00045	-0.00045	-0.00043		SSD65_IgG	0.07992	0.07965	0.00186	-0.00059	-0.00222	-0.00225	-0.00226	-0.00224		SSD4_IgG	0.01792	0.01639	0.00894	0.00686	-0.00076	-0.00077	-0.00077	-0.00072		SSD4_IgG	0.14939	0.10501	0.02588	0.02027	-0.00314	-0.00314	-0.00315	-0.00309		SSD65_IgG	0.00503	0.00497	0.00415	0.00396	-0.00054	-0.00058	-0.00059	-0.00054
	TAM428_IgG	0.00996	0.00823	0.00313	0.00303	-0.00039	-0.00043	-0.00043	-0.00045		TAM428_IgG	0.07994	0.07967	0.00188	-0.00057	-0.0022	-0.00224	-0.00224	-0.00226		SC283_IgG	0.01798	0.01644	0.009	0.00692	-0.00071	-0.00071	-0.00072	-0.00077		SC283_IgG	0.14944	0.10506	0.02594	0.02033	-0.00308	-0.00309	-0.00309	-0.00315		TAM428_IgG	0.00508	0.00502	0.0042	0.00401	-0.00049	-0.00053	-0.00054	-0.00059
	Positive values show pairs of means that are significantly different.										Positive values show pairs of means that are significantly different.										Positive values show pairs of means that are significantly different.										Positive values show pairs of means that are significantly different.										Positive values show pairs of means that are significantly different.
	Connecting Letters Report										Connecting Letters Report										Connecting Letters Report										Connecting Letters Report										Connecting Letters Report
	Level					Mean					Level				Mean						Level						Mean				Level						Mean				Level				Mean
	TAM428_Ab	A				0.0107478					TAM428_Ab	A			0.0825311						TAM428_Ab	A					0.0190456				SC283_Ab	A					0.152884				SC283_Ab	A			0.00593889
	SSD65_Ab		B			0.00901667					SSD65_Ab	A			0.0822622						SSD65_Ab		B				0.0175144				SSD4_Ab		B				0.108506				SSD4_Ab	A			0.00588222
	SSD4_Ab			C		0.00391778					SSD4_Ab		B		0.00447111						SC283_Ab			C			0.0100678				SSD65_Ab			C			0.0293811				TAM428_Ab		B		0.00505667
	SC283_Ab			C		0.00381667					SC283_Ab			C	0.00202111						SSD4_Ab				D		0.00798556				TAM428_Ab				D		0.02377				SSD65_Ab		B		0.00486667
	SSD4_IgG				D	0.00039444					SSD4_IgG			C	0.00039444						TAM428_IgG					E	0.00036222				TAM428_IgG					E	0.00036222				SC283_IgG			C	0.00037
	SC283_IgG				D	0.00035667					SC283_IgG			C	0.00035667						SSD65_IgG					E	0.00035667				SSD65_IgG					E	0.00035667				SSD4_IgG			C	0.00033111
	SSD65_IgG				D	0.00035111					SSD65_IgG			C	0.00035111						SSD4_IgG					E	0.00035				SSD4_IgG					E	0.00035				SSD65_IgG			C	0.00031556
	TAM428_IgG				D	0.00033222					TAM428_IgG			C	0.00033222						SC283_IgG					E	0.00029667				SC283_IgG					E	0.00029667				TAM428_IgG			C	0.00026667
	Levels not connected by same letter are significantly different.										Levels not connected by same letter are significantly different.										Levels not connected by same letter are significantly different.										Levels not connected by same letter are significantly different.										Levels not connected by same letter are significantly different.
	Ordered Differences Report										Ordered Differences Report										Ordered Differences Report										Ordered Differences Report										Ordered Differences Report
	Level	- Level	Difference	Std Err Dif	Lower CL	Upper CL	p-Value				Level	- Level	Difference	Std Err Dif	Lower CL	Upper CL	p-Value				Level	- Level	Difference	Std Err Dif	Lower CL	Upper CL	p-Value				Level	- Level	Difference	Std Err Dif	Lower CL	Upper CL	p-Value				Level	- Level	Difference	Std Err Dif	Lower CL	Upper CL	p-Value
	TAM428_Ab	TAM428_IgG	0.0104156	0.0001442	0.009964	0.0108675	<.0001*				TAM428_Ab	TAM428_IgG	0.0821989	0.0007212	0.079939	0.0844585	<.0001*				TAM428_Ab	SC283_IgG	0.0187489	0.0002468	0.017976	0.0195222	<.0001*				SC283_Ab	SC283_IgG	0.152588	0.0010045	0.14944	0.155735	<.0001*				SC283_Ab	TAM428_IgG	0.0056722	0.000189	0.00508	0.0062645	<.0001*
	TAM428_Ab	SSD65_IgG	0.0103967	0.0001442	0.009945	0.0108486	<.0001*				TAM428_Ab	SSD65_IgG	0.08218	0.0007212	0.07992	0.0844397	<.0001*				TAM428_Ab	SSD4_IgG	0.0186956	0.0002468	0.017922	0.0194689	<.0001*				SC283_Ab	SSD4_IgG	0.152534	0.0010045	0.149387	0.155682	<.0001*				SC283_Ab	SSD65_IgG	0.0056233	0.000189	0.005031	0.0062156	<.0001*
	TAM428_Ab	SC283_IgG	0.0103911	0.0001442	0.009939	0.0108431	<.0001*				TAM428_Ab	SC283_IgG	0.0821744	0.0007212	0.079915	0.0844341	<.0001*				TAM428_Ab	SSD65_IgG	0.0186889	0.0002468	0.017916	0.0194622	<.0001*				SC283_Ab	SSD65_IgG	0.152528	0.0010045	0.14938	0.155675	<.0001*				SSD4_Ab	TAM428_IgG	0.0056156	0.000189	0.005023	0.0062078	<.0001*
	TAM428_Ab	SSD4_IgG	0.0103533	0.0001442	0.009901	0.0108053	<.0001*				TAM428_Ab	SSD4_IgG	0.0821367	0.0007212	0.079877	0.0843963	<.0001*				TAM428_Ab	TAM428_IgG	0.0186833	0.0002468	0.01791	0.0194567	<.0001*				SC283_Ab	TAM428_IgG	0.152522	0.0010045	0.149375	0.15567	<.0001*				SC283_Ab	SSD4_IgG	0.0056078	0.000189	0.005015	0.0062001	<.0001*
	SSD65_Ab	TAM428_IgG	0.0086844	0.0001442	0.008232	0.0091364	<.0001*				SSD65_Ab	TAM428_IgG	0.08193	0.0007212	0.07967	0.0841897	<.0001*				SSD65_Ab	SC283_IgG	0.0172178	0.0002468	0.016444	0.0179911	<.0001*				SC283_Ab	TAM428_Ab	0.129114	0.0010045	0.125967	0.132262	<.0001*				SC283_Ab	SC283_IgG	0.0055689	0.000189	0.004977	0.0061612	<.0001*
	SSD65_Ab	SSD65_IgG	0.0086656	0.0001442	0.008214	0.0091175	<.0001*				SSD65_Ab	SSD65_IgG	0.0819111	0.0007212	0.079651	0.0841708	<.0001*				SSD65_Ab	SSD4_IgG	0.0171644	0.0002468	0.016391	0.0179378	<.0001*				SC283_Ab	SSD65_Ab	0.123503	0.0010045	0.120356	0.126651	<.0001*				SSD4_Ab	SSD65_IgG	0.0055667	0.000189	0.004974	0.006159	<.0001*
	SSD65_Ab	SC283_IgG	0.00866	0.0001442	0.008208	0.009112	<.0001*				SSD65_Ab	SC283_IgG	0.0819056	0.0007212	0.079646	0.0841652	<.0001*				SSD65_Ab	SSD65_IgG	0.0171578	0.0002468	0.016384	0.0179311	<.0001*				SSD4_Ab	SC283_IgG	0.108209	0.0010045	0.105061	0.111356	<.0001*				SSD4_Ab	SSD4_IgG	0.0055511	0.000189	0.004959	0.0061434	<.0001*
	SSD65_Ab	SSD4_IgG	0.0086222	0.0001442	0.00817	0.0090742	<.0001*				SSD65_Ab	SSD4_IgG	0.0818678	0.0007212	0.079608	0.0841274	<.0001*				SSD65_Ab	TAM428_IgG	0.0171522	0.0002468	0.016379	0.0179256	<.0001*				SSD4_Ab	SSD4_IgG	0.108156	0.0010045	0.105008	0.111303	<.0001*				SSD4_Ab	SC283_IgG	0.0055122	0.000189	0.00492	0.0061045	<.0001*
	TAM428_Ab	SC283_Ab	0.0069311	0.0001442	0.006479	0.0073831	<.0001*				TAM428_Ab	SC283_Ab	0.08051	0.0007212	0.07825	0.0827697	<.0001*				TAM428_Ab	SSD4_Ab	0.01106	0.0002468	0.010287	0.0118333	<.0001*				SSD4_Ab	SSD65_IgG	0.108149	0.0010045	0.105001	0.111296	<.0001*				TAM428_Ab	TAM428_IgG	0.00479	0.000189	0.004198	0.0053823	<.0001*
	TAM428_Ab	SSD4_Ab	0.00683	0.0001442	0.006378	0.007282	<.0001*				SSD65_Ab	SC283_Ab	0.0802411	0.0007212	0.077981	0.0825008	<.0001*				SC283_Ab	SC283_IgG	0.0097711	0.0002468	0.008998	0.0105445	<.0001*				SSD4_Ab	TAM428_IgG	0.108143	0.0010045	0.104996	0.111291	<.0001*				TAM428_Ab	SSD65_IgG	0.0047411	0.000189	0.004149	0.0053334	<.0001*
	SSD65_Ab	SC283_Ab	0.0052	0.0001442	0.004748	0.005652	<.0001*				TAM428_Ab	SSD4_Ab	0.07806	0.0007212	0.0758	0.0803197	<.0001*				SC283_Ab	SSD4_IgG	0.0097178	0.0002468	0.008944	0.0104911	<.0001*				SSD4_Ab	TAM428_Ab	0.0847356	0.0010045	0.081588	0.087883	<.0001*				TAM428_Ab	SSD4_IgG	0.0047256	0.000189	0.004133	0.0053178	<.0001*
	SSD65_Ab	SSD4_Ab	0.0050989	0.0001442	0.004647	0.0055508	<.0001*				SSD65_Ab	SSD4_Ab	0.0777911	0.0007212	0.075531	0.0800508	<.0001*				SC283_Ab	SSD65_IgG	0.0097111	0.0002468	0.008938	0.0104845	<.0001*				SSD4_Ab	SSD65_Ab	0.0791244	0.0010045	0.075977	0.0822719	<.0001*				TAM428_Ab	SC283_IgG	0.0046867	0.000189	0.004094	0.005279	<.0001*
	SSD4_Ab	TAM428_IgG	0.0035856	0.0001442	0.003134	0.0040375	<.0001*				SSD4_Ab	TAM428_IgG	0.0041389	0.0007212	0.001879	0.0063985	<.0001*				SC283_Ab	TAM428_IgG	0.0097056	0.0002468	0.008932	0.0104789	<.0001*				SC283_Ab	SSD4_Ab	0.0443789	0.0010045	0.041231	0.0475263	<.0001*				SSD65_Ab	TAM428_IgG	0.0046	0.000189	0.004008	0.0051923	<.0001*
	SSD4_Ab	SSD65_IgG	0.0035667	0.0001442	0.003115	0.0040186	<.0001*				SSD4_Ab	SSD65_IgG	0.00412	0.0007212	0.00186	0.0063797	<.0001*				SSD65_Ab	SSD4_Ab	0.0095289	0.0002468	0.008756	0.0103022	<.0001*				SSD65_Ab	SC283_IgG	0.0290844	0.0010045	0.025937	0.0322319	<.0001*				SSD65_Ab	SSD65_IgG	0.0045511	0.000189	0.003959	0.0051434	<.0001*
	SSD4_Ab	SC283_IgG	0.0035611	0.0001442	0.003109	0.0040131	<.0001*				SSD4_Ab	SC283_IgG	0.0041144	0.0007212	0.001855	0.0063741	<.0001*				TAM428_Ab	SC283_Ab	0.0089778	0.0002468	0.008204	0.0097511	<.0001*				SSD65_Ab	SSD4_IgG	0.0290311	0.0010045	0.025884	0.0321786	<.0001*				SSD65_Ab	SSD4_IgG	0.0045356	0.000189	0.003943	0.0051278	<.0001*
	SSD4_Ab	SSD4_IgG	0.0035233	0.0001442	0.003071	0.0039753	<.0001*				SSD4_Ab	SSD4_IgG	0.0040767	0.0007212	0.001817	0.0063363	<.0001*				SSD4_Ab	SC283_IgG	0.0076889	0.0002468	0.006916	0.0084622	<.0001*				SSD65_Ab	SSD65_IgG	0.0290244	0.0010045	0.025877	0.0321719	<.0001*				SSD65_Ab	SC283_IgG	0.0044967	0.000189	0.003904	0.005089	<.0001*
	SC283_Ab	TAM428_IgG	0.0034844	0.0001442	0.003032	0.0039364	<.0001*				SSD4_Ab	SC283_Ab	0.00245	0.0007212	0.00019	0.0047097	0.0244*				SSD4_Ab	SSD4_IgG	0.0076356	0.0002468	0.006862	0.0084089	<.0001*				SSD65_Ab	TAM428_IgG	0.0290189	0.0010045	0.025871	0.0321663	<.0001*				SC283_Ab	SSD65_Ab	0.0010722	0.000189	0.00048	0.0016645	<.0001*
	SC283_Ab	SSD65_IgG	0.0034656	0.0001442	0.003014	0.0039175	<.0001*				SC283_Ab	TAM428_IgG	0.0016889	0.0007212	-0.000571	0.0039485	0.2879				SSD4_Ab	SSD65_IgG	0.0076289	0.0002468	0.006856	0.0084022	<.0001*				TAM428_Ab	SC283_IgG	0.0234733	0.0010045	0.020326	0.0266208	<.0001*				SSD4_Ab	SSD65_Ab	0.0010156	0.000189	0.000423	0.0016078	<.0001*
	SC283_Ab	SC283_IgG	0.00346	0.0001442	0.003008	0.003912	<.0001*				SC283_Ab	SSD65_IgG	0.00167	0.0007212	-0.000590	0.0039297	0.3014				SSD4_Ab	TAM428_IgG	0.0076233	0.0002468	0.00685	0.0083967	<.0001*				TAM428_Ab	SSD4_IgG	0.02342	0.0010045	0.020273	0.0265675	<.0001*				SC283_Ab	TAM428_Ab	0.0008822	0.000189	0.00029	0.0014745	0.0004*
	SC283_Ab	SSD4_IgG	0.0034222	0.0001442	0.00297	0.0038742	<.0001*				SC283_Ab	SC283_IgG	0.0016644	0.0007212	-0.000595	0.0039241	0.3055				SSD65_Ab	SC283_Ab	0.0074467	0.0002468	0.006673	0.00822	<.0001*				TAM428_Ab	SSD65_IgG	0.0234133	0.0010045	0.020266	0.0265608	<.0001*				SSD4_Ab	TAM428_Ab	0.0008256	0.000189	0.000233	0.0014178	0.0012*
	TAM428_Ab	SSD65_Ab	0.0017311	0.0001442	0.001279	0.0021831	<.0001*				SC283_Ab	SSD4_IgG	0.0016267	0.0007212	-0.000633	0.0038863	0.3339				SC283_Ab	SSD4_Ab	0.0020822	0.0002468	0.001309	0.0028556	<.0001*				TAM428_Ab	TAM428_IgG	0.0234078	0.0010045	0.02026	0.0265552	<.0001*				TAM428_Ab	SSD65_Ab	0.00019	0.000189	-0.000402	0.0007823	0.972
	SSD4_Ab	SC283_Ab	0.0001011	0.0001442	-0.000351	0.0005531	0.9967				TAM428_Ab	SSD65_Ab	0.0002689	0.0007212	-0.001991	0.0025285	0.9999				TAM428_Ab	SSD65_Ab	0.0015311	0.0002468	0.000758	0.0023045	<.0001*				SSD65_Ab	TAM428_Ab	0.0056111	0.0010045	0.002464	0.0087586	<.0001*				SC283_IgG	TAM428_IgG	0.0001033	0.000189	-0.000489	0.0006956	0.9993
	SSD4_IgG	TAM428_IgG	6.22e-05	0.0001442	-0.000390	0.0005142	0.9999				SSD4_IgG	TAM428_IgG	6.22e-05	0.0007212	-0.002197	0.0023219	1				TAM428_IgG	SC283_IgG	6.56e-05	0.0002468	-0.000708	0.0008389	1				TAM428_IgG	SC283_IgG	6.56e-05	0.0010045	-0.003082	0.003213	1				SSD4_IgG	TAM428_IgG	6.44e-05	0.000189	-0.000528	0.0006567	1
	SSD4_IgG	SSD65_IgG	4.33e-05	0.0001442	-0.000409	0.0004953	1				SSD4_IgG	SSD65_IgG	4.33e-05	0.0007212	-0.002216	0.002303	1				SSD65_IgG	SC283_IgG	6e-05	0.0002468	-0.000713	0.0008333	1				SSD65_IgG	SC283_IgG	6e-05	0.0010045	-0.003087	0.0032075	1				SC283_Ab	SSD4_Ab	5.67e-05	0.000189	-0.000536	0.000649	1
	SSD4_IgG	SC283_IgG	3.78e-05	0.0001442	-0.000414	0.0004897	1				SSD4_IgG	SC283_IgG	3.78e-05	0.0007212	-0.002222	0.0022974	1				SSD4_IgG	SC283_IgG	5.33e-05	0.0002468	-0.000720	0.0008267	1				SSD4_IgG	SC283_IgG	5.33e-05	0.0010045	-0.003094	0.0032008	1				SC283_IgG	SSD65_IgG	5.44e-05	0.000189	-0.000538	0.0006467	1
	SC283_IgG	TAM428_IgG	2.44e-05	0.0001442	-0.000428	0.0004764	1				SC283_IgG	TAM428_IgG	2.44e-05	0.0007212	-0.002235	0.0022841	1				TAM428_IgG	SSD4_IgG	1.22e-05	0.0002468	-0.000761	0.0007856	1				TAM428_IgG	SSD4_IgG	1.22e-05	0.0010045	-0.003135	0.0031597	1				SSD65_IgG	TAM428_IgG	4.89e-05	0.000189	-0.000543	0.0006412	1
	SSD65_IgG	TAM428_IgG	1.89e-05	0.0001442	-0.000433	0.0004708	1				SSD65_IgG	TAM428_IgG	1.89e-05	0.0007212	-0.002241	0.0022785	1				SSD65_IgG	SSD4_IgG	6.7e-06	0.0002468	-0.000767	0.00078	1				SSD65_IgG	SSD4_IgG	6.7e-06	0.0010045	-0.003141	0.0031541	1				SC283_IgG	SSD4_IgG	3.89e-05	0.000189	-0.000553	0.0006312	1
	SC283_IgG	SSD65_IgG	5.6e-06	0.0001442	-0.000446	0.0004575	1				SC283_IgG	SSD65_IgG	5.6e-06	0.0007212	-0.002254	0.0022652	1				TAM428_IgG	SSD65_IgG	5.6e-06	0.0002468	-0.000768	0.0007789	1				TAM428_IgG	SSD65_IgG	5.6e-06	0.0010045	-0.003142	0.003153	1				SSD4_IgG	SSD65_IgG	1.56e-05	0.000189	-0.000577	0.0006078	1
[truncated: 1 more columns]

## Sheet: Figure 8D
Supplemental Data. Lee, Fu et al (2022). Broad spectrum fungal resistance in sorghum is conferred through the complex regulation of an immune receptor gene embedded in a natural antisense transcript. Plant Cell.
Supplemental File S1. Summary of statistical analyses.
CARG Exon_K9me2										CARG Exon_K9me3										ARG1 Exon_K9me2										ARG1 Exon_K9me3										CARG/ARG1 overlap region_K9me2
	Means and Std Deviations										Means and Std Deviations										Means and Std Deviations										Means and Std Deviations										Means and Std Deviations
	Level	Number	Mean	Std Dev	Std Err Mean	Lower 95%	Upper 95%				Level	Number	Mean	Std Dev	Std Err Mean	Lower 95%	Upper 95%				Level	Number	Mean	Std Dev	Std Err Mean	Lower 95%	Upper 95%				Level	Number	Mean	Std Dev	Std Err Mean	Lower 95%	Upper 95%				Level	Number	Mean	Std Dev	Std Err Mean	Lower 95%	Upper 95%
	SC283_Ab	9	0.124311	0.0057669	0.0019223	0.119878	0.128744				SC283_Ab	9	0.0016789	9.02e-05	3.0067e-05	0.0016096	0.0017482				SC283_Ab	9	0.0096811	0.0008809	0.0002936	0.009004	0.0103582				SC283_Ab	9	0.0002411	1.9e-05	6.3343e-06	0.0002265	0.0002557				SC283_Ab	9	0.00553	0.0003612	0.0001204	0.0052523	0.0058077
	SC283_IgG	9	0.0003844	2.92e-05	9.7341e-06	0.000362	0.0004069				SC283_IgG	9	0.0003844	2.92e-05	9.7341e-06	0.000362	0.0004069				SC283_IgG	9	0.0001089	1.27e-05	4.231e-06	9.9132e-05	0.0001186				SC283_IgG	9	0.0001089	1.27e-05	4.231e-06	9.9132e-05	0.0001186				SC283_IgG	9	9.6667e-05	5e-06	1.6667e-06	9.2823e-05	0.0001005
	SSD4_Ab	9	0.0713578	0.005938	0.0019793	0.0667935	0.0759221				SSD4_Ab	9	0.0015511	8.55e-05	2.85e-05	0.0014854	0.0016168				SSD4_Ab	9	0.0108189	0.0005448	0.0001816	0.0104002	0.0112376				SSD4_Ab	9	0.0002733	1.3229e-05	4.4096e-06	0.0002632	0.0002835				SSD4_Ab	9	0.0071222	0.0001735	5.7826e-05	0.0069889	0.0072556
	SSD4_IgG	9	0.0003067	7.3824e-05	2.46e-05	0.0002499	0.0003634				SSD4_IgG	9	0.0003067	7.3824e-05	2.46e-05	0.0002499	0.0003634				SSD4_IgG	9	0.0001278	8.3333e-06	2.7778e-06	0.0001214	0.0001342				SSD4_IgG	9	0.0001278	8.3333e-06	2.7778e-06	0.0001214	0.0001342				SSD4_IgG	9	0.00012	1.6583e-05	5.5277e-06	0.0001073	0.0001327
	SSD65_Ab	9	0.0303933	0.005484	0.001828	0.026178	0.0346087				SSD65_Ab	9	0.0006433	2.0616e-05	6.8718e-06	0.0006275	0.0006592				SSD65_Ab	9	0.01155	0.0006822	0.0002274	0.0110256	0.0120744				SSD65_Ab	9	0.0002922	1.3017e-05	4.339e-06	0.0002822	0.0003022				SSD65_Ab	9	0.0081233	0.0004102	0.0001367	0.007808	0.0084386
	SSD65_IgG	9	0.0002011	3.48e-05	1.16e-05	0.0001744	0.0002279				SSD65_IgG	9	0.0002011	3.48e-05	1.16e-05	0.0001744	0.0002279				SSD65_IgG	9	0.0001233	5e-06	1.6667e-06	0.0001195	0.0001272				SSD65_IgG	9	0.0001233	5e-06	1.6667e-06	0.0001195	0.0001272				SSD65_IgG	9	0.00011	1.7321e-05	5.7735e-06	9.6686e-05	0.0001233
	TAM428_Ab	9	0.02616	0.0017107	0.0005702	0.024845	0.027475				TAM428_Ab	9	0.0006544	4.5583e-05	1.52e-05	0.0006194	0.0006895				TAM428_Ab	9	0.0117522	0.0004743	0.0001581	0.0113876	0.0121168				TAM428_Ab	9	0.0002467	1.8028e-05	6.0093e-06	0.0002328	0.0002605				TAM428_Ab	9	0.0082633	0.0004814	0.0001605	0.0078933	0.0086333
	TAM428_IgG	9	0.0001856	1.9437e-05	6.4788e-06	0.0001706	0.0002005				TAM428_IgG	9	0.0001856	1.9437e-05	6.4788e-06	0.0001706	0.0002005				TAM428_IgG	9	0.0001133	1e-05	3.3333e-06	0.0001056	0.000121				TAM428_IgG	9	0.0001133	1e-05	3.3333e-06	0.0001056	0.000121				TAM428_IgG	9	9.4444e-05	1.51e-05	5.0308e-06	8.2843e-05	0.000106
	Means Comparisons										Means Comparisons										Means Comparisons										Means Comparisons										Means Comparisons
	Comparisons for all pairs using Tukey-Kramer HSD										Comparisons for all pairs using Tukey-Kramer HSD										Comparisons for all pairs using Tukey-Kramer HSD										Comparisons for all pairs using Tukey-Kramer HSD										Comparisons for all pairs using Tukey-Kramer HSD
	Confidence Quantile										Confidence Quantile										Confidence Quantile										Confidence Quantile										Confidence Quantile
	q*	Alpha									q*	Alpha									q*	Alpha									q*	Alpha									q*	Alpha
	3.13337	0.05									3.13337	0.05									3.13337	0.05									3.13337	0.05									3.13337	0.05
	HSD Threshold Matrix										HSD Threshold Matrix										HSD Threshold Matrix										HSD Threshold Matrix										HSD Threshold Matrix
	Abs(Dif)-HSD										Abs(Dif)-HSD										Abs(Dif)-HSD										Abs(Dif)-HSD										Abs(Dif)-HSD
		SC283_Ab	SSD4_Ab	SSD65_Ab	TAM428_Ab	SC283_IgG	SSD4_IgG	SSD65_IgG	TAM428_IgG			SC283_Ab	SSD4_Ab	TAM428_Ab	SSD65_Ab	SC283_IgG	SSD4_IgG	SSD65_IgG	TAM428_IgG			TAM428_Ab	SSD65_Ab	SSD4_Ab	SC283_Ab	SSD4_IgG	SSD65_IgG	TAM428_IgG	SC283_IgG			SSD65_Ab	SSD4_Ab	TAM428_Ab	SC283_Ab	SSD4_IgG	SSD65_IgG	TAM428_IgG	SC283_IgG			TAM428_Ab	SSD65_Ab	SSD4_Ab	SC283_Ab	SSD4_IgG	SSD65_IgG	SC283_IgG	TAM428_IgG
	SC283_Ab	-0.00526	0.04769	0.08866	0.09289	0.11866	0.11874	0.11885	0.11886		SC283_Ab	-8e-05	4e-05	0.00094	0.00095	0.00121	0.00129	0.00139	0.00141		TAM428_Ab	-0.00069	-0.00049	0.00024	0.00138	0.01093	0.01094	0.01095	0.01095		SSD65_Ab	-2e-05	0	3e-05	3e-05	0.00015	0.00015	0.00016	0.00016		TAM428_Ab	-0.00039	-0.00025	0.00075	0.00234	0.00775	0.00776	0.00778	0.00778
	SSD4_Ab	0.04769	-0.00526	0.0357	0.03994	0.06571	0.06579	0.06589	0.06591		SSD4_Ab	4e-05	-8e-05	0.00081	0.00082	0.00108	0.00116	0.00127	0.00128		SSD65_Ab	-0.00049	-0.00069	4e-05	0.00118	0.01073	0.01073	0.01074	0.01075		SSD4_Ab	0	-2e-05	1e-05	1e-05	0.00013	0.00013	0.00014	0.00015		SSD65_Ab	-0.00025	-0.00039	0.00061	0.0022	0.00761	0.00762	0.00764	0.00764
	SSD65_Ab	0.08866	0.0357	-0.00526	-0.00103	0.02475	0.02482	0.02493	0.02495		TAM428_Ab	0.00094	0.00081	-8e-05	-7e-05	0.00019	0.00026	0.00037	0.00038		SSD4_Ab	0.00024	4e-05	-0.00069	0.00044	0.01	0.01	0.01001	0.01002		TAM428_Ab	3e-05	1e-05	-2e-05	-1e-05	0.0001	0.0001	0.00011	0.00012		SSD4_Ab	0.00075	0.00061	-0.00039	0.0012	0.00661	0.00662	0.00663	0.00664
	TAM428_Ab	0.09289	0.03994	-0.00103	-0.00526	0.02051	0.02059	0.0207	0.02071		SSD65_Ab	0.00095	0.00082	-7e-05	-8e-05	0.00017	0.00025	0.00036	0.00037		SC283_Ab	0.00138	0.00118	0.00044	-0.00069	0.00886	0.00886	0.00887	0.00888		SC283_Ab	3e-05	1e-05	-1e-05	-2e-05	9e-05	0.0001	0.00011	0.00011		SC283_Ab	0.00234	0.0022	0.0012	-0.00039	0.00502	0.00503	0.00504	0.00504
	SC283_IgG	0.11866	0.06571	0.02475	0.02051	-0.00526	-0.00518	-0.00508	-0.00506		SC283_IgG	0.00121	0.00108	0.00019	0.00017	-8e-05	-1e-05	0.0001	0.00011		SSD4_IgG	0.01093	0.01073	0.01	0.00886	-0.00069	-0.00069	-0.00068	-0.00067		SSD4_IgG	0.00015	0.00013	0.0001	9e-05	-2e-05	-1e-05	0	0		SSD4_IgG	0.00775	0.00761	0.00661	0.00502	-0.00039	-0.00038	-0.00037	-0.00037
	SSD4_IgG	0.11874	0.06579	0.02482	0.02059	-0.00518	-0.00526	-0.00516	-0.00514		SSD4_IgG	0.00129	0.00116	0.00026	0.00025	-1e-05	-8e-05	2e-05	4e-05		SSD65_IgG	0.01094	0.01073	0.01	0.00886	-0.00069	-0.00069	-0.00068	-0.00068		SSD65_IgG	0.00015	0.00013	0.0001	0.0001	-1e-05	-2e-05	-1e-05	0		SSD65_IgG	0.00776	0.00762	0.00662	0.00503	-0.00038	-0.00039	-0.00038	-0.00038
	SSD65_IgG	0.11885	0.06589	0.02493	0.0207	-0.00508	-0.00516	-0.00526	-0.00525		SSD65_IgG	0.00139	0.00127	0.00037	0.00036	0.0001	2e-05	-8e-05	-7e-05		TAM428_IgG	0.01095	0.01074	0.01001	0.00887	-0.00068	-0.00068	-0.00069	-0.00069		TAM428_IgG	0.00016	0.00014	0.00011	0.00011	0	-1e-05	-2e-05	-1e-05		SC283_IgG	0.00778	0.00764	0.00663	0.00504	-0.00037	-0.00038	-0.00039	-0.00039
	TAM428_IgG	0.11886	0.06591	0.02495	0.02071	-0.00506	-0.00514	-0.00525	-0.00526		TAM428_IgG	0.00141	0.00128	0.00038	0.00037	0.00011	4e-05	-7e-05	-8e-05		SC283_IgG	0.01095	0.01075	0.01002	0.00888	-0.00067	-0.00068	-0.00069	-0.00069		SC283_IgG	0.00016	0.00015	0.00012	0.00011	0	0	-1e-05	-2e-05		TAM428_IgG	0.00778	0.00764	0.00664	0.00504	-0.00037	-0.00038	-0.00039	-0.00039
	Positive values show pairs of means that are significantly different.										Positive values show pairs of means that are significantly different.										Positive values show pairs of means that are significantly different.										Positive values show pairs of means that are significantly different.										Positive values show pairs of means that are significantly different.
	Connecting Letters Report										Connecting Letters Report										Connecting Letters Report										Connecting Letters Report										Connecting Letters Report
	Level					Mean					Level						Mean				Level					Mean					Level				Mean						Level					Mean
	SC283_Ab	A				0.124311					SC283_Ab	A					0.00167889				TAM428_Ab	A				0.0117522					SSD65_Ab	A			0.00029222						TAM428_Ab	A				0.00826333
	SSD4_Ab		B			0.0713578					SSD4_Ab		B				0.00155111				SSD65_Ab	A				0.01155					SSD4_Ab	A			0.00027333						SSD65_Ab	A				0.00812333
	SSD65_Ab			C		0.0303933					TAM428_Ab			C			0.00065444				SSD4_Ab		B			0.0108189					TAM428_Ab		B		0.00024667						SSD4_Ab		B			0.00712222
	TAM428_Ab			C		0.02616					SSD65_Ab			C			0.00064333				SC283_Ab			C		0.00968111					SC283_Ab		B		0.00024111						SC283_Ab			C		0.00553
	SC283_IgG				D	0.00038444					SC283_IgG				D		0.00038444				SSD4_IgG				D	0.00012778					SSD4_IgG			C	0.00012778						SSD4_IgG				D	0.00012
	SSD4_IgG				D	0.00030667					SSD4_IgG				D		0.00030667				SSD65_IgG				D	0.00012333					SSD65_IgG			C	0.00012333						SSD65_IgG				D	0.00011
	SSD65_IgG				D	0.00020111					SSD65_IgG					E	0.00020111				TAM428_IgG				D	0.00011333					TAM428_IgG			C	0.00011333						SC283_IgG				D	9.667e-05
	TAM428_IgG				D	0.00018556					TAM428_IgG					E	0.00018556				SC283_IgG				D	0.00010889					SC283_IgG			C	0.00010889						TAM428_IgG				D	9.444e-05
	Levels not connected by same letter are significantly different.										Levels not connected by same letter are significantly different.										Levels not connected by same letter are significantly different.										Levels not connected by same letter are significantly different.										Levels not connected by same letter are significantly different.
	Ordered Differences Report										Ordered Differences Report										Ordered Differences Report										Ordered Differences Report										Ordered Differences Report
	Level	- Level	Difference	Std Err Dif	Lower CL	Upper CL	p-Value				Level	- Level	Difference	Std Err Dif	Lower CL	Upper CL	p-Value				Level	- Level	Difference	Std Err Dif	Lower CL	Upper CL	p-Value				Level	- Level	Difference	Std Err Dif	Lower CL	Upper CL	p-Value				Level	- Level	Difference	Std Err Dif	Lower CL	Upper CL	p-Value
	SC283_Ab	TAM428_IgG	0.124126	0.0016793	0.118864	0.129387	<.0001*				SC283_Ab	TAM428_IgG	0.0014933	2.68e-05	0.001409	0.0015773	<.0001*				TAM428_Ab	SC283_IgG	0.0116433	0.0002213	0.01095	0.0123368	<.0001*				SSD65_Ab	SC283_IgG	0.0001833	6.2051e-06	0.000164	0.0002028	<.0001*				TAM428_Ab	TAM428_IgG	0.0081689	0.0001249	0.007778	0.0085602	<.0001*
	SC283_Ab	SSD65_IgG	0.12411	0.0016793	0.118848	0.129372	<.0001*				SC283_Ab	SSD65_IgG	0.0014778	2.68e-05	0.001394	0.0015617	<.0001*				TAM428_Ab	TAM428_IgG	0.0116389	0.0002213	0.010945	0.0123324	<.0001*				SSD65_Ab	TAM428_IgG	0.0001789	6.2051e-06	0.000159	0.0001983	<.0001*				TAM428_Ab	SC283_IgG	0.0081667	0.0001249	0.007775	0.0085579	<.0001*
	SC283_Ab	SSD4_IgG	0.124004	0.0016793	0.118742	0.129266	<.0001*				SC283_Ab	SSD4_IgG	0.0013722	2.68e-05	0.001288	0.0014562	<.0001*				TAM428_Ab	SSD65_IgG	0.0116289	0.0002213	0.010935	0.0123224	<.0001*				SSD65_Ab	SSD65_IgG	0.0001689	6.2051e-06	0.000149	0.0001883	<.0001*				TAM428_Ab	SSD65_IgG	0.0081533	0.0001249	0.007762	0.0085446	<.0001*
	SC283_Ab	SC283_IgG	0.123927	0.0016793	0.118665	0.129189	<.0001*				SSD4_Ab	TAM428_IgG	0.0013656	2.68e-05	0.001282	0.0014495	<.0001*				TAM428_Ab	SSD4_IgG	0.0116244	0.0002213	0.010931	0.0123179	<.0001*				SSD4_Ab	SC283_IgG	0.0001644	6.2051e-06	0.000145	0.0001839	<.0001*				TAM428_Ab	SSD4_IgG	0.0081433	0.0001249	0.007752	0.0085346	<.0001*
	SC283_Ab	TAM428_Ab	0.0981511	0.0016793	0.092889	0.103413	<.0001*				SSD4_Ab	SSD65_IgG	0.00135	2.68e-05	0.001266	0.001434	<.0001*				SSD65_Ab	SC283_IgG	0.0114411	0.0002213	0.010748	0.0121346	<.0001*				SSD65_Ab	SSD4_IgG	0.0001644	6.2051e-06	0.000145	0.0001839	<.0001*				SSD65_Ab	TAM428_IgG	0.0080289	0.0001249	0.007638	0.0084202	<.0001*
	SC283_Ab	SSD65_Ab	0.0939178	0.0016793	0.088656	0.0991797	<.0001*				SC283_Ab	SC283_IgG	0.0012944	2.68e-05	0.00121	0.0013784	<.0001*				SSD65_Ab	TAM428_IgG	0.0114367	0.0002213	0.010743	0.0121302	<.0001*				SSD4_Ab	TAM428_IgG	0.00016	6.2051e-06	0.000141	0.0001794	<.0001*				SSD65_Ab	SC283_IgG	0.0080267	0.0001249	0.007635	0.0084179	<.0001*
	SSD4_Ab	TAM428_IgG	0.0711722	0.0016793	0.06591	0.0764342	<.0001*				SSD4_Ab	SSD4_IgG	0.0012444	2.68e-05	0.00116	0.0013284	<.0001*				SSD65_Ab	SSD65_IgG	0.0114267	0.0002213	0.010733	0.0121202	<.0001*				SSD4_Ab	SSD65_IgG	0.00015	6.2051e-06	0.000131	0.0001694	<.0001*				SSD65_Ab	SSD65_IgG	0.0080133	0.0001249	0.007622	0.0084046	<.0001*
	SSD4_Ab	SSD65_IgG	0.0711567	0.0016793	0.065895	0.0764186	<.0001*				SSD4_Ab	SC283_IgG	0.0011667	2.68e-05	0.001083	0.0012506	<.0001*				SSD65_Ab	SSD4_IgG	0.0114222	0.0002213	0.010729	0.0121157	<.0001*				SSD4_Ab	SSD4_IgG	0.0001456	6.2051e-06	0.000126	0.000165	<.0001*				SSD65_Ab	SSD4_IgG	0.0080033	0.0001249	0.007612	0.0083946	<.0001*
	SSD4_Ab	SSD4_IgG	0.0710511	0.0016793	0.065789	0.0763131	<.0001*				SC283_Ab	SSD65_Ab	0.0010356	2.68e-05	0.000952	0.0011195	<.0001*				SSD4_Ab	SC283_IgG	0.01071	0.0002213	0.010017	0.0114035	<.0001*				TAM428_Ab	SC283_IgG	0.0001378	6.2051e-06	0.000118	0.0001572	<.0001*				SSD4_Ab	TAM428_IgG	0.0070278	0.0001249	0.006637	0.007419	<.0001*
	SSD4_Ab	SC283_IgG	0.0709733	0.0016793	0.065711	0.0762353	<.0001*				SC283_Ab	TAM428_Ab	0.0010244	2.68e-05	0.00094	0.0011084	<.0001*				SSD4_Ab	TAM428_IgG	0.0107056	0.0002213	0.010012	0.011399	<.0001*				TAM428_Ab	TAM428_IgG	0.0001333	6.2051e-06	0.000114	0.0001528	<.0001*				SSD4_Ab	SC283_IgG	0.0070256	0.0001249	0.006634	0.0074168	<.0001*
	SC283_Ab	SSD4_Ab	0.0529533	0.0016793	0.047691	0.0582153	<.0001*				SSD4_Ab	SSD65_Ab	0.0009078	2.68e-05	0.000824	0.0009917	<.0001*				SSD4_Ab	SSD65_IgG	0.0106956	0.0002213	0.010002	0.011389	<.0001*				SC283_Ab	SC283_IgG	0.0001322	6.2051e-06	0.000113	0.0001517	<.0001*				SSD4_Ab	SSD65_IgG	0.0070122	0.0001249	0.006621	0.0074035	<.0001*
	SSD4_Ab	TAM428_Ab	0.0451978	0.0016793	0.039936	0.0504597	<.0001*				SSD4_Ab	TAM428_Ab	0.0008967	2.68e-05	0.000813	0.0009806	<.0001*				SSD4_Ab	SSD4_IgG	0.0106911	0.0002213	0.009998	0.0113846	<.0001*				SC283_Ab	TAM428_IgG	0.0001278	6.2051e-06	0.000108	0.0001472	<.0001*				SSD4_Ab	SSD4_IgG	0.0070022	0.0001249	0.006611	0.0073935	<.0001*
	SSD4_Ab	SSD65_Ab	0.0409644	0.0016793	0.035702	0.0462264	<.0001*				TAM428_Ab	TAM428_IgG	0.0004689	2.68e-05	0.000385	0.0005528	<.0001*				SC283_Ab	SC283_IgG	0.0095722	0.0002213	0.008879	0.0102657	<.0001*				TAM428_Ab	SSD65_IgG	0.0001233	6.2051e-06	0.000104	0.0001428	<.0001*				SC283_Ab	TAM428_IgG	0.0054356	0.0001249	0.005044	0.0058268	<.0001*
	SSD65_Ab	TAM428_IgG	0.0302078	0.0016793	0.024946	0.0354697	<.0001*				SSD65_Ab	TAM428_IgG	0.0004578	2.68e-05	0.000374	0.0005417	<.0001*				SC283_Ab	TAM428_IgG	0.0095678	0.0002213	0.008874	0.0102613	<.0001*				TAM428_Ab	SSD4_IgG	0.0001189	6.2051e-06	9.9e-05	0.0001383	<.0001*				SC283_Ab	SC283_IgG	0.0054333	0.0001249	0.005042	0.0058246	<.0001*
	SSD65_Ab	SSD65_IgG	0.0301922	0.0016793	0.02493	0.0354542	<.0001*				TAM428_Ab	SSD65_IgG	0.0004533	2.68e-05	0.000369	0.0005373	<.0001*				SC283_Ab	SSD65_IgG	0.0095578	0.0002213	0.008864	0.0102513	<.0001*				SC283_Ab	SSD65_IgG	0.0001178	6.2051e-06	9.8e-05	0.0001372	<.0001*				SC283_Ab	SSD65_IgG	0.00542	0.0001249	0.005029	0.0058113	<.0001*
	SSD65_Ab	SSD4_IgG	0.0300867	0.0016793	0.024825	0.0353486	<.0001*				SSD65_Ab	SSD65_IgG	0.0004422	2.68e-05	0.000358	0.0005262	<.0001*				SC283_Ab	SSD4_IgG	0.0095533	0.0002213	0.00886	0.0102468	<.0001*				SC283_Ab	SSD4_IgG	0.0001133	6.2051e-06	9.4e-05	0.0001328	<.0001*				SC283_Ab	SSD4_IgG	0.00541	0.0001249	0.005019	0.0058013	<.0001*
	SSD65_Ab	SC283_IgG	0.0300089	0.0016793	0.024747	0.0352708	<.0001*				TAM428_Ab	SSD4_IgG	0.0003478	2.68e-05	0.000264	0.0004317	<.0001*				TAM428_Ab	SC283_Ab	0.0020711	0.0002213	0.001378	0.0027646	<.0001*				SSD65_Ab	SC283_Ab	5.11e-05	6.2051e-06	3.2e-05	7.06e-05	<.0001*				TAM428_Ab	SC283_Ab	0.0027333	0.0001249	0.002342	0.0031246	<.0001*
	TAM428_Ab	TAM428_IgG	0.0259744	0.0016793	0.020712	0.0312364	<.0001*				SSD65_Ab	SSD4_IgG	0.0003367	2.68e-05	0.000253	0.0004206	<.0001*				SSD65_Ab	SC283_Ab	0.0018689	0.0002213	0.001175	0.0025624	<.0001*				SSD65_Ab	TAM428_Ab	4.56e-05	6.2051e-06	2.6e-05	6.5e-05	<.0001*				SSD65_Ab	SC283_Ab	0.0025933	0.0001249	0.002202	0.0029846	<.0001*
	TAM428_Ab	SSD65_IgG	0.0259589	0.0016793	0.020697	0.0312208	<.0001*				TAM428_Ab	SC283_IgG	0.00027	2.68e-05	0.000186	0.000354	<.0001*				SSD4_Ab	SC283_Ab	0.0011378	0.0002213	0.000444	0.0018313	<.0001*				SSD4_Ab	SC283_Ab	3.22e-05	6.2051e-06	1.3e-05	5.17e-05	<.0001*				SSD4_Ab	SC283_Ab	0.0015922	0.0001249	0.001201	0.0019835	<.0001*
	TAM428_Ab	SSD4_IgG	0.0258533	0.0016793	0.020591	0.0311153	<.0001*				SSD65_Ab	SC283_IgG	0.0002589	2.68e-05	0.000175	0.0003428	<.0001*				TAM428_Ab	SSD4_Ab	0.0009333	0.0002213	0.00024	0.0016268	0.0019*				SSD4_Ab	TAM428_Ab	2.67e-05	6.2051e-06	7.2238e-06	4.61e-05	0.0015*				TAM428_Ab	SSD4_Ab	0.0011411	0.0001249	0.00075	0.0015324	<.0001*
	TAM428_Ab	SC283_IgG	0.0257756	0.0016793	0.020514	0.0310375	<.0001*				SC283_IgG	TAM428_IgG	0.0001989	2.68e-05	0.000115	0.0002828	<.0001*				SSD65_Ab	SSD4_Ab	0.0007311	0.0002213	3.8e-05	0.0014246	0.0317*				SSD4_IgG	SC283_IgG	1.89e-05	6.2051e-06	-5.54e-7	3.83e-05	0.0629				SSD65_Ab	SSD4_Ab	0.0010011	0.0001249	0.00061	0.0013924	<.0001*
	SSD65_Ab	TAM428_Ab	0.0042333	0.0016793	-0.001029	0.0094953	0.2056				SC283_IgG	SSD65_IgG	0.0001833	2.68e-05	9.9e-05	0.0002673	<.0001*				TAM428_Ab	SSD65_Ab	0.0002022	0.0002213	-0.000491	0.0008957	0.9837				SSD65_Ab	SSD4_Ab	1.89e-05	6.2051e-06	-5.54e-7	3.83e-05	0.0629				TAM428_Ab	SSD65_Ab	0.00014	0.0001249	-0.000251	0.0005313	0.9498
	SC283_IgG	TAM428_IgG	0.0001989	0.0016793	-0.005063	0.0054608	1				SC283_Ab	SSD4_Ab	0.0001278	2.68e-05	4.4e-05	0.0002117	0.0003*				SSD4_IgG	SC283_IgG	1.89e-05	0.0002213	-0.000675	0.0007124	1				SSD4_IgG	TAM428_IgG	1.44e-05	6.2051e-06	-0.000005	3.39e-05	0.2951				SSD4_IgG	TAM428_IgG	2.56e-05	0.0001249	-0.000366	0.0004168	1
	SC283_IgG	SSD65_IgG	0.0001833	0.0016793	-0.005079	0.0054453	1				SSD4_IgG	TAM428_IgG	0.0001211	2.68e-05	3.7e-05	0.0002051	0.0007*				SSD4_IgG	TAM428_IgG	1.44e-05	0.0002213	-0.000679	0.0007079	1				SSD65_IgG	SC283_IgG	1.44e-05	6.2051e-06	-0.000005	3.39e-05	0.2951				SSD4_IgG	SC283_IgG	2.33e-05	0.0001249	-0.000368	0.0004146	1
	SSD4_IgG	TAM428_IgG	0.0001211	0.0016793	-0.005141	0.0053831	1				SSD4_IgG	SSD65_IgG	0.0001056	2.68e-05	2.2e-05	0.0001895	0.0048*				SSD65_IgG	SC283_IgG	1.44e-05	0.0002213	-0.000679	0.0007079	1				SSD65_IgG	TAM428_IgG	1e-05	6.2051e-06	-9.443e-6	2.94e-05	0.7417				SSD65_IgG	TAM428_IgG	1.56e-05	0.0001249	-0.000376	0.0004068	1
	SSD4_IgG	SSD65_IgG	0.0001056	0.0016793	-0.005156	0.0053675	1				SC283_IgG	SSD4_IgG	7.78e-05	2.68e-05	-6.172e-6	0.0001617	0.0889				SSD65_IgG	TAM428_IgG	1e-05	0.0002213	-0.000683	0.0007035	1				TAM428_Ab	SC283_Ab	5.6e-06	6.2051e-06	-0.000014	2.5e-05	0.9855				SSD65_IgG	SC283_IgG	1.33e-05	0.0001249	-0.000378	0.0004046	1
	SC283_IgG	SSD4_IgG	7.78e-05	0.0016793	-0.005184	0.0053397	1				SSD65_IgG	TAM428_IgG	1.56e-05	2.68e-05	-0.000068	9.95e-05	0.999				SSD4_IgG	SSD65_IgG	4.4e-06	0.0002213	-0.000689	0.0006979	1				SSD4_IgG	SSD65_IgG	4.4e-06	6.2051e-06	-0.000015	2.39e-05	0.9962				SSD4_IgG	SSD65_IgG	1e-05	0.0001249	-0.000381	0.0004013	1
	SSD65_IgG	TAM428_IgG	1.56e-05	0.0016793	-0.005246	0.0052775	1				TAM428_Ab	SSD65_Ab	1.11e-05	2.68e-05	-0.000073	9.51e-05	0.9999				TAM428_IgG	SC283_IgG	4.4e-06	0.0002213	-0.000689	0.0006979	1				TAM428_IgG	SC283_IgG	4.4e-06	6.2051e-06	-0.000015	2.39e-05	0.9962				SC283_IgG	TAM428_IgG	2.2e-06	0.0001249	-0.000389	0.0003935	1
[truncated: 1 more columns]

## Sheet: Supplemental Figure S9B
Supplemental Data. Lee, Fu et al (2022). Broad spectrum fungal resistance in sorghum is conferred through the complex regulation of an immune receptor gene embedded in a natural antisense transcript. Plant Cell.
Supplemental File S1. Summary of statistical analyses.
Supplemental Figure S9B
		TAM428		SC283
		0 h	48 h	0 h	48 h
	1	31	18	1	0
	2	37	14	2	1
	3	24	12	2	3
	Study: model ~ "id"
	LSD t Test for st1
	P value adjustment method: bonferroni
	Mean Square Error: 13.58333
	id, means and individual ( 95 %) CI
	st1 std r LCL UCL Min Max
	TAM428_0 h 30.666667 6.5064071 3 25.759818 35.573515 24 37
	TAM428_48 h 14.666667 3.0550505 3 9.759818 19.573515 12 18
	SC283_0 h 1.666667 0.5773503 3 -3.240182 6.573515 1 2
	SC283_48 h 1.333333 1.5275252 3 -3.573515 6.240182 0 3
	Alpha: 0.05 ; DF Error: 8
	Critical Value of t: 3.478879
	Minimum Significant Difference: 10.4688
	Treatments with the same letter are not significantly different.
	st1 groups
	TAM428_0 h 30.666667 a
	TAM428_48 h 14.666667 b
	SC283_0 h 1.666667 c
	SC283_48 h 1.333333 c
